# Supplementary material for: FAst Segmentation Through SURface Fairing (FASTSURF): A novel semi-automatic hippocampus segmentation method
Source: PLoS One. 2019 Jan 18;14(1):e0210641. doi: 10.1371/journal.pone.0210641 (PMC6338359; doi:10.1371/journal.pone.0210641)
Supplement: S1 Supporting Information — (XLSX) [file pone.0210641.s007.xlsx]

## Sheet: NP100_NSubl4_4-10Cont_BiLap
Hemisphere	Number_of_Contours	Jaccard_Index	Percentage_Volume_Difference
Left	4	0.694586	-6.06078
Left	4	0.676237	-4.05662
Left	4	0.665341	9.65977
Left	4	0.744149	-2.37647
Left	4	0.694084	1.7981
Left	4	0.73646	6.19316
Left	4	0.624875	5.28575
Left	4	0.678861	-1.13823
Left	4	0.706304	2.0734
Left	4	0.717435	-10.7923
Left	4	0.631288	4.19698
Left	4	0.759628	-5.61491
Right	4	0.6933	-6.59343
Right	4	0.639202	3.96954
Right	4	0.739252	4.61049
Right	4	0.574906	-3.09415
Right	4	0.637385	2.06636
Right	4	0.735677	2.12983
Right	4	0.642855	4.22965
Right	4	0.643616	-0.75805
Right	4	0.70372	5.01034
Right	4	0.727381	-1.55144
Right	4	0.61762	-9.53522
Right	4	0.74019	3.2358
Left	5	0.757538	2.17702
Left	5	0.691278	11.3389
Left	5	0.729399	1.21395
Left	5	0.810603	-1.60128
Left	5	0.722988	5.11082
Left	5	0.781344	-2.2615
Left	5	0.747038	-2.22873
Left	5	0.743336	1.64781
Left	5	0.761344	1.9851
Left	5	0.710549	6.66468
Left	5	0.751969	4.05426
Left	5	0.781811	-0.257432
Right	5	0.771744	-4.30981
Right	5	0.693866	9.6649
Right	5	0.789482	1.56997
Right	5	0.686616	4.51112
Right	5	0.781001	-0.346
Right	5	0.760698	5.62834
Right	5	0.727859	2.86875
Right	5	0.739698	2.22487
Right	5	0.769449	1.38064
Right	5	0.702094	5.36256
Right	5	0.748319	-0.508241
Right	5	0.799131	3.78129
Left	6	0.767191	-0.181681
Left	6	0.739486	1.93796
Left	6	0.809073	1.2855
Left	6	0.836808	-0.0760522
Left	6	0.811527	-0.623051
Left	6	0.788761	1.61814
Left	6	0.708362	4.90407
Left	6	0.770173	-1.40785
Left	6	0.801411	1.04264
Left	6	0.795153	1.25931
Left	6	0.785703	2.57725
Left	6	0.81491	-0.586539
Right	6	0.770227	0.184171
Right	6	0.749156	1.86376
Right	6	0.854473	-2.54494
Right	6	0.772907	-1.0206
Right	6	0.743396	4.34949
Right	6	0.793823	0.802641
Right	6	0.776424	-0.0538525
Right	6	0.773425	1.72995
Right	6	0.774202	0.74943
Right	6	0.767548	2.24094
Right	6	0.75648	0.828569
Right	6	0.822426	-2.14495
Left	7	0.805604	-1.21859
Left	7	0.75403	0.859982
Left	7	0.817255	1.51339
Left	7	0.843046	1.50296
Left	7	0.866177	0.625533
Left	7	0.843634	0.983773
Left	7	0.796066	-0.535748
Left	7	0.802417	0.435723
Left	7	0.838802	-4.3746
Left	7	0.807083	-2.36093
Left	7	0.827558	-1.34849
Left	7	0.83298	0.848688
Right	7	0.818356	-5.37491
Right	7	0.745883	2.5822
Right	7	0.864803	3.05104
Right	7	0.799888	-0.985525
Right	7	0.838498	-0.728107
Right	7	0.795865	3.60512
Right	7	0.803534	2.07732
Right	7	0.792937	-2.16794
Right	7	0.83352	-0.17831
Right	7	0.797058	3.4453
Right	7	0.789271	-2.92978
Right	7	0.833042	2.81378
Left	8	0.821336	-0.053769
Left	8	0.773057	-6.19919
Left	8	0.861668	0.251696
Left	8	0.881596	0.877418
Left	8	0.85781	1.85855
Left	8	0.830388	1.14934
Left	8	0.818328	1.03707
Left	8	0.840396	-0.512096
Left	8	0.845984	1.85368
Left	8	0.842324	0.0623478
Left	8	0.854827	0.14646
Left	8	0.873607	1.00469
Right	8	0.839982	1.98561
Right	8	0.813653	0.741843
Right	8	0.888603	-1.5842
Right	8	0.820264	1.8354
Right	8	0.851336	1.20824
Right	8	0.840469	2.23035
Right	8	0.834118	0.963942
Right	8	0.813797	0.264835
Right	8	0.856574	0.0890531
Right	8	0.825448	-0.801315
Right	8	0.829962	-0.212943
Right	8	0.851448	-1.44704
Left	9	0.842553	1.50696
Left	9	0.809448	1.94293
Left	9	0.870856	1.3941
Left	9	0.898398	-0.537375
Left	9	0.901694	-1.01159
Left	9	0.866002	-0.817643
Left	9	0.841434	-0.316882
Left	9	0.859878	-0.387944
Left	9	0.865166	-0.0158507
Left	9	0.852954	2.06691
Left	9	0.861608	0.0562789
Left	9	0.868316	0.65398
Right	9	0.85704	0.383748
Right	9	0.822756	5.46757
Right	9	0.89929	0.807282
Right	9	0.852317	1.05234
Right	9	0.868748	0.448627
Right	9	0.855273	2.44409
Right	9	0.853654	-0.664355
Right	9	0.850861	-0.481561
Right	9	0.868803	1.44114
Right	9	0.85221	1.68081
Right	9	0.835671	1.68631
Right	9	0.867781	-0.478909
Left	10	0.826597	-0.883806
Left	10	0.833622	-1.12748
Left	10	0.87491	-1.03969
Left	10	0.912118	-0.0276909
Left	10	0.916086	0.423591
Left	10	0.872511	0.371405
Left	10	0.868951	-1.36961
Left	10	0.880504	1.01171
Left	10	0.871113	-0.597125
Left	10	0.877175	0.613754
Left	10	0.873256	-0.402953
Left	10	0.894376	-1.29435
Right	10	0.840682	-0.428436
Right	10	0.82388	2.62283
Right	10	0.91407	-0.126198
Right	10	0.857949	-1.06809
Right	10	0.906143	-0.237024
Right	10	0.877302	-1.52541
Right	10	0.862217	0.962972
Right	10	0.86887	-0.174752
Right	10	0.877877	-2.54641
Right	10	0.867694	0.0151403
Right	10	0.836186	-2.45636
Right	10	0.871384	-0.022957
