# Supplementary material for: FAst Segmentation Through SURface Fairing (FASTSURF): A novel semi-automatic hippocampus segmentation method
Source: PLoS One. 2019 Jan 18;14(1):e0210641. doi: 10.1371/journal.pone.0210641 (PMC6338359; doi:10.1371/journal.pone.0210641)
Supplement: S2 Supporting Information — (XLSX) [file pone.0210641.s008.xlsx]

## Sheet: HARP_Recon_Agreement_NP100_NSub
PatNo	Hemisphere	Number_of_Contours	Jaccard_Index	Percentage_Volume_Difference
002_S_0295_13722	Left	4	0.486718	20.2158
002_S_0295_13722	Right	4	0.524207	13.7541
002_S_0413_14437	Left	4	0.569105	8.81623
002_S_0413_14437	Right	4	0.570864	17.2248
002_S_0559_147119	Left	4	0.596774	2.1912
002_S_0559_147119	Right	4	0.593945	10.892
002_S_0685_18211	Left	4	0.511326	26.1391
002_S_0685_18211	Right	4	0.578569	17.8047
002_S_0729_153075	Left	4	0.54892	22.2425
002_S_0729_153075	Right	4	0.626884	13.0012
002_S_0782_20519	Left	4	0.496801	29.2075
002_S_0782_20519	Right	4	0.487163	31.6019
002_S_0816_49010	Left	4	0.576344	17.5225
002_S_0816_49010	Right	4	0.573585	11.018
002_S_0938_25952	Left	4	0.2657	47.5645
002_S_0938_25952	Right	4	0.292929	45.5002
002_S_0954_108600	Left	4	0.546637	9.2165
002_S_0954_108600	Right	4	0.48011	21.9805
002_S_1070_130146	Left	4	0.640417	8.72091
002_S_1070_130146	Right	4	0.592158	12.4405
002_S_1155_274154	Left	4	0.605405	10.1362
002_S_1155_274154	Right	4	0.641529	9.10876
002_S_1261_223901	Left	4	0.580102	9.8875
002_S_1261_223901	Right	4	0.622249	15.1497
002_S_1280_233435	Left	4	0.56729	18.6243
002_S_1280_233435	Right	4	0.586162	11.0736
002_S_4225_257270	Left	4	0.573005	16.2676
002_S_4225_257270	Right	4	0.53826	19.0994
003_S_0907_25737	Left	4	0.54755	12.269
003_S_0907_25737	Right	4	0.519026	13.5223
003_S_0908_54988	Left	4	0.569088	15.4111
003_S_0908_54988	Right	4	0.537541	18.6027
003_S_0931_26236	Left	4	0.566976	10.4441
003_S_0931_26236	Right	4	0.564921	14.9963
003_S_1057_31613	Left	4	0.52763	22.003
003_S_1057_31613	Right	4	0.558099	13.7023
003_S_1059_29252	Left	4	0.489172	18.9507
003_S_1059_29252	Right	4	0.470099	16.4372
003_S_1074_32035	Left	4	0.539848	16.9994
003_S_1074_32035	Right	4	0.586948	12.5434
003_S_1122_32044	Left	4	0.619248	9.19699
003_S_1122_32044	Right	4	0.534679	17.0211
003_S_1257_42137	Left	4	0.509826	8.4394
003_S_1257_42137	Right	4	0.516507	13.4703
003_S_4136_250173	Left	4	0.540064	13.8981
003_S_4136_250173	Right	4	0.502293	13.0235
003_S_4142_254893	Left	4	0.540087	21.1684
003_S_4142_254893	Right	4	0.545223	20.7288
005_S_0221_11604	Left	4	0.476218	13.7631
005_S_0221_11604	Right	4	0.531493	16.8293
005_S_0222_11299	Left	4	0.483454	18.3183
005_S_0222_11299	Right	4	0.577551	10.7357
005_S_0448_33221	Left	4	0.571851	19.1918
005_S_0448_33221	Right	4	0.586732	10.2204
005_S_0602_66117	Left	4	0.560467	22.0185
005_S_0602_66117	Right	4	0.563866	18.234
005_S_1341_43188	Left	4	0.550229	13.9074
005_S_1341_43188	Right	4	0.522505	14.6257
006_S_0322_17197	Left	4	0.540299	17.6577
006_S_0322_17197	Right	4	0.610621	9.71917
006_S_4192_258594	Left	4	0.606591	10.5024
006_S_4192_258594	Right	4	0.516608	15.0702
006_S_4449_279470	Left	4	0.638159	9.30395
006_S_4449_279470	Right	4	0.648927	14.959
007_S_0101_9602	Left	4	0.506059	9.81158
007_S_0101_9602	Right	4	0.510005	18.757
007_S_0128_10007	Left	4	0.565196	11.9016
007_S_0128_10007	Right	4	0.598883	13.1743
007_S_1304_74384	Left	4	0.498652	19.3489
007_S_1304_74384	Right	4	0.541367	16.192
007_S_4387_269929	Left	4	0.586483	9.67099
007_S_4387_269929	Right	4	0.596905	13.8797
009_S_0842_24339	Left	4	0.533615	20.904
009_S_0842_24339	Right	4	0.500773	13.1493
009_S_0862_25128	Left	4	0.546189	6.43434
009_S_0862_25128	Right	4	0.518295	8.07821
009_S_1030_28514	Left	4	0.529108	19.1886
009_S_1030_28514	Right	4	0.518963	23.9469
009_S_1334_106775	Left	4	0.522414	18.3828
009_S_1334_106775	Right	4	0.539129	3.59327
010_S_0067_9093	Left	4	0.576412	11.4927
010_S_0067_9093	Right	4	0.547878	17.5454
010_S_0419_15415	Left	4	0.647348	12.7315
010_S_0419_15415	Right	4	0.556901	18.9399
010_S_0422_184305	Left	4	0.466778	22.4932
010_S_0422_184305	Right	4	0.50537	22.2607
011_S_0002_7025	Left	4	0.563246	16.0478
011_S_0002_7025	Right	4	0.50844	22.2165
011_S_0005_7071	Left	4	0.557365	18.781
011_S_0005_7071	Right	4	0.608605	11.473
011_S_0010_8460	Left	4	0.525355	11.3388
011_S_0010_8460	Right	4	0.517986	16.923
011_S_0016_7302	Left	4	0.580496	9.96035
011_S_0016_7302	Right	4	0.527951	15.9691
011_S_0021_196077	Left	4	0.584064	11.3409
011_S_0021_196077	Right	4	0.602843	8.5207
011_S_0241_11812	Left	4	0.560726	22.2071
011_S_0241_11812	Right	4	0.535077	14.5679
011_S_0183_11673	Left	4	0.527533	13.8582
011_S_0183_11673	Right	4	0.473974	16.6214
011_S_0856_24603	Left	4	0.559722	16.5704
011_S_0856_24603	Right	4	0.623212	7.88949
012_S_0689_114357	Left	4	0.538046	12.2971
012_S_0689_114357	Right	4	0.52653	13.5771
012_S_1292_99896	Left	4	0.584785	21.6856
012_S_1292_99896	Right	4	0.499736	19.4232
012_S_1321_99348	Left	4	0.474465	18.2243
012_S_1321_99348	Right	4	0.549502	11.7668
013_S_0325_85153	Left	4	0.537325	11.7676
013_S_0325_85153	Right	4	0.475089	17.6956
013_S_0592_23618	Left	4	0.562446	11.4666
013_S_0592_23618	Right	4	0.564725	12.6248
013_S_1186_220072	Left	4	0.513041	15.9828
013_S_1186_220072	Right	4	0.558089	10.9219
013_S_1276_43134	Left	4	0.587848	12.6162
013_S_1276_43134	Right	4	0.599204	10.9374
013_S_4731_308178	Left	4	0.491149	22.9435
013_S_4731_308178	Right	4	0.506146	22.4335
016_S_0769_46724	Left	4	0.503211	25.0664
016_S_0769_46724	Right	4	0.506864	21.2211
016_S_0991_28391	Left	4	0.41836	14.3157
016_S_0991_28391	Right	4	0.435621	23.6615
016_S_1092_32638	Left	4	0.54533	14.8331
016_S_1092_32638	Right	4	0.504096	22.315
016_S_1138_66853	Left	4	0.512313	20.377
016_S_1138_66853	Right	4	0.55612	12.3316
016_S_1263_42082	Left	4	0.523236	12.4874
016_S_1263_42082	Right	4	0.508772	16.4661
016_S_4121_280306	Left	4	0.60847	16.5619
016_S_4121_280306	Right	4	0.585685	16.4728
018_S_0425_108829	Left	4	0.522117	10.712
018_S_0425_108829	Right	4	0.552109	10.588
018_S_4696_301389	Left	4	0.505543	18.8245
018_S_4696_301389	Right	4	0.492319	19.2885
019_S_4252_300349	Left	4	0.443535	9.54322
019_S_4252_300349	Right	4	0.477839	14.9301
019_S_4549_300335	Left	4	0.537183	20.6837
019_S_4549_300335	Right	4	0.579295	8.05918
020_S_0213_12299	Left	4	0.547073	17.7459
020_S_0213_12299	Right	4	0.55289	14.232
020_S_1288_99327	Left	4	0.623841	8.78353
020_S_1288_99327	Right	4	0.611143	9.99681
023_S_0030_82079	Left	4	0.449175	30.2637
023_S_0030_82079	Right	4	0.53569	17.943
023_S_0031_128980	Left	4	0.613225	9.54594
023_S_0031_128980	Right	4	0.554421	10.4806
023_S_0061_132164	Left	4	0.545084	14.796
023_S_0061_132164	Right	4	0.553378	16.4532
023_S_0139_19846	Left	4	0.603874	8.19764
023_S_0139_19846	Right	4	0.566319	14.4871
023_S_0331_25659	Left	4	0.552184	15.5995
023_S_0331_25659	Right	4	0.553537	17.9559
023_S_0376_143043	Left	4	0.550909	14.4314
023_S_0376_143043	Right	4	0.505114	13.265
023_S_0604_32972	Left	4	0.456956	21.7846
023_S_0604_32972	Right	4	0.4545	17.5854
023_S_0916_118643	Left	4	0.516441	23.3519
023_S_0916_118643	Right	4	0.542642	22.0661
023_S_1247_116065	Left	4	0.545167	15.6417
023_S_1247_116065	Right	4	0.530743	14.49
023_S_1289_67303	Left	4	0.579044	8.44708
023_S_1289_67303	Right	4	0.610441	11.7765
027_S_1081_90149	Left	4	0.588352	9.46929
027_S_1081_90149	Right	4	0.582649	12.7065
027_S_1385_138509	Left	4	0.564939	17.3943
027_S_1385_138509	Right	4	0.51553	21.1322
029_S_1073_30359	Left	4	0.584062	15.6084
029_S_1073_30359	Right	4	0.591438	17.3902
029_S_4279_265980	Left	4	0.530523	14.6099
029_S_4279_265980	Right	4	0.607181	9.14991
029_S_4385_285589	Left	4	0.634641	6.84054
029_S_4385_285589	Right	4	0.548864	10.2633
031_S_1209_135743	Left	4	0.556541	19.9371
031_S_1209_135743	Right	4	0.413088	25.2655
032_S_0479_30884	Left	4	0.521925	23.9276
032_S_0479_30884	Right	4	0.514283	25.1419
032_S_0677_26005	Left	4	0.614417	10.6863
032_S_0677_26005	Right	4	0.609055	10.8943
037_S_0303_51074	Left	4	0.590805	21.4185
037_S_0303_51074	Right	4	0.576896	20.9545
067_S_0812_53780	Left	4	0.589336	7.85438
067_S_0812_53780	Right	4	0.562114	12.5472
067_S_1185_65946	Left	4	0.510113	23.0634
067_S_1185_65946	Right	4	0.481517	27.2577
067_S_1253_73490	Left	4	0.603373	9.24943
067_S_1253_73490	Right	4	0.573862	13.9947
073_S_0089_10365	Left	4	0.593882	15.9903
073_S_0089_10365	Right	4	0.567341	15.8952
082_S_1079_93762	Left	4	0.557795	16.9385
082_S_1079_93762	Right	4	0.55936	2.10362
094_S_1293_98699	Left	4	0.508679	22.3075
094_S_1293_98699	Right	4	0.614027	8.74841
094_S_4089_272146	Left	4	0.572369	16.4162
094_S_4089_272146	Right	4	0.55921	18.7039
094_S_4460_283573	Left	4	0.558545	16.9424
094_S_4460_283573	Right	4	0.597561	10.7124
098_S_0149_10146	Left	4	0.500023	19.2863
098_S_0149_10146	Right	4	0.558621	14.9014
098_S_0172_11398	Left	4	0.559118	10.2445
098_S_0172_11398	Right	4	0.549106	10.0208
100_S_0006_142392	Left	4	0.515062	11.9026
100_S_0006_142392	Right	4	0.506893	9.56891
100_S_0015_141436	Left	4	0.540138	10.9645
100_S_0015_141436	Right	4	0.528033	14.7853
100_S_0047_150336	Left	4	0.624392	7.43311
100_S_0047_150336	Right	4	0.515588	15.9059
100_S_0892_157893	Left	4	0.498511	24.9442
100_S_0892_157893	Right	4	0.588536	7.78594
100_S_0995_141468	Left	4	0.459949	20.2975
100_S_0995_141468	Right	4	0.507677	14.0109
100_S_1062_141448	Left	4	0.503555	22.1631
100_S_1062_141448	Right	4	0.573082	8.7709
100_S_1286_139571	Left	4	0.560415	14.523
100_S_1286_139571	Right	4	0.582788	13.865
123_S_0050_8648	Left	4	0.499913	15.418
123_S_0050_8648	Right	4	0.31223	28.5805
123_S_0072_9753	Left	4	0.518208	16.5237
123_S_0072_9753	Right	4	0.505554	22.8715
123_S_0088_9788	Left	4	0.451347	18.3318
123_S_0088_9788	Right	4	0.47475	19.1809
123_S_0091_17569	Left	4	0.616191	9.71464
123_S_0091_17569	Right	4	0.550892	13.7334
123_S_0094_17517	Left	4	0.560064	12.076
123_S_0094_17517	Right	4	0.541648	14.6074
123_S_0106_10127	Left	4	0.600965	4.73746
123_S_0106_10127	Right	4	0.540935	17.6582
123_S_0108_10738	Left	4	0.505227	20.4857
123_S_0108_10738	Right	4	0.441951	27.4025
123_S_0162_28627	Left	4	0.524758	20.5653
123_S_0162_28627	Right	4	0.522869	12.4604
123_S_0390_53427	Left	4	0.527485	19.9003
123_S_0390_53427	Right	4	0.535457	18.71
123_S_1300_43214	Left	4	0.52172	14.6902
123_S_1300_43214	Right	4	0.558498	16.7676
126_S_0606_37834	Left	4	0.507189	23.0798
126_S_0606_37834	Right	4	0.42706	30.344
126_S_0784_25775	Left	4	0.481237	21.6955
126_S_0784_25775	Right	4	0.460965	23.9146
126_S_1340_65796	Left	4	0.544687	16.7372
126_S_1340_65796	Right	4	0.550683	14.9092
127_S_0259_11888	Left	4	0.543611	12.4325
127_S_0259_11888	Right	4	0.562709	16.6078
127_S_0260_28530	Left	4	0.61301	12.0706
127_S_0260_28530	Right	4	0.565804	17.3522
127_S_0393_30421	Left	4	0.583295	13.3425
127_S_0393_30421	Right	4	0.530983	20.7469
127_S_0397_32084	Left	4	0.599009	10.2253
127_S_0397_32084	Right	4	0.562893	16.2747
127_S_0754_23787	Left	4	0.492041	14.3481
127_S_0754_23787	Right	4	0.561254	10.4938
127_S_0844_29229	Left	4	0.543561	12.6867
127_S_0844_29229	Right	4	0.526893	13.3021
129_S_4369_267415	Left	4	0.485568	22.1194
129_S_4369_267415	Right	4	0.500981	28.1447
130_S_0956_125256	Left	4	0.557874	17.9046
130_S_0956_125256	Right	4	0.617375	11.047
130_S_4730_306384	Left	4	0.53788	11.2354
130_S_4730_306384	Right	4	0.541443	13.0565
131_S_0384_14252	Left	4	0.592032	9.51573
131_S_0384_14252	Right	4	0.564944	6.09234
131_S_0691_38877	Left	4	0.510112	26.001
131_S_0691_38877	Right	4	0.524674	16.5834
131_S_1389_78461	Left	4	0.423999	19.3939
131_S_1389_78461	Right	4	0.392264	25.9056
133_S_0525_16133	Left	4	0.612612	16.729
133_S_0525_16133	Right	4	0.613835	16.1176
136_S_0429_109839	Left	4	0.51413	18.3293
136_S_0429_109839	Right	4	0.503691	18.4626
136_S_0579_116340	Left	4	0.525426	13.0348
136_S_0579_116340	Right	4	0.514532	21.1998
002_S_0295_13722	Left	5	0.651441	8.52865
002_S_0295_13722	Right	5	0.669827	9.52507
002_S_0413_14437	Left	5	0.710098	7.62115
002_S_0413_14437	Right	5	0.680267	9.58639
002_S_0559_147119	Left	5	0.738052	9.92123
002_S_0559_147119	Right	5	0.724132	4.50228
002_S_0685_18211	Left	5	0.660968	10.1433
002_S_0685_18211	Right	5	0.67281	6.9868
002_S_0729_153075	Left	5	0.655577	10.6732
002_S_0729_153075	Right	5	0.683022	12.3689
002_S_0782_20519	Left	5	0.630229	7.14535
002_S_0782_20519	Right	5	0.629005	11.8055
002_S_0816_49010	Left	5	0.686784	8.38301
002_S_0816_49010	Right	5	0.662123	5.66719
002_S_0938_25952	Left	5	0.526289	9.17472
002_S_0938_25952	Right	5	0.550272	5.64403
002_S_0954_108600	Left	5	0.634208	7.27052
002_S_0954_108600	Right	5	0.604567	13.3439
002_S_1070_130146	Left	5	0.709828	3.73118
002_S_1070_130146	Right	5	0.730002	9.683
002_S_1155_274154	Left	5	0.714952	5.4381
002_S_1155_274154	Right	5	0.764085	1.94931
002_S_1261_223901	Left	5	0.715195	9.28088
002_S_1261_223901	Right	5	0.719701	7.81903
002_S_1280_233435	Left	5	0.715821	5.6779
002_S_1280_233435	Right	5	0.741654	6.00969
002_S_4225_257270	Left	5	0.683206	13.1059
002_S_4225_257270	Right	5	0.654979	11.4728
003_S_0907_25737	Left	5	0.685617	7.62163
003_S_0907_25737	Right	5	0.677524	9.17486
003_S_0908_54988	Left	5	0.669978	6.8604
003_S_0908_54988	Right	5	0.649953	8.5476
003_S_0931_26236	Left	5	0.702757	6.74991
003_S_0931_26236	Right	5	0.677087	6.30498
003_S_1057_31613	Left	5	0.644057	11.1211
003_S_1057_31613	Right	5	0.676607	6.52032
003_S_1059_29252	Left	5	0.614576	3.53451
003_S_1059_29252	Right	5	0.642699	6.93304
003_S_1074_32035	Left	5	0.661952	6.49404
003_S_1074_32035	Right	5	0.659545	9.51672
003_S_1122_32044	Left	5	0.72019	6.0926
003_S_1122_32044	Right	5	0.659099	12.7093
003_S_1257_42137	Left	5	0.641873	6.05387
003_S_1257_42137	Right	5	0.592475	6.58812
003_S_4136_250173	Left	5	0.671399	7.99161
003_S_4136_250173	Right	5	0.623747	12.5246
003_S_4142_254893	Left	5	0.663005	13.1968
003_S_4142_254893	Right	5	0.65156	17.3844
005_S_0221_11604	Left	5	0.619815	8.7018
005_S_0221_11604	Right	5	0.634646	12.9398
005_S_0222_11299	Left	5	0.635552	9.57828
005_S_0222_11299	Right	5	0.653807	9.52631
005_S_0448_33221	Left	5	0.668155	3.46954
005_S_0448_33221	Right	5	0.725332	3.2821
005_S_0602_66117	Left	5	0.67061	6.57459
005_S_0602_66117	Right	5	0.700191	12.6925
005_S_1341_43188	Left	5	0.650287	12.8434
005_S_1341_43188	Right	5	0.64598	9.30254
006_S_0322_17197	Left	5	0.70683	2.57646
006_S_0322_17197	Right	5	0.721916	9.71706
006_S_4192_258594	Left	5	0.72829	2.55652
006_S_4192_258594	Right	5	0.682259	7.64005
006_S_4449_279470	Left	5	0.763002	4.61845
006_S_4449_279470	Right	5	0.763951	7.31948
007_S_0101_9602	Left	5	0.661581	6.59286
007_S_0101_9602	Right	5	0.65795	11.5337
007_S_0128_10007	Left	5	0.703708	4.19369
007_S_0128_10007	Right	5	0.692215	7.54425
007_S_1304_74384	Left	5	0.661058	9.44714
007_S_1304_74384	Right	5	0.664439	8.91147
007_S_4387_269929	Left	5	0.735639	6.96864
007_S_4387_269929	Right	5	0.752444	7.1669
009_S_0842_24339	Left	5	0.675525	6.83587
009_S_0842_24339	Right	5	0.645455	8.06611
009_S_0862_25128	Left	5	0.666483	10.7501
009_S_0862_25128	Right	5	0.628873	0.596566
009_S_1030_28514	Left	5	0.670024	7.7833
009_S_1030_28514	Right	5	0.669357	10.6876
009_S_1334_106775	Left	5	0.647118	5.84209
009_S_1334_106775	Right	5	0.646084	7.27721
010_S_0067_9093	Left	5	0.689105	5.78404
010_S_0067_9093	Right	5	0.676551	6.93062
010_S_0419_15415	Left	5	0.717777	10.0614
010_S_0419_15415	Right	5	0.703148	8.80581
010_S_0422_184305	Left	5	0.619757	14.9268
010_S_0422_184305	Right	5	0.615794	12.3841
011_S_0002_7025	Left	5	0.697188	6.18073
011_S_0002_7025	Right	5	0.642917	10.1284
011_S_0005_7071	Left	5	0.714827	-0.190801
011_S_0005_7071	Right	5	0.70187	5.10152
011_S_0010_8460	Left	5	0.673055	3.4729
011_S_0010_8460	Right	5	0.664039	6.49994
011_S_0016_7302	Left	5	0.692331	9.30552
011_S_0016_7302	Right	5	0.65009	10.7543
011_S_0021_196077	Left	5	0.722033	9.04144
011_S_0021_196077	Right	5	0.71295	7.80249
011_S_0241_11812	Left	5	0.651942	4.84997
011_S_0241_11812	Right	5	0.626229	9.85836
011_S_0183_11673	Left	5	0.663321	2.09638
011_S_0183_11673	Right	5	0.635834	4.61226
011_S_0856_24603	Left	5	0.671408	10.5465
011_S_0856_24603	Right	5	0.703819	8.87816
012_S_0689_114357	Left	5	0.633013	12.059
012_S_0689_114357	Right	5	0.668376	10.8056
012_S_1292_99896	Left	5	0.691544	9.19346
012_S_1292_99896	Right	5	0.650498	12.7182
012_S_1321_99348	Left	5	0.636951	6.41114
012_S_1321_99348	Right	5	0.708882	6.24299
013_S_0325_85153	Left	5	0.631703	2.76038
013_S_0325_85153	Right	5	0.652795	4.14463
013_S_0592_23618	Left	5	0.674561	7.51696
013_S_0592_23618	Right	5	0.657904	9.95005
013_S_1186_220072	Left	5	0.658438	10.3841
013_S_1186_220072	Right	5	0.684444	10.4298
013_S_1276_43134	Left	5	0.73092	5.9621
013_S_1276_43134	Right	5	0.690973	10.0216
013_S_4731_308178	Left	5	0.661558	4.26385
013_S_4731_308178	Right	5	0.637773	10.0077
016_S_0769_46724	Left	5	0.60768	17.762
016_S_0769_46724	Right	5	0.692593	8.7045
016_S_0991_28391	Left	5	0.599089	9.68247
016_S_0991_28391	Right	5	0.592878	1.5583
016_S_1092_32638	Left	5	0.677216	9.9609
016_S_1092_32638	Right	5	0.648634	10.7974
016_S_1138_66853	Left	5	0.667872	11.6696
016_S_1138_66853	Right	5	0.7139	4.54896
016_S_1263_42082	Left	5	0.619662	12.3344
016_S_1263_42082	Right	5	0.641467	3.52796
016_S_4121_280306	Left	5	0.713328	9.60227
016_S_4121_280306	Right	5	0.696275	10.0621
018_S_0425_108829	Left	5	0.688963	1.79933
018_S_0425_108829	Right	5	0.707094	4.8826
018_S_4696_301389	Left	5	0.670195	3.46664
018_S_4696_301389	Right	5	0.639324	8.68867
019_S_4252_300349	Left	5	0.573709	12.536
019_S_4252_300349	Right	5	0.616324	7.8906
019_S_4549_300335	Left	5	0.658402	5.06191
019_S_4549_300335	Right	5	0.703328	8.16023
020_S_0213_12299	Left	5	0.674382	6.37738
020_S_0213_12299	Right	5	0.669343	6.08574
020_S_1288_99327	Left	5	0.71811	4.50694
020_S_1288_99327	Right	5	0.69638	4.36051
023_S_0030_82079	Left	5	0.595036	13.3949
023_S_0030_82079	Right	5	0.624601	8.64188
023_S_0031_128980	Left	5	0.713131	0.590463
023_S_0031_128980	Right	5	0.69061	4.7956
023_S_0061_132164	Left	5	0.682235	10.1949
023_S_0061_132164	Right	5	0.702852	4.14945
023_S_0139_19846	Left	5	0.688095	6.12001
023_S_0139_19846	Right	5	0.650106	6.75792
023_S_0331_25659	Left	5	0.639966	10.2646
023_S_0331_25659	Right	5	0.674655	10.7473
023_S_0376_143043	Left	5	0.675253	6.2526
023_S_0376_143043	Right	5	0.62604	9.64545
023_S_0604_32972	Left	5	0.633889	3.94467
023_S_0604_32972	Right	5	0.633201	4.64078
023_S_0916_118643	Left	5	0.634186	10.1359
023_S_0916_118643	Right	5	0.663536	9.91086
023_S_1247_116065	Left	5	0.633429	12.2374
023_S_1247_116065	Right	5	0.664559	12.9368
023_S_1289_67303	Left	5	0.716469	8.3001
023_S_1289_67303	Right	5	0.719692	6.10969
027_S_1081_90149	Left	5	0.659648	10.023
027_S_1081_90149	Right	5	0.663955	11.5686
027_S_1385_138509	Left	5	0.66666	9.50085
027_S_1385_138509	Right	5	0.621149	12.0964
029_S_1073_30359	Left	5	0.702662	6.53514
029_S_1073_30359	Right	5	0.691715	13.3006
029_S_4279_265980	Left	5	0.67553	8.3831
029_S_4279_265980	Right	5	0.706973	6.10691
029_S_4385_285589	Left	5	0.70378	5.67585
029_S_4385_285589	Right	5	0.680164	13.4837
031_S_1209_135743	Left	5	0.691969	3.90287
031_S_1209_135743	Right	5	0.616004	8.85356
032_S_0479_30884	Left	5	0.633784	12.744
032_S_0479_30884	Right	5	0.635749	10.447
032_S_0677_26005	Left	5	0.703144	9.29825
032_S_0677_26005	Right	5	0.701067	5.72781
037_S_0303_51074	Left	5	0.678679	9.80526
037_S_0303_51074	Right	5	0.679084	8.99095
067_S_0812_53780	Left	5	0.67211	5.98369
067_S_0812_53780	Right	5	0.661062	3.14944
067_S_1185_65946	Left	5	0.660396	5.456
067_S_1185_65946	Right	5	0.646549	9.17798
067_S_1253_73490	Left	5	0.714695	7.98971
067_S_1253_73490	Right	5	0.690662	10.1792
073_S_0089_10365	Left	5	0.71579	4.50301
073_S_0089_10365	Right	5	0.694817	7.30727
082_S_1079_93762	Left	5	0.635289	-0.319078
082_S_1079_93762	Right	5	0.615238	0.444231
094_S_1293_98699	Left	5	0.670252	3.90402
094_S_1293_98699	Right	5	0.681966	8.64187
094_S_4089_272146	Left	5	0.65936	9.50662
094_S_4089_272146	Right	5	0.684382	3.78197
094_S_4460_283573	Left	5	0.723197	0.684565
094_S_4460_283573	Right	5	0.723316	10.4984
098_S_0149_10146	Left	5	0.658248	8.10271
098_S_0149_10146	Right	5	0.677885	6.78625
098_S_0172_11398	Left	5	0.671982	-0.459127
098_S_0172_11398	Right	5	0.67864	5.08472
100_S_0006_142392	Left	5	0.671332	8.33454
100_S_0006_142392	Right	5	0.666097	6.71519
100_S_0015_141436	Left	5	0.69456	9.25614
100_S_0015_141436	Right	5	0.686394	8.67387
100_S_0047_150336	Left	5	0.714377	6.98617
100_S_0047_150336	Right	5	0.650168	13.2051
100_S_0892_157893	Left	5	0.621129	11.1316
100_S_0892_157893	Right	5	0.684752	6.76217
100_S_0995_141468	Left	5	0.584513	-0.391971
100_S_0995_141468	Right	5	0.612735	8.0711
100_S_1062_141448	Left	5	0.656341	4.11852
100_S_1062_141448	Right	5	0.721062	1.45595
100_S_1286_139571	Left	5	0.701306	9.28875
100_S_1286_139571	Right	5	0.729847	5.43056
123_S_0050_8648	Left	5	0.684564	3.40969
123_S_0050_8648	Right	5	0.548831	-1.82148
123_S_0072_9753	Left	5	0.663701	-1.34121
123_S_0072_9753	Right	5	0.654706	7.65009
123_S_0088_9788	Left	5	0.614422	2.28501
123_S_0088_9788	Right	5	0.629034	4.04417
123_S_0091_17569	Left	5	0.712739	1.889
123_S_0091_17569	Right	5	0.673275	10.1495
123_S_0094_17517	Left	5	0.613427	7.98344
123_S_0094_17517	Right	5	0.572362	10.0854
123_S_0106_10127	Left	5	0.720788	4.19144
123_S_0106_10127	Right	5	0.712804	6.94352
123_S_0108_10738	Left	5	0.636901	7.63369
123_S_0108_10738	Right	5	0.612601	13.8776
123_S_0162_28627	Left	5	0.669484	6.72905
123_S_0162_28627	Right	5	0.686632	2.06708
123_S_0390_53427	Left	5	0.658235	4.25334
123_S_0390_53427	Right	5	0.66025	10.026
123_S_1300_43214	Left	5	0.663324	7.95267
123_S_1300_43214	Right	5	0.676722	5.15025
126_S_0606_37834	Left	5	0.663107	11.2384
126_S_0606_37834	Right	5	0.59836	13.7798
126_S_0784_25775	Left	5	0.595505	9.1757
126_S_0784_25775	Right	5	0.611408	8.53677
126_S_1340_65796	Left	5	0.700549	5.97472
126_S_1340_65796	Right	5	0.681364	11.6285
127_S_0259_11888	Left	5	0.657554	14.507
127_S_0259_11888	Right	5	0.670125	9.78692
127_S_0260_28530	Left	5	0.751037	4.64611
127_S_0260_28530	Right	5	0.701056	10.2987
127_S_0393_30421	Left	5	0.678764	14.6335
127_S_0393_30421	Right	5	0.670954	9.82256
127_S_0397_32084	Left	5	0.732577	6.68599
127_S_0397_32084	Right	5	0.683105	8.68683
127_S_0754_23787	Left	5	0.649235	10.3313
127_S_0754_23787	Right	5	0.628014	8.10335
127_S_0844_29229	Left	5	0.664934	7.81869
127_S_0844_29229	Right	5	0.63786	9.631
129_S_4369_267415	Left	5	0.63521	11.0787
129_S_4369_267415	Right	5	0.632807	11.8747
130_S_0956_125256	Left	5	0.678708	9.92056
130_S_0956_125256	Right	5	0.706278	13.33
130_S_4730_306384	Left	5	0.626704	6.16818
130_S_4730_306384	Right	5	0.600715	8.07995
131_S_0384_14252	Left	5	0.698517	3.76016
131_S_0384_14252	Right	5	0.657573	8.94575
131_S_0691_38877	Left	5	0.659868	5.36298
131_S_0691_38877	Right	5	0.617945	8.66102
131_S_1389_78461	Left	5	0.62484	-0.264777
131_S_1389_78461	Right	5	0.577037	7.34061
133_S_0525_16133	Left	5	0.700968	12.7537
133_S_0525_16133	Right	5	0.7179	13.2244
136_S_0429_109839	Left	5	0.64126	8.44221
136_S_0429_109839	Right	5	0.602373	11.7308
136_S_0579_116340	Left	5	0.653379	11.9763
136_S_0579_116340	Right	5	0.666145	11.9741
002_S_0295_13722	Left	6	0.713581	9.37849
002_S_0295_13722	Right	6	0.722828	7.582
002_S_0413_14437	Left	6	0.749454	2.9019
002_S_0413_14437	Right	6	0.739078	6.28193
002_S_0559_147119	Left	6	0.755634	3.88134
002_S_0559_147119	Right	6	0.758365	0.400105
002_S_0685_18211	Left	6	0.70466	9.67521
002_S_0685_18211	Right	6	0.708873	8.48383
002_S_0729_153075	Left	6	0.702455	5.87542
002_S_0729_153075	Right	6	0.747559	5.18912
002_S_0782_20519	Left	6	0.707365	-0.963204
002_S_0782_20519	Right	6	0.703382	-3.76421
002_S_0816_49010	Left	6	0.711316	9.86335
002_S_0816_49010	Right	6	0.6953	13.0271
002_S_0938_25952	Left	6	0.580897	5.9472
002_S_0938_25952	Right	6	0.574176	4.95716
002_S_0954_108600	Left	6	0.674971	10.2697
002_S_0954_108600	Right	6	0.627458	17.1401
002_S_1070_130146	Left	6	0.756898	7.17806
002_S_1070_130146	Right	6	0.760363	3.328
002_S_1155_274154	Left	6	0.758368	3.70012
002_S_1155_274154	Right	6	0.793355	5.65784
002_S_1261_223901	Left	6	0.755068	2.88521
002_S_1261_223901	Right	6	0.7565	8.3185
002_S_1280_233435	Left	6	0.768861	2.41391
002_S_1280_233435	Right	6	0.758836	9.18077
002_S_4225_257270	Left	6	0.709741	-0.919037
002_S_4225_257270	Right	6	0.710569	4.70473
003_S_0907_25737	Left	6	0.738855	1.71146
003_S_0907_25737	Right	6	0.690829	3.04763
003_S_0908_54988	Left	6	0.714751	8.35369
003_S_0908_54988	Right	6	0.701625	6.0461
003_S_0931_26236	Left	6	0.731819	-0.232622
003_S_0931_26236	Right	6	0.702019	10.6337
003_S_1057_31613	Left	6	0.69508	6.09326
003_S_1057_31613	Right	6	0.670062	11.5682
003_S_1059_29252	Left	6	0.700654	4.13709
003_S_1059_29252	Right	6	0.708354	2.6934
003_S_1074_32035	Left	6	0.707555	7.22145
003_S_1074_32035	Right	6	0.695303	11.3555
003_S_1122_32044	Left	6	0.752095	4.64916
003_S_1122_32044	Right	6	0.685557	5.88931
003_S_1257_42137	Left	6	0.6789	8.84959
003_S_1257_42137	Right	6	0.613027	10.0238
003_S_4136_250173	Left	6	0.654358	11.3622
003_S_4136_250173	Right	6	0.672461	9.95801
003_S_4142_254893	Left	6	0.680687	15.8017
003_S_4142_254893	Right	6	0.711295	-3.05074
005_S_0221_11604	Left	6	0.665014	6.4145
005_S_0221_11604	Right	6	0.698192	5.90284
005_S_0222_11299	Left	6	0.681355	5.72025
005_S_0222_11299	Right	6	0.677335	8.2509
005_S_0448_33221	Left	6	0.731151	3.36338
005_S_0448_33221	Right	6	0.771916	6.28526
005_S_0602_66117	Left	6	0.733265	8.50665
005_S_0602_66117	Right	6	0.733507	3.54017
005_S_1341_43188	Left	6	0.669222	13.5686
005_S_1341_43188	Right	6	0.722176	-3.86648
006_S_0322_17197	Left	6	0.766475	6.68303
006_S_0322_17197	Right	6	0.788176	0.471113
006_S_4192_258594	Left	6	0.754771	3.85882
006_S_4192_258594	Right	6	0.735928	2.92373
006_S_4449_279470	Left	6	0.801921	2.79726
006_S_4449_279470	Right	6	0.794487	2.35544
007_S_0101_9602	Left	6	0.674269	12.7447
007_S_0101_9602	Right	6	0.697131	5.56322
007_S_0128_10007	Left	6	0.720268	1.15846
007_S_0128_10007	Right	6	0.731913	1.87993
007_S_1304_74384	Left	6	0.70204	9.26429
007_S_1304_74384	Right	6	0.710355	6.92232
007_S_4387_269929	Left	6	0.758972	7.87953
007_S_4387_269929	Right	6	0.776256	4.1252
009_S_0842_24339	Left	6	0.744196	3.52368
009_S_0842_24339	Right	6	0.699816	8.91607
009_S_0862_25128	Left	6	0.691324	6.63761
009_S_0862_25128	Right	6	0.68049	7.15055
009_S_1030_28514	Left	6	0.713038	1.87543
009_S_1030_28514	Right	6	0.710647	1.99617
009_S_1334_106775	Left	6	0.666582	2.57054
009_S_1334_106775	Right	6	0.656284	5.71914
010_S_0067_9093	Left	6	0.763807	4.17612
010_S_0067_9093	Right	6	0.719095	4.73143
010_S_0419_15415	Left	6	0.755466	-2.45137
010_S_0419_15415	Right	6	0.72105	-2.6482
010_S_0422_184305	Left	6	0.699431	10.3283
010_S_0422_184305	Right	6	0.680133	7.20777
011_S_0002_7025	Left	6	0.73457	0.115996
011_S_0002_7025	Right	6	0.723852	4.39557
011_S_0005_7071	Left	6	0.770493	2.97232
011_S_0005_7071	Right	6	0.772034	0.604546
011_S_0010_8460	Left	6	0.714351	2.24813
011_S_0010_8460	Right	6	0.702531	9.28755
011_S_0016_7302	Left	6	0.738601	5.03145
011_S_0016_7302	Right	6	0.70487	10.844
011_S_0021_196077	Left	6	0.744042	4.79555
011_S_0021_196077	Right	6	0.751515	2.45045
011_S_0241_11812	Left	6	0.724341	1.73531
011_S_0241_11812	Right	6	0.66283	8.99308
011_S_0183_11673	Left	6	0.712861	4.46479
011_S_0183_11673	Right	6	0.682023	4.01493
011_S_0856_24603	Left	6	0.701393	9.45715
011_S_0856_24603	Right	6	0.720713	6.77559
012_S_0689_114357	Left	6	0.682262	6.77931
012_S_0689_114357	Right	6	0.711709	5.70304
012_S_1292_99896	Left	6	0.726556	7.89621
012_S_1292_99896	Right	6	0.704611	8.4777
012_S_1321_99348	Left	6	0.719764	6.41121
012_S_1321_99348	Right	6	0.748945	9.20065
013_S_0325_85153	Left	6	0.696787	-1.45261
013_S_0325_85153	Right	6	0.714009	3.65744
013_S_0592_23618	Left	6	0.710184	5.53646
013_S_0592_23618	Right	6	0.715705	6.78822
013_S_1186_220072	Left	6	0.700463	8.29746
013_S_1186_220072	Right	6	0.716191	6.31347
013_S_1276_43134	Left	6	0.768589	3.042
013_S_1276_43134	Right	6	0.706979	9.03237
013_S_4731_308178	Left	6	0.719394	5.69329
013_S_4731_308178	Right	6	0.726153	3.3567
016_S_0769_46724	Left	6	0.691782	2.81136
016_S_0769_46724	Right	6	0.743657	6.20673
016_S_0991_28391	Left	6	0.642984	9.69711
016_S_0991_28391	Right	6	0.624472	-0.999849
016_S_1092_32638	Left	6	0.708924	8.79825
016_S_1092_32638	Right	6	0.713572	5.64531
016_S_1138_66853	Left	6	0.745757	3.54201
016_S_1138_66853	Right	6	0.756517	5.22077
016_S_1263_42082	Left	6	0.606904	11.5908
016_S_1263_42082	Right	6	0.637807	12.6096
016_S_4121_280306	Left	6	0.743769	8.90294
016_S_4121_280306	Right	6	0.729225	10.1049
018_S_0425_108829	Left	6	0.732166	4.22849
018_S_0425_108829	Right	6	0.752328	6.27244
018_S_4696_301389	Left	6	0.718237	2.4156
018_S_4696_301389	Right	6	0.701144	7.59069
019_S_4252_300349	Left	6	0.5897	16.2942
019_S_4252_300349	Right	6	0.636022	12.9618
019_S_4549_300335	Left	6	0.706228	4.52221
019_S_4549_300335	Right	6	0.709005	8.60573
020_S_0213_12299	Left	6	0.700578	4.93299
020_S_0213_12299	Right	6	0.718066	3.17678
020_S_1288_99327	Left	6	0.760888	0.371372
020_S_1288_99327	Right	6	0.723949	6.84382
023_S_0030_82079	Left	6	0.639416	6.86212
023_S_0030_82079	Right	6	0.644459	12.8046
023_S_0031_128980	Left	6	0.725932	4.65126
023_S_0031_128980	Right	6	0.722425	1.89256
023_S_0061_132164	Left	6	0.728678	3.88206
023_S_0061_132164	Right	6	0.74226	7.4996
023_S_0139_19846	Left	6	0.708766	8.38345
023_S_0139_19846	Right	6	0.719753	4.97015
023_S_0331_25659	Left	6	0.694284	5.37817
023_S_0331_25659	Right	6	0.723127	8.06453
023_S_0376_143043	Left	6	0.720882	-0.468829
023_S_0376_143043	Right	6	0.676268	3.88132
023_S_0604_32972	Left	6	0.716611	5.56442
023_S_0604_32972	Right	6	0.680853	7.64554
023_S_0916_118643	Left	6	0.670869	9.7153
023_S_0916_118643	Right	6	0.671837	13.1728
023_S_1247_116065	Left	6	0.726368	1.80202
023_S_1247_116065	Right	6	0.718139	8.89799
023_S_1289_67303	Left	6	0.741637	3.59282
023_S_1289_67303	Right	6	0.740468	3.47708
027_S_1081_90149	Left	6	0.71472	5.87214
027_S_1081_90149	Right	6	0.692549	7.66489
027_S_1385_138509	Left	6	0.707218	5.70969
027_S_1385_138509	Right	6	0.701759	1.15535
029_S_1073_30359	Left	6	0.734593	10.7634
029_S_1073_30359	Right	6	0.719643	11.0971
029_S_4279_265980	Left	6	0.715608	5.72965
029_S_4279_265980	Right	6	0.71716	8.80151
029_S_4385_285589	Left	6	0.748585	0.915634
029_S_4385_285589	Right	6	0.703904	6.24402
031_S_1209_135743	Left	6	0.71715	5.02777
031_S_1209_135743	Right	6	0.667659	9.5111
032_S_0479_30884	Left	6	0.712615	7.90611
032_S_0479_30884	Right	6	0.691058	8.35556
032_S_0677_26005	Left	6	0.712659	9.94595
032_S_0677_26005	Right	6	0.728602	3.58727
037_S_0303_51074	Left	6	0.724735	7.23773
037_S_0303_51074	Right	6	0.746896	5.51914
067_S_0812_53780	Left	6	0.705597	6.25448
067_S_0812_53780	Right	6	0.703674	4.15474
067_S_1185_65946	Left	6	0.677764	6.54257
067_S_1185_65946	Right	6	0.65016	3.15652
067_S_1253_73490	Left	6	0.721827	7.15926
067_S_1253_73490	Right	6	0.710356	9.64015
073_S_0089_10365	Left	6	0.741369	1.09059
073_S_0089_10365	Right	6	0.716804	9.28488
082_S_1079_93762	Left	6	0.656325	9.5607
082_S_1079_93762	Right	6	0.645418	7.54986
094_S_1293_98699	Left	6	0.700645	7.09734
094_S_1293_98699	Right	6	0.695724	7.37155
094_S_4089_272146	Left	6	0.693335	3.31249
094_S_4089_272146	Right	6	0.713958	3.86796
094_S_4460_283573	Left	6	0.754854	7.25301
094_S_4460_283573	Right	6	0.733171	9.09848
098_S_0149_10146	Left	6	0.712465	5.46562
098_S_0149_10146	Right	6	0.709425	2.21309
098_S_0172_11398	Left	6	0.696846	-6.17988
098_S_0172_11398	Right	6	0.710581	2.06078
100_S_0006_142392	Left	6	0.695118	2.31502
100_S_0006_142392	Right	6	0.682915	6.17199
100_S_0015_141436	Left	6	0.762101	-1.34609
100_S_0015_141436	Right	6	0.727928	1.58034
100_S_0047_150336	Left	6	0.736979	4.01771
100_S_0047_150336	Right	6	0.694807	1.72554
100_S_0892_157893	Left	6	0.695013	9.54274
100_S_0892_157893	Right	6	0.72573	4.00611
100_S_0995_141468	Left	6	0.642793	-3.13801
100_S_0995_141468	Right	6	0.676302	5.15952
100_S_1062_141448	Left	6	0.703994	-1.86274
100_S_1062_141448	Right	6	0.743978	-0.697729
100_S_1286_139571	Left	6	0.735583	8.66524
100_S_1286_139571	Right	6	0.755477	4.72863
123_S_0050_8648	Left	6	0.697834	6.71258
123_S_0050_8648	Right	6	0.498431	14.5318
123_S_0072_9753	Left	6	0.692692	-1.59595
123_S_0072_9753	Right	6	0.730515	-1.27133
123_S_0088_9788	Left	6	0.66153	-3.55268
123_S_0088_9788	Right	6	0.678717	5.30828
123_S_0091_17569	Left	6	0.748055	7.2039
123_S_0091_17569	Right	6	0.710336	7.54421
123_S_0094_17517	Left	6	0.616786	16.9274
123_S_0094_17517	Right	6	0.629095	7.27373
123_S_0106_10127	Left	6	0.740634	-2.57883
123_S_0106_10127	Right	6	0.727301	3.83866
123_S_0108_10738	Left	6	0.681295	1.26003
123_S_0108_10738	Right	6	0.695738	6.58246
123_S_0162_28627	Left	6	0.7332	2.84526
123_S_0162_28627	Right	6	0.716369	3.63394
123_S_0390_53427	Left	6	0.711786	2.6573
123_S_0390_53427	Right	6	0.723704	6.24573
123_S_1300_43214	Left	6	0.711137	-0.832272
123_S_1300_43214	Right	6	0.730024	3.51825
126_S_0606_37834	Left	6	0.709024	7.5968
126_S_0606_37834	Right	6	0.666723	5.85027
126_S_0784_25775	Left	6	0.673947	3.36866
126_S_0784_25775	Right	6	0.677588	5.02038
126_S_1340_65796	Left	6	0.732967	1.40383
126_S_1340_65796	Right	6	0.729232	6.54571
127_S_0259_11888	Left	6	0.709376	4.23482
127_S_0259_11888	Right	6	0.710164	9.34622
127_S_0260_28530	Left	6	0.76677	0.640807
127_S_0260_28530	Right	6	0.735725	8.06412
127_S_0393_30421	Left	6	0.730601	2.94798
127_S_0393_30421	Right	6	0.709217	11.8355
127_S_0397_32084	Left	6	0.75548	6.42653
127_S_0397_32084	Right	6	0.726161	3.91531
127_S_0754_23787	Left	6	0.669792	8.57923
127_S_0754_23787	Right	6	0.700724	-0.994821
127_S_0844_29229	Left	6	0.656354	5.4147
127_S_0844_29229	Right	6	0.674708	9.04628
129_S_4369_267415	Left	6	0.692664	6.66104
129_S_4369_267415	Right	6	0.697126	9.01238
130_S_0956_125256	Left	6	0.739978	8.07768
130_S_0956_125256	Right	6	0.74854	3.9385
130_S_4730_306384	Left	6	0.672348	6.62477
130_S_4730_306384	Right	6	0.66404	6.8217
131_S_0384_14252	Left	6	0.735621	4.38265
131_S_0384_14252	Right	6	0.750876	2.2397
131_S_0691_38877	Left	6	0.667702	1.40948
131_S_0691_38877	Right	6	0.656955	4.84343
131_S_1389_78461	Left	6	0.676188	3.62041
131_S_1389_78461	Right	6	0.634955	10.2483
133_S_0525_16133	Left	6	0.731731	2.03163
133_S_0525_16133	Right	6	0.760192	8.98337
136_S_0429_109839	Left	6	0.702145	5.89837
136_S_0429_109839	Right	6	0.651318	7.7826
136_S_0579_116340	Left	6	0.695892	12.5871
136_S_0579_116340	Right	6	0.715634	11.2362
002_S_0295_13722	Left	7	0.753726	6.02852
002_S_0295_13722	Right	7	0.743668	4.30533
002_S_0413_14437	Left	7	0.769218	2.01064
002_S_0413_14437	Right	7	0.781869	3.26467
002_S_0559_147119	Left	7	0.785006	-0.58819
002_S_0559_147119	Right	7	0.789259	0.807757
002_S_0685_18211	Left	7	0.744193	1.3754
002_S_0685_18211	Right	7	0.752275	-2.25685
002_S_0729_153075	Left	7	0.719434	6.33476
002_S_0729_153075	Right	7	0.774117	1.11515
002_S_0782_20519	Left	7	0.765567	3.99649
002_S_0782_20519	Right	7	0.766339	5.69584
002_S_0816_49010	Left	7	0.737423	8.29683
002_S_0816_49010	Right	7	0.725647	3.34836
002_S_0938_25952	Left	7	0.581703	8.44706
002_S_0938_25952	Right	7	0.515388	11.2075
002_S_0954_108600	Left	7	0.709547	0.497946
002_S_0954_108600	Right	7	0.705486	-2.66173
002_S_1070_130146	Left	7	0.782053	-0.271667
002_S_1070_130146	Right	7	0.785186	1.07872
002_S_1155_274154	Left	7	0.789877	1.06674
002_S_1155_274154	Right	7	0.816066	2.55639
002_S_1261_223901	Left	7	0.775079	0.190515
002_S_1261_223901	Right	7	0.787843	1.64004
002_S_1280_233435	Left	7	0.775614	3.58282
002_S_1280_233435	Right	7	0.794539	-0.410006
002_S_4225_257270	Left	7	0.762457	-0.787412
002_S_4225_257270	Right	7	0.754729	0.0213382
003_S_0907_25737	Left	7	0.761106	-0.699527
003_S_0907_25737	Right	7	0.750998	1.05436
003_S_0908_54988	Left	7	0.753772	3.38956
003_S_0908_54988	Right	7	0.734656	4.3447
003_S_0931_26236	Left	7	0.76648	1.81779
003_S_0931_26236	Right	7	0.74598	-2.65262
003_S_1057_31613	Left	7	0.764139	-3.22978
003_S_1057_31613	Right	7	0.745682	0.884955
003_S_1059_29252	Left	7	0.70338	6.92353
003_S_1059_29252	Right	7	0.708129	3.31216
003_S_1074_32035	Left	7	0.714614	10.5818
003_S_1074_32035	Right	7	0.709977	6.97723
003_S_1122_32044	Left	7	0.774065	4.18484
003_S_1122_32044	Right	7	0.74417	3.87489
003_S_1257_42137	Left	7	0.696845	6.70316
003_S_1257_42137	Right	7	0.643244	7.70433
003_S_4136_250173	Left	7	0.747307	-2.45123
003_S_4136_250173	Right	7	0.729467	-2.28566
003_S_4142_254893	Left	7	0.729451	-1.18581
003_S_4142_254893	Right	7	0.75346	-0.301624
005_S_0221_11604	Left	7	0.670686	1.88427
005_S_0221_11604	Right	7	0.728557	1.88384
005_S_0222_11299	Left	7	0.717427	2.50747
005_S_0222_11299	Right	7	0.712258	3.3879
005_S_0448_33221	Left	7	0.7631	1.1436
005_S_0448_33221	Right	7	0.798828	-2.54577
005_S_0602_66117	Left	7	0.785915	-1.74539
005_S_0602_66117	Right	7	0.800547	1.20959
005_S_1341_43188	Left	7	0.728909	-6.24261
005_S_1341_43188	Right	7	0.782952	0.527277
006_S_0322_17197	Left	7	0.785606	3.91718
006_S_0322_17197	Right	7	0.805646	-0.157128
006_S_4192_258594	Left	7	0.789346	2.72484
006_S_4192_258594	Right	7	0.76643	4.0737
006_S_4449_279470	Left	7	0.816243	2.67096
006_S_4449_279470	Right	7	0.823685	2.37353
007_S_0101_9602	Left	7	0.730841	3.10782
007_S_0101_9602	Right	7	0.723128	5.48131
007_S_0128_10007	Left	7	0.750295	-0.958529
007_S_0128_10007	Right	7	0.770815	1.89392
007_S_1304_74384	Left	7	0.734487	4.03271
007_S_1304_74384	Right	7	0.753594	3.15014
007_S_4387_269929	Left	7	0.807827	0.597948
007_S_4387_269929	Right	7	0.796248	1.9695
009_S_0842_24339	Left	7	0.775092	4.51789
009_S_0842_24339	Right	7	0.739838	1.31779
009_S_0862_25128	Left	7	0.737118	-0.576429
009_S_0862_25128	Right	7	0.702734	2.33043
009_S_1030_28514	Left	7	0.765856	0.86499
009_S_1030_28514	Right	7	0.756918	2.50904
009_S_1334_106775	Left	7	0.706208	-1.05924
009_S_1334_106775	Right	7	0.66436	-6.37014
010_S_0067_9093	Left	7	0.785445	0.501769
010_S_0067_9093	Right	7	0.774723	4.40883
010_S_0419_15415	Left	7	0.810746	-1.64968
010_S_0419_15415	Right	7	0.78106	-0.426046
010_S_0422_184305	Left	7	0.757921	-1.59137
010_S_0422_184305	Right	7	0.738949	-1.46399
011_S_0002_7025	Left	7	0.794415	-1.28988
011_S_0002_7025	Right	7	0.760727	-2.89817
011_S_0005_7071	Left	7	0.762046	5.44282
011_S_0005_7071	Right	7	0.818265	-2.33383
011_S_0010_8460	Left	7	0.743947	-1.29667
011_S_0010_8460	Right	7	0.74478	3.05011
011_S_0016_7302	Left	7	0.771827	1.00854
011_S_0016_7302	Right	7	0.741369	-0.721952
011_S_0021_196077	Left	7	0.770477	-2.93539
011_S_0021_196077	Right	7	0.777256	1.41951
011_S_0241_11812	Left	7	0.744482	5.14237
011_S_0241_11812	Right	7	0.705456	5.66597
011_S_0183_11673	Left	7	0.731756	3.23268
011_S_0183_11673	Right	7	0.729479	-4.37436
011_S_0856_24603	Left	7	0.728948	6.42485
011_S_0856_24603	Right	7	0.735416	1.32823
012_S_0689_114357	Left	7	0.719978	5.87863
012_S_0689_114357	Right	7	0.735632	1.19418
012_S_1292_99896	Left	7	0.742381	8.21309
012_S_1292_99896	Right	7	0.722965	4.23034
012_S_1321_99348	Left	7	0.745468	4.93526
012_S_1321_99348	Right	7	0.782145	4.4161
013_S_0325_85153	Left	7	0.700223	6.98942
013_S_0325_85153	Right	7	0.741635	4.87764
013_S_0592_23618	Left	7	0.73611	3.73104
013_S_0592_23618	Right	7	0.750548	4.51291
013_S_1186_220072	Left	7	0.753515	4.91223
013_S_1186_220072	Right	7	0.762655	3.46867
013_S_1276_43134	Left	7	0.794183	5.27064
013_S_1276_43134	Right	7	0.743561	6.302
013_S_4731_308178	Left	7	0.703031	9.65404
013_S_4731_308178	Right	7	0.735614	8.45732
016_S_0769_46724	Left	7	0.749827	2.611
016_S_0769_46724	Right	7	0.782458	3.34815
016_S_0991_28391	Left	7	0.66615	7.44597
016_S_0991_28391	Right	7	0.640882	4.1444
016_S_1092_32638	Left	7	0.778453	1.83035
016_S_1092_32638	Right	7	0.722016	4.8602
016_S_1138_66853	Left	7	0.786821	3.46748
016_S_1138_66853	Right	7	0.781866	0.774304
016_S_1263_42082	Left	7	0.67758	6.36542
016_S_1263_42082	Right	7	0.680155	3.44981
016_S_4121_280306	Left	7	0.782123	0.516407
016_S_4121_280306	Right	7	0.772566	4.28933
018_S_0425_108829	Left	7	0.779763	1.17007
018_S_0425_108829	Right	7	0.791319	0.0175059
018_S_4696_301389	Left	7	0.732981	-1.7237
018_S_4696_301389	Right	7	0.745742	2.15855
019_S_4252_300349	Left	7	0.6292	8.56186
019_S_4252_300349	Right	7	0.697936	6.72704
019_S_4549_300335	Left	7	0.729559	3.08509
019_S_4549_300335	Right	7	0.742456	1.10098
020_S_0213_12299	Left	7	0.742251	7.31562
020_S_0213_12299	Right	7	0.733806	3.93146
020_S_1288_99327	Left	7	0.759719	-0.633411
020_S_1288_99327	Right	7	0.750963	2.68751
023_S_0030_82079	Left	7	0.646166	5.33922
023_S_0030_82079	Right	7	0.701465	7.74158
023_S_0031_128980	Left	7	0.772015	1.34613
023_S_0031_128980	Right	7	0.780865	-3.81678
023_S_0061_132164	Left	7	0.744525	0.605562
023_S_0061_132164	Right	7	0.769001	3.35294
023_S_0139_19846	Left	7	0.723555	1.58161
023_S_0139_19846	Right	7	0.735564	1.9188
023_S_0331_25659	Left	7	0.709435	6.65469
023_S_0331_25659	Right	7	0.743365	4.88257
023_S_0376_143043	Left	7	0.754679	-0.468659
023_S_0376_143043	Right	7	0.704329	-1.95032
023_S_0604_32972	Left	7	0.715227	7.26925
023_S_0604_32972	Right	7	0.717904	2.34675
023_S_0916_118643	Left	7	0.692498	4.06089
023_S_0916_118643	Right	7	0.740373	6.95745
023_S_1247_116065	Left	7	0.761661	-1.50533
023_S_1247_116065	Right	7	0.727554	6.53468
023_S_1289_67303	Left	7	0.770781	-1.15104
023_S_1289_67303	Right	7	0.758283	5.6834
027_S_1081_90149	Left	7	0.728767	2.58339
027_S_1081_90149	Right	7	0.735831	0.490231
027_S_1385_138509	Left	7	0.746312	2.9398
027_S_1385_138509	Right	7	0.720461	4.18581
029_S_1073_30359	Left	7	0.747708	8.67733
029_S_1073_30359	Right	7	0.751571	7.93737
029_S_4279_265980	Left	7	0.744423	1.87228
029_S_4279_265980	Right	7	0.744157	3.61547
029_S_4385_285589	Left	7	0.765036	3.2127
029_S_4385_285589	Right	7	0.740584	5.20214
031_S_1209_135743	Left	7	0.734146	-2.05816
031_S_1209_135743	Right	7	0.701597	5.32419
032_S_0479_30884	Left	7	0.740522	6.18454
032_S_0479_30884	Right	7	0.708493	6.47152
032_S_0677_26005	Left	7	0.75127	5.05005
032_S_0677_26005	Right	7	0.753493	3.43648
037_S_0303_51074	Left	7	0.770047	5.67563
037_S_0303_51074	Right	7	0.770643	5.48466
067_S_0812_53780	Left	7	0.736136	1.90902
067_S_0812_53780	Right	7	0.7382	5.43978
067_S_1185_65946	Left	7	0.710503	8.03872
067_S_1185_65946	Right	7	0.699978	8.4676
067_S_1253_73490	Left	7	0.756279	4.20525
067_S_1253_73490	Right	7	0.72524	7.96605
073_S_0089_10365	Left	7	0.769614	-0.38723
073_S_0089_10365	Right	7	0.750913	-0.787744
082_S_1079_93762	Left	7	0.673443	3.11036
082_S_1079_93762	Right	7	0.665233	1.65529
094_S_1293_98699	Left	7	0.712575	6.84969
094_S_1293_98699	Right	7	0.733983	4.87627
094_S_4089_272146	Left	7	0.737956	3.24072
094_S_4089_272146	Right	7	0.728746	2.32006
094_S_4460_283573	Left	7	0.784053	4.34675
094_S_4460_283573	Right	7	0.760489	-4.15382
098_S_0149_10146	Left	7	0.749602	2.07937
098_S_0149_10146	Right	7	0.742531	4.98816
098_S_0172_11398	Left	7	0.75791	-0.635394
098_S_0172_11398	Right	7	0.726082	-0.636837
100_S_0006_142392	Left	7	0.753998	-2.19458
100_S_0006_142392	Right	7	0.731946	-2.05076
100_S_0015_141436	Left	7	0.791539	0.32423
100_S_0015_141436	Right	7	0.776827	1.34852
100_S_0047_150336	Left	7	0.784511	-2.65102
100_S_0047_150336	Right	7	0.742178	-1.78418
100_S_0892_157893	Left	7	0.728945	2.65497
100_S_0892_157893	Right	7	0.742884	2.91438
100_S_0995_141468	Left	7	0.686189	1.62959
100_S_0995_141468	Right	7	0.720928	0.409098
100_S_1062_141448	Left	7	0.738383	4.42823
100_S_1062_141448	Right	7	0.781417	0.301229
100_S_1286_139571	Left	7	0.757831	4.79829
100_S_1286_139571	Right	7	0.767239	6.23902
123_S_0050_8648	Left	7	0.709026	2.51128
123_S_0050_8648	Right	7	0.596729	4.50897
123_S_0072_9753	Left	7	0.745351	0.648838
123_S_0072_9753	Right	7	0.749565	-0.895898
123_S_0088_9788	Left	7	0.682639	0.944218
123_S_0088_9788	Right	7	0.706615	1.27579
123_S_0091_17569	Left	7	0.783754	4.10743
123_S_0091_17569	Right	7	0.749309	4.04342
123_S_0094_17517	Left	7	0.697332	3.50038
123_S_0094_17517	Right	7	0.660727	4.74842
123_S_0106_10127	Left	7	0.776595	-3.14496
123_S_0106_10127	Right	7	0.753772	-1.89254
123_S_0108_10738	Left	7	0.707071	-0.924479
123_S_0108_10738	Right	7	0.728813	1.88326
123_S_0162_28627	Left	7	0.762496	1.9814
123_S_0162_28627	Right	7	0.764861	1.12251
123_S_0390_53427	Left	7	0.745174	2.65583
123_S_0390_53427	Right	7	0.749932	2.70948
123_S_1300_43214	Left	7	0.718966	4.24775
123_S_1300_43214	Right	7	0.753132	4.10505
126_S_0606_37834	Left	7	0.717683	5.9345
126_S_0606_37834	Right	7	0.677241	10.1086
126_S_0784_25775	Left	7	0.734699	-3.79409
126_S_0784_25775	Right	7	0.682259	2.63007
126_S_1340_65796	Left	7	0.770537	1.01159
126_S_1340_65796	Right	7	0.755741	2.13675
127_S_0259_11888	Left	7	0.722409	-1.27904
127_S_0259_11888	Right	7	0.740784	6.96387
127_S_0260_28530	Left	7	0.800646	-0.753518
127_S_0260_28530	Right	7	0.777502	5.43042
127_S_0393_30421	Left	7	0.757345	0.760332
127_S_0393_30421	Right	7	0.7438	5.36841
127_S_0397_32084	Left	7	0.787861	0.717187
127_S_0397_32084	Right	7	0.752231	1.41322
127_S_0754_23787	Left	7	0.689226	5.03808
127_S_0754_23787	Right	7	0.721086	0.857683
127_S_0844_29229	Left	7	0.698898	5.22847
127_S_0844_29229	Right	7	0.696289	0.883287
129_S_4369_267415	Left	7	0.729459	2.17955
129_S_4369_267415	Right	7	0.75334	6.45206
130_S_0956_125256	Left	7	0.757845	-0.226312
130_S_0956_125256	Right	7	0.781463	-2.16352
130_S_4730_306384	Left	7	0.700817	3.9253
130_S_4730_306384	Right	7	0.686402	6.74678
131_S_0384_14252	Left	7	0.750704	2.00043
131_S_0384_14252	Right	7	0.774463	-0.286935
131_S_0691_38877	Left	7	0.704347	7.49685
131_S_0691_38877	Right	7	0.700979	2.61926
131_S_1389_78461	Left	7	0.686377	0.941656
131_S_1389_78461	Right	7	0.677114	7.13586
133_S_0525_16133	Left	7	0.808999	-1.13077
133_S_0525_16133	Right	7	0.784091	5.26249
136_S_0429_109839	Left	7	0.752521	4.05178
136_S_0429_109839	Right	7	0.726782	2.22721
136_S_0579_116340	Left	7	0.746917	2.59753
136_S_0579_116340	Right	7	0.738677	6.27667
002_S_0295_13722	Left	8	0.77615	5.51769
002_S_0295_13722	Right	8	0.781195	3.19307
002_S_0413_14437	Left	8	0.798193	-0.160504
002_S_0413_14437	Right	8	0.779956	5.66465
002_S_0559_147119	Left	8	0.798878	0.96559
002_S_0559_147119	Right	8	0.803624	1.06783
002_S_0685_18211	Left	8	0.793864	0.932924
002_S_0685_18211	Right	8	0.797332	1.50643
002_S_0729_153075	Left	8	0.739936	1.71959
002_S_0729_153075	Right	8	0.819821	2.47025
002_S_0782_20519	Left	8	0.799836	0.432
002_S_0782_20519	Right	8	0.789591	1.77203
002_S_0816_49010	Left	8	0.750183	1.76702
002_S_0816_49010	Right	8	0.746541	6.05056
002_S_0938_25952	Left	8	0.648239	-6.02904
002_S_0938_25952	Right	8	0.657228	-3.91619
002_S_0954_108600	Left	8	0.725476	1.18353
002_S_0954_108600	Right	8	0.747361	-2.69697
002_S_1070_130146	Left	8	0.819785	0.680474
002_S_1070_130146	Right	8	0.786876	1.45144
002_S_1155_274154	Left	8	0.810966	0.471272
002_S_1155_274154	Right	8	0.812385	3.05747
002_S_1261_223901	Left	8	0.803629	-2.27232
002_S_1261_223901	Right	8	0.78643	-1.87419
002_S_1280_233435	Left	8	0.811404	1.55629
002_S_1280_233435	Right	8	0.81087	0.599885
002_S_4225_257270	Left	8	0.794674	-0.105253
002_S_4225_257270	Right	8	0.77571	0.040494
003_S_0907_25737	Left	8	0.780931	-2.992
003_S_0907_25737	Right	8	0.76459	1.48429
003_S_0908_54988	Left	8	0.761305	4.97012
003_S_0908_54988	Right	8	0.748042	4.52438
003_S_0931_26236	Left	8	0.778076	0.198581
003_S_0931_26236	Right	8	0.777286	0.582471
003_S_1057_31613	Left	8	0.798212	-0.506809
003_S_1057_31613	Right	8	0.770452	-0.31843
003_S_1059_29252	Left	8	0.738298	4.96399
003_S_1059_29252	Right	8	0.739655	-3.49287
003_S_1074_32035	Left	8	0.771094	3.6253
003_S_1074_32035	Right	8	0.737156	4.30318
003_S_1122_32044	Left	8	0.791879	2.34507
003_S_1122_32044	Right	8	0.760506	-1.48662
003_S_1257_42137	Left	8	0.739224	1.31747
003_S_1257_42137	Right	8	0.678127	1.0424
003_S_4136_250173	Left	8	0.7656	-2.34347
003_S_4136_250173	Right	8	0.754956	0.991509
003_S_4142_254893	Left	8	0.774703	-2.94074
003_S_4142_254893	Right	8	0.801358	-1.81886
005_S_0221_11604	Left	8	0.732134	4.24181
005_S_0221_11604	Right	8	0.752244	0.718126
005_S_0222_11299	Left	8	0.744036	-2.42291
005_S_0222_11299	Right	8	0.726389	3.21042
005_S_0448_33221	Left	8	0.78483	2.60951
005_S_0448_33221	Right	8	0.809676	1.55104
005_S_0602_66117	Left	8	0.815224	-1.7347
005_S_0602_66117	Right	8	0.815327	1.5123
005_S_1341_43188	Left	8	0.761108	-3.65477
005_S_1341_43188	Right	8	0.77967	3.91498
006_S_0322_17197	Left	8	0.807072	1.60317
006_S_0322_17197	Right	8	0.817221	0.530361
006_S_4192_258594	Left	8	0.81741	-0.457287
006_S_4192_258594	Right	8	0.790168	3.67809
006_S_4449_279470	Left	8	0.842927	1.02715
006_S_4449_279470	Right	8	0.859237	-0.323728
007_S_0101_9602	Left	8	0.73646	2.68753
007_S_0101_9602	Right	8	0.733634	0.223774
007_S_0128_10007	Left	8	0.755623	2.77557
007_S_0128_10007	Right	8	0.775388	4.27798
007_S_1304_74384	Left	8	0.76041	1.69928
007_S_1304_74384	Right	8	0.788693	2.44206
007_S_4387_269929	Left	8	0.821201	-0.309307
007_S_4387_269929	Right	8	0.827712	-1.17154
009_S_0842_24339	Left	8	0.794897	-1.2858
009_S_0842_24339	Right	8	0.755479	3.79396
009_S_0862_25128	Left	8	0.746938	4.42526
009_S_0862_25128	Right	8	0.74384	3.75362
009_S_1030_28514	Left	8	0.797232	-0.374356
009_S_1030_28514	Right	8	0.781352	-1.67647
009_S_1334_106775	Left	8	0.736395	-0.0273193
009_S_1334_106775	Right	8	0.705459	-1.97191
010_S_0067_9093	Left	8	0.808562	2.2646
010_S_0067_9093	Right	8	0.786965	3.26614
010_S_0419_15415	Left	8	0.833663	1.5087
010_S_0419_15415	Right	8	0.816449	0.622058
010_S_0422_184305	Left	8	0.805577	-1.39828
010_S_0422_184305	Right	8	0.778032	-0.12275
011_S_0002_7025	Left	8	0.832367	0.0530764
011_S_0002_7025	Right	8	0.817385	-1.67513
011_S_0005_7071	Left	8	0.792413	1.11411
011_S_0005_7071	Right	8	0.836209	-0.566316
011_S_0010_8460	Left	8	0.781315	-3.12372
011_S_0010_8460	Right	8	0.759539	-1.2595
011_S_0016_7302	Left	8	0.782066	0.227597
011_S_0016_7302	Right	8	0.773358	0.8711
011_S_0021_196077	Left	8	0.807101	-0.997045
011_S_0021_196077	Right	8	0.79868	1.72263
011_S_0241_11812	Left	8	0.776995	-0.642832
011_S_0241_11812	Right	8	0.752761	-0.122597
011_S_0183_11673	Left	8	0.751715	-0.758955
011_S_0183_11673	Right	8	0.755739	-2.1601
011_S_0856_24603	Left	8	0.748943	6.72762
011_S_0856_24603	Right	8	0.749478	3.71215
012_S_0689_114357	Left	8	0.728979	6.93115
012_S_0689_114357	Right	8	0.759781	2.63365
012_S_1292_99896	Left	8	0.784228	-0.25495
012_S_1292_99896	Right	8	0.772003	-0.0589035
012_S_1321_99348	Left	8	0.775213	0.147184
012_S_1321_99348	Right	8	0.808938	2.4319
013_S_0325_85153	Left	8	0.7254	3.89696
013_S_0325_85153	Right	8	0.739012	6.78345
013_S_0592_23618	Left	8	0.747049	4.66438
013_S_0592_23618	Right	8	0.743222	6.34345
013_S_1186_220072	Left	8	0.762777	6.12453
013_S_1186_220072	Right	8	0.781279	4.10562
013_S_1276_43134	Left	8	0.819882	0.186249
013_S_1276_43134	Right	8	0.768685	4.61589
013_S_4731_308178	Left	8	0.777592	-1.20964
013_S_4731_308178	Right	8	0.760437	4.04003
016_S_0769_46724	Left	8	0.778381	0.762821
016_S_0769_46724	Right	8	0.792219	0.552517
016_S_0991_28391	Left	8	0.679096	6.47309
016_S_0991_28391	Right	8	0.676179	1.14848
016_S_1092_32638	Left	8	0.781773	2.58323
016_S_1092_32638	Right	8	0.745803	4.43708
016_S_1138_66853	Left	8	0.808517	4.23929
016_S_1138_66853	Right	8	0.805557	1.61015
016_S_1263_42082	Left	8	0.66517	7.58426
016_S_1263_42082	Right	8	0.705687	2.44728
016_S_4121_280306	Left	8	0.815397	-1.19609
016_S_4121_280306	Right	8	0.798502	-1.58766
018_S_0425_108829	Left	8	0.801851	1.89571
018_S_0425_108829	Right	8	0.815965	-0.40364
018_S_4696_301389	Left	8	0.788716	1.04311
018_S_4696_301389	Right	8	0.780163	-1.15488
019_S_4252_300349	Left	8	0.676208	4.96934
019_S_4252_300349	Right	8	0.714989	6.417
019_S_4549_300335	Left	8	0.764552	-0.979861
019_S_4549_300335	Right	8	0.750021	4.71869
020_S_0213_12299	Left	8	0.758345	-3.65834
020_S_0213_12299	Right	8	0.755532	5.05637
020_S_1288_99327	Left	8	0.800372	-0.504231
020_S_1288_99327	Right	8	0.788316	-0.33975
023_S_0030_82079	Left	8	0.703256	-2.26817
023_S_0030_82079	Right	8	0.724026	-1.88931
023_S_0031_128980	Left	8	0.799716	-2.28155
023_S_0031_128980	Right	8	0.790887	-0.258239
023_S_0061_132164	Left	8	0.779208	-3.11193
023_S_0061_132164	Right	8	0.78778	-2.56646
023_S_0139_19846	Left	8	0.747405	3.0984
023_S_0139_19846	Right	8	0.737504	5.09511
023_S_0331_25659	Left	8	0.724354	5.72722
023_S_0331_25659	Right	8	0.778083	2.31127
023_S_0376_143043	Left	8	0.784322	-0.640246
023_S_0376_143043	Right	8	0.744338	-3.07555
023_S_0604_32972	Left	8	0.75278	1.76571
023_S_0604_32972	Right	8	0.744723	2.61378
023_S_0916_118643	Left	8	0.733635	-1.7977
023_S_0916_118643	Right	8	0.766099	-2.78994
023_S_1247_116065	Left	8	0.77041	-0.165541
023_S_1247_116065	Right	8	0.75557	5.98805
023_S_1289_67303	Left	8	0.784852	1.2033
023_S_1289_67303	Right	8	0.772198	-0.527195
027_S_1081_90149	Left	8	0.738304	-4.31101
027_S_1081_90149	Right	8	0.731615	1.33842
027_S_1385_138509	Left	8	0.762417	5.04006
027_S_1385_138509	Right	8	0.747744	3.44784
029_S_1073_30359	Left	8	0.757619	3.72448
029_S_1073_30359	Right	8	0.771252	-0.62276
029_S_4279_265980	Left	8	0.760507	3.2773
029_S_4279_265980	Right	8	0.749138	7.23484
029_S_4385_285589	Left	8	0.775556	-2.17195
029_S_4385_285589	Right	8	0.767815	1.28026
031_S_1209_135743	Left	8	0.785447	-2.40538
031_S_1209_135743	Right	8	0.732189	2.73177
032_S_0479_30884	Left	8	0.74807	2.04654
032_S_0479_30884	Right	8	0.73353	7.06396
032_S_0677_26005	Left	8	0.756033	4.95712
032_S_0677_26005	Right	8	0.783942	4.50701
037_S_0303_51074	Left	8	0.779687	0.0781297
037_S_0303_51074	Right	8	0.789956	1.38344
067_S_0812_53780	Left	8	0.761523	0.815898
067_S_0812_53780	Right	8	0.759796	2.3304
067_S_1185_65946	Left	8	0.752374	0.0537242
067_S_1185_65946	Right	8	0.751884	1.48566
067_S_1253_73490	Left	8	0.777128	3.81777
067_S_1253_73490	Right	8	0.760444	3.24593
073_S_0089_10365	Left	8	0.794237	-1.51213
073_S_0089_10365	Right	8	0.790607	-1.16197
082_S_1079_93762	Left	8	0.703062	1.13101
082_S_1079_93762	Right	8	0.718344	3.45404
094_S_1293_98699	Left	8	0.751564	0.856485
094_S_1293_98699	Right	8	0.744701	8.81208
094_S_4089_272146	Left	8	0.760537	1.49498
094_S_4089_272146	Right	8	0.766603	1.76464
094_S_4460_283573	Left	8	0.800624	-3.62053
094_S_4460_283573	Right	8	0.787861	0.571704
098_S_0149_10146	Left	8	0.769644	1.25397
098_S_0149_10146	Right	8	0.784398	-0.0210601
098_S_0172_11398	Left	8	0.790267	2.79585
098_S_0172_11398	Right	8	0.787237	-1.05955
100_S_0006_142392	Left	8	0.776812	1.56845
100_S_0006_142392	Right	8	0.749107	0.67876
100_S_0015_141436	Left	8	0.804237	2.39044
100_S_0015_141436	Right	8	0.783916	1.01906
100_S_0047_150336	Left	8	0.810108	0.509455
100_S_0047_150336	Right	8	0.747531	-1.34913
100_S_0892_157893	Left	8	0.768658	0.548316
100_S_0892_157893	Right	8	0.756069	4.53297
100_S_0995_141468	Left	8	0.703494	5.61405
100_S_0995_141468	Right	8	0.747856	1.8456
100_S_1062_141448	Left	8	0.760075	1.32187
100_S_1062_141448	Right	8	0.794838	-0.907491
100_S_1286_139571	Left	8	0.780815	-0.500694
100_S_1286_139571	Right	8	0.749818	6.85779
123_S_0050_8648	Left	8	0.775271	0.360103
123_S_0050_8648	Right	8	0.637502	5.15987
123_S_0072_9753	Left	8	0.759645	2.30812
123_S_0072_9753	Right	8	0.77465	-0.268398
123_S_0088_9788	Left	8	0.726138	1.10536
123_S_0088_9788	Right	8	0.750496	-0.406969
123_S_0091_17569	Left	8	0.795049	2.83185
123_S_0091_17569	Right	8	0.768498	-0.678252
123_S_0094_17517	Left	8	0.709528	-2.94669
123_S_0094_17517	Right	8	0.693223	0.361427
123_S_0106_10127	Left	8	0.803587	4.15324
123_S_0106_10127	Right	8	0.774249	-3.31786
123_S_0108_10738	Left	8	0.740996	2.2628
123_S_0108_10738	Right	8	0.780273	-3.15878
123_S_0162_28627	Left	8	0.789155	0.264609
123_S_0162_28627	Right	8	0.757289	4.51093
123_S_0390_53427	Left	8	0.775904	-0.428873
123_S_0390_53427	Right	8	0.769779	1.68335
123_S_1300_43214	Left	8	0.751456	1.84363
123_S_1300_43214	Right	8	0.785617	3.73161
126_S_0606_37834	Left	8	0.750549	1.18767
126_S_0606_37834	Right	8	0.718719	0.518536
126_S_0784_25775	Left	8	0.773969	-1.39283
126_S_0784_25775	Right	8	0.7299	0.758858
126_S_1340_65796	Left	8	0.783893	0.0733114
126_S_1340_65796	Right	8	0.782477	-0.024033
127_S_0259_11888	Left	8	0.771381	-3.30185
127_S_0259_11888	Right	8	0.743671	7.3538
127_S_0260_28530	Left	8	0.839602	-0.748937
127_S_0260_28530	Right	8	0.810206	-2.21753
127_S_0393_30421	Left	8	0.79417	0.341332
127_S_0393_30421	Right	8	0.757763	-0.680186
127_S_0397_32084	Left	8	0.800458	3.63806
127_S_0397_32084	Right	8	0.779054	1.25779
127_S_0754_23787	Left	8	0.722061	-2.39601
127_S_0754_23787	Right	8	0.731517	3.58519
127_S_0844_29229	Left	8	0.70395	0.548716
127_S_0844_29229	Right	8	0.71506	4.87862
129_S_4369_267415	Left	8	0.765486	-1.31723
129_S_4369_267415	Right	8	0.781102	-0.790671
130_S_0956_125256	Left	8	0.805848	0.660087
130_S_0956_125256	Right	8	0.810825	-0.546724
130_S_4730_306384	Left	8	0.708639	3.87004
130_S_4730_306384	Right	8	0.682117	10.7655
131_S_0384_14252	Left	8	0.762649	0.898438
131_S_0384_14252	Right	8	0.748178	1.73012
131_S_0691_38877	Left	8	0.737554	-3.83744
131_S_0691_38877	Right	8	0.709005	0.890846
131_S_1389_78461	Left	8	0.721326	1.43559
131_S_1389_78461	Right	8	0.724533	2.04412
133_S_0525_16133	Left	8	0.841549	0.534218
133_S_0525_16133	Right	8	0.788938	-2.29521
136_S_0429_109839	Left	8	0.775642	3.87599
136_S_0429_109839	Right	8	0.741186	2.61488
136_S_0579_116340	Left	8	0.762256	1.70476
136_S_0579_116340	Right	8	0.757565	4.59812
002_S_0295_13722	Left	9	0.793118	1.86612
002_S_0295_13722	Right	9	0.798334	2.01599
002_S_0413_14437	Left	9	0.794087	2.94189
002_S_0413_14437	Right	9	0.810127	3.54148
002_S_0559_147119	Left	9	0.825381	1.74354
002_S_0559_147119	Right	9	0.811965	-3.47768
002_S_0685_18211	Left	9	0.813932	0.8889
002_S_0685_18211	Right	9	0.815126	0.737974
002_S_0729_153075	Left	9	0.779724	0.878791
002_S_0729_153075	Right	9	0.815796	2.28072
002_S_0782_20519	Left	9	0.801642	1.53051
002_S_0782_20519	Right	9	0.781318	3.09137
002_S_0816_49010	Left	9	0.76072	4.96433
002_S_0816_49010	Right	9	0.769541	-2.54243
002_S_0938_25952	Left	9	0.661776	-1.53232
002_S_0938_25952	Right	9	0.636173	4.9876
002_S_0954_108600	Left	9	0.76976	-2.86348
002_S_0954_108600	Right	9	0.777731	-2.13746
002_S_1070_130146	Left	9	0.813548	-2.39593
002_S_1070_130146	Right	9	0.838794	-0.885027
002_S_1155_274154	Left	9	0.819733	-1.32478
002_S_1155_274154	Right	9	0.837752	0.98097
002_S_1261_223901	Left	9	0.815627	0.855588
002_S_1261_223901	Right	9	0.808501	-0.499341
002_S_1280_233435	Left	9	0.832829	-0.371114
002_S_1280_233435	Right	9	0.805705	2.11909
002_S_4225_257270	Left	9	0.817684	0.848537
002_S_4225_257270	Right	9	0.819494	-1.56534
003_S_0907_25737	Left	9	0.803553	3.27606
003_S_0907_25737	Right	9	0.784701	-1.19733
003_S_0908_54988	Left	9	0.796123	-0.503391
003_S_0908_54988	Right	9	0.764886	2.867
003_S_0931_26236	Left	9	0.786162	3.27031
003_S_0931_26236	Right	9	0.785236	0.878244
003_S_1057_31613	Left	9	0.824821	-0.20546
003_S_1057_31613	Right	9	0.804836	-2.24058
003_S_1059_29252	Left	9	0.749454	4.52761
003_S_1059_29252	Right	9	0.752503	2.68043
003_S_1074_32035	Left	9	0.783716	-2.55732
003_S_1074_32035	Right	9	0.756157	-0.0487653
003_S_1122_32044	Left	9	0.809798	-1.64153
003_S_1122_32044	Right	9	0.793891	0.915022
003_S_1257_42137	Left	9	0.745481	-0.0193489
003_S_1257_42137	Right	9	0.703256	2.03739
003_S_4136_250173	Left	9	0.792311	-0.825584
003_S_4136_250173	Right	9	0.792091	0.707785
003_S_4142_254893	Left	9	0.780064	2.90245
003_S_4142_254893	Right	9	0.813535	0.57279
005_S_0221_11604	Left	9	0.735845	4.53172
005_S_0221_11604	Right	9	0.751747	3.91177
005_S_0222_11299	Left	9	0.768465	-1.21457
005_S_0222_11299	Right	9	0.757527	1.53727
005_S_0448_33221	Left	9	0.796263	-2.61302
005_S_0448_33221	Right	9	0.829615	1.70927
005_S_0602_66117	Left	9	0.831513	0.379127
005_S_0602_66117	Right	9	0.832002	2.65722
005_S_1341_43188	Left	9	0.79808	2.18576
005_S_1341_43188	Right	9	0.802885	4.65885
006_S_0322_17197	Left	9	0.81856	-1.28563
006_S_0322_17197	Right	9	0.814065	2.79531
006_S_4192_258594	Left	9	0.802265	2.08919
006_S_4192_258594	Right	9	0.820416	0.186749
006_S_4449_279470	Left	9	0.851705	1.19573
006_S_4449_279470	Right	9	0.866169	-0.072168
007_S_0101_9602	Left	9	0.771568	0.167324
007_S_0101_9602	Right	9	0.769404	-1.69972
007_S_0128_10007	Left	9	0.800359	1.77465
007_S_0128_10007	Right	9	0.820206	-0.529823
007_S_1304_74384	Left	9	0.783942	2.9729
007_S_1304_74384	Right	9	0.812135	1.73009
007_S_4387_269929	Left	9	0.855145	-0.179645
007_S_4387_269929	Right	9	0.846563	-0.97222
009_S_0842_24339	Left	9	0.817444	-0.0594523
009_S_0842_24339	Right	9	0.773409	-1.16835
009_S_0862_25128	Left	9	0.768058	2.22139
009_S_0862_25128	Right	9	0.74377	1.89548
009_S_1030_28514	Left	9	0.803573	-0.593769
009_S_1030_28514	Right	9	0.79268	2.40781
009_S_1334_106775	Left	9	0.760161	-4.40669
009_S_1334_106775	Right	9	0.715366	1.41058
010_S_0067_9093	Left	9	0.819405	-0.270914
010_S_0067_9093	Right	9	0.813183	0.470376
010_S_0419_15415	Left	9	0.851437	0.550847
010_S_0419_15415	Right	9	0.833756	0.508529
010_S_0422_184305	Left	9	0.802661	1.56404
010_S_0422_184305	Right	9	0.801471	0.613076
011_S_0002_7025	Left	9	0.833018	0.213061
011_S_0002_7025	Right	9	0.824596	1.32741
011_S_0005_7071	Left	9	0.800623	-0.0859015
011_S_0005_7071	Right	9	0.844731	0.385384
011_S_0010_8460	Left	9	0.773103	-2.06169
011_S_0010_8460	Right	9	0.788561	-0.954819
011_S_0016_7302	Left	9	0.804612	-1.78266
011_S_0016_7302	Right	9	0.803942	-2.74596
011_S_0021_196077	Left	9	0.847571	0.610099
011_S_0021_196077	Right	9	0.821034	-0.375078
011_S_0241_11812	Left	9	0.785871	1.94071
011_S_0241_11812	Right	9	0.771075	1.42069
011_S_0183_11673	Left	9	0.780733	2.21782
011_S_0183_11673	Right	9	0.772379	0.99545
011_S_0856_24603	Left	9	0.777756	-4.55303
011_S_0856_24603	Right	9	0.769037	0.743059
012_S_0689_114357	Left	9	0.755645	4.95517
012_S_0689_114357	Right	9	0.795915	0.546707
012_S_1292_99896	Left	9	0.791973	-1.63567
012_S_1292_99896	Right	9	0.787419	2.88182
012_S_1321_99348	Left	9	0.805344	-0.439286
012_S_1321_99348	Right	9	0.81998	-0.542222
013_S_0325_85153	Left	9	0.752581	0.574594
013_S_0325_85153	Right	9	0.7583	3.92238
013_S_0592_23618	Left	9	0.754909	1.55406
013_S_0592_23618	Right	9	0.774996	3.10961
013_S_1186_220072	Left	9	0.778276	3.89542
013_S_1186_220072	Right	9	0.810011	0.228957
013_S_1276_43134	Left	9	0.82424	-0.09822
013_S_1276_43134	Right	9	0.801273	-0.81485
013_S_4731_308178	Left	9	0.786577	-1.43807
013_S_4731_308178	Right	9	0.789074	1.01283
016_S_0769_46724	Left	9	0.783534	4.21958
016_S_0769_46724	Right	9	0.80079	-0.847948
016_S_0991_28391	Left	9	0.704988	3.75023
016_S_0991_28391	Right	9	0.666598	5.90684
016_S_1092_32638	Left	9	0.802511	1.51067
016_S_1092_32638	Right	9	0.760181	-1.7256
016_S_1138_66853	Left	9	0.812874	3.06647
016_S_1138_66853	Right	9	0.808	3.05205
016_S_1263_42082	Left	9	0.702248	4.17974
016_S_1263_42082	Right	9	0.749002	0.123073
016_S_4121_280306	Left	9	0.837787	1.46296
016_S_4121_280306	Right	9	0.8233	0.317382
018_S_0425_108829	Left	9	0.800777	1.41597
018_S_0425_108829	Right	9	0.83632	-0.109761
018_S_4696_301389	Left	9	0.792349	2.56118
018_S_4696_301389	Right	9	0.793002	0.110582
019_S_4252_300349	Left	9	0.687708	2.45398
019_S_4252_300349	Right	9	0.747706	1.34325
019_S_4549_300335	Left	9	0.780901	-1.3868
019_S_4549_300335	Right	9	0.792667	1.27592
020_S_0213_12299	Left	9	0.78278	-1.63741
020_S_0213_12299	Right	9	0.771849	-1.85824
020_S_1288_99327	Left	9	0.805599	-2.51781
020_S_1288_99327	Right	9	0.798012	-1.74219
023_S_0030_82079	Left	9	0.725158	-0.969398
023_S_0030_82079	Right	9	0.751488	0.812626
023_S_0031_128980	Left	9	0.788618	2.735
023_S_0031_128980	Right	9	0.785145	3.07701
023_S_0061_132164	Left	9	0.789534	-0.45841
023_S_0061_132164	Right	9	0.811103	-2.53159
023_S_0139_19846	Left	9	0.749504	4.62191
023_S_0139_19846	Right	9	0.755369	5.58276
023_S_0331_25659	Left	9	0.738536	-0.282225
023_S_0331_25659	Right	9	0.764778	4.02891
023_S_0376_143043	Left	9	0.785848	2.52659
023_S_0376_143043	Right	9	0.668057	8.39129
023_S_0604_32972	Left	9	0.766171	1.96843
023_S_0604_32972	Right	9	0.753352	1.42321
023_S_0916_118643	Left	9	0.756931	-1.21196
023_S_0916_118643	Right	9	0.787767	-1.84379
023_S_1247_116065	Left	9	0.770848	3.63377
023_S_1247_116065	Right	9	0.767121	2.60864
023_S_1289_67303	Left	9	0.793661	2.4069
023_S_1289_67303	Right	9	0.796096	0.308603
027_S_1081_90149	Left	9	0.757403	0.578164
027_S_1081_90149	Right	9	0.769348	-0.549816
027_S_1385_138509	Left	9	0.786198	3.42114
027_S_1385_138509	Right	9	0.752379	2.70862
029_S_1073_30359	Left	9	0.776539	1.14033
029_S_1073_30359	Right	9	0.808679	1.41763
029_S_4279_265980	Left	9	0.780268	-3.17197
029_S_4279_265980	Right	9	0.784811	3.02668
029_S_4385_285589	Left	9	0.79178	0.14923
029_S_4385_285589	Right	9	0.779937	3.80012
031_S_1209_135743	Left	9	0.796473	-0.641193
031_S_1209_135743	Right	9	0.748827	4.67923
032_S_0479_30884	Left	9	0.775518	-2.1819
032_S_0479_30884	Right	9	0.758268	-3.86474
032_S_0677_26005	Left	9	0.800098	-1.36838
032_S_0677_26005	Right	9	0.79318	0.0372187
037_S_0303_51074	Left	9	0.79779	-0.273572
037_S_0303_51074	Right	9	0.794733	-0.617663
067_S_0812_53780	Left	9	0.76294	1.3437
067_S_0812_53780	Right	9	0.782828	-2.01752
067_S_1185_65946	Left	9	0.775946	0.0366241
067_S_1185_65946	Right	9	0.765524	4.28322
067_S_1253_73490	Left	9	0.802182	-2.36203
067_S_1253_73490	Right	9	0.791539	-1.08309
073_S_0089_10365	Left	9	0.795756	-0.136208
073_S_0089_10365	Right	9	0.817591	-3.209
082_S_1079_93762	Left	9	0.724869	-1.0822
082_S_1079_93762	Right	9	0.692101	2.3457
094_S_1293_98699	Left	9	0.770502	-0.544267
094_S_1293_98699	Right	9	0.763745	3.72498
094_S_4089_272146	Left	9	0.763996	3.94011
094_S_4089_272146	Right	9	0.776332	1.51338
094_S_4460_283573	Left	9	0.812891	-3.4659
094_S_4460_283573	Right	9	0.82785	1.35095
098_S_0149_10146	Left	9	0.800892	-0.733289
098_S_0149_10146	Right	9	0.817627	0.518814
098_S_0172_11398	Left	9	0.824069	-0.968812
098_S_0172_11398	Right	9	0.815873	0.163873
100_S_0006_142392	Left	9	0.785686	1.0377
100_S_0006_142392	Right	9	0.768563	1.17327
100_S_0015_141436	Left	9	0.833628	1.18196
100_S_0015_141436	Right	9	0.837048	-0.777928
100_S_0047_150336	Left	9	0.80336	3.01346
100_S_0047_150336	Right	9	0.78688	-0.842132
100_S_0892_157893	Left	9	0.785695	1.81324
100_S_0892_157893	Right	9	0.793643	1.35081
100_S_0995_141468	Left	9	0.728719	-0.100606
100_S_0995_141468	Right	9	0.756964	4.91708
100_S_1062_141448	Left	9	0.788282	1.84414
100_S_1062_141448	Right	9	0.821366	1.62267
100_S_1286_139571	Left	9	0.794163	0.164259
100_S_1286_139571	Right	9	0.803982	1.96378
123_S_0050_8648	Left	9	0.780659	0.226164
123_S_0050_8648	Right	9	0.656097	6.65554
123_S_0072_9753	Left	9	0.775916	3.00207
123_S_0072_9753	Right	9	0.797816	1.95047
123_S_0088_9788	Left	9	0.724653	1.30825
123_S_0088_9788	Right	9	0.74804	1.34228
123_S_0091_17569	Left	9	0.793467	2.20094
123_S_0091_17569	Right	9	0.806529	-0.92304
123_S_0094_17517	Left	9	0.741013	1.4478
123_S_0094_17517	Right	9	0.74177	0.870424
123_S_0106_10127	Left	9	0.82356	2.04353
123_S_0106_10127	Right	9	0.788026	0.849995
123_S_0108_10738	Left	9	0.76507	2.36667
123_S_0108_10738	Right	9	0.805794	-1.44702
123_S_0162_28627	Left	9	0.808221	0.703342
123_S_0162_28627	Right	9	0.789995	-2.1814
123_S_0390_53427	Left	9	0.763646	2.72719
123_S_0390_53427	Right	9	0.798622	1.95527
123_S_1300_43214	Left	9	0.769757	-0.352268
123_S_1300_43214	Right	9	0.780147	1.07943
126_S_0606_37834	Left	9	0.774362	0.342891
126_S_0606_37834	Right	9	0.723855	3.27327
126_S_0784_25775	Left	9	0.792577	1.04977
126_S_0784_25775	Right	9	0.769693	1.43924
126_S_1340_65796	Left	9	0.800633	-0.369501
126_S_1340_65796	Right	9	0.802029	0.999934
127_S_0259_11888	Left	9	0.777208	2.445
127_S_0259_11888	Right	9	0.763011	-4.28164
127_S_0260_28530	Left	9	0.838327	0.523566
127_S_0260_28530	Right	9	0.837834	-1.09497
127_S_0393_30421	Left	9	0.81388	1.75058
127_S_0393_30421	Right	9	0.784764	1.91932
127_S_0397_32084	Left	9	0.825722	-0.808258
127_S_0397_32084	Right	9	0.802766	-0.0768168
127_S_0754_23787	Left	9	0.741227	-0.33717
127_S_0754_23787	Right	9	0.771851	-1.97749
127_S_0844_29229	Left	9	0.753813	-0.706503
127_S_0844_29229	Right	9	0.769261	-2.29825
129_S_4369_267415	Left	9	0.785146	1.23732
129_S_4369_267415	Right	9	0.80876	-0.0044795
130_S_0956_125256	Left	9	0.835627	-1.22681
130_S_0956_125256	Right	9	0.837675	0.337034
130_S_4730_306384	Left	9	0.731098	1.58788
130_S_4730_306384	Right	9	0.701187	7.58663
131_S_0384_14252	Left	9	0.778605	1.90324
131_S_0384_14252	Right	9	0.766242	2.98713
131_S_0691_38877	Left	9	0.748927	0.0792719
131_S_0691_38877	Right	9	0.719548	4.91437
131_S_1389_78461	Left	9	0.742758	-1.39408
131_S_1389_78461	Right	9	0.72395	0.276957
133_S_0525_16133	Left	9	0.837955	2.08483
133_S_0525_16133	Right	9	0.84386	0.256544
136_S_0429_109839	Left	9	0.783161	0.942167
136_S_0429_109839	Right	9	0.750659	-1.28928
136_S_0579_116340	Left	9	0.783276	3.00575
136_S_0579_116340	Right	9	0.769967	7.73151
002_S_0295_13722	Left	10	0.819425	0.26972
002_S_0295_13722	Right	10	0.811562	2.40287
002_S_0413_14437	Left	10	0.825854	-3.1131
002_S_0413_14437	Right	10	0.820479	0.324125
002_S_0559_147119	Left	10	0.826655	-0.54916
002_S_0559_147119	Right	10	0.811294	0.50418
002_S_0685_18211	Left	10	0.811276	2.44207
002_S_0685_18211	Right	10	0.833985	1.18887
002_S_0729_153075	Left	10	0.796621	-1.25779
002_S_0729_153075	Right	10	0.840439	-1.88977
002_S_0782_20519	Left	10	0.813572	3.53799
002_S_0782_20519	Right	10	0.796571	-1.93043
002_S_0816_49010	Left	10	0.790788	-0.946623
002_S_0816_49010	Right	10	0.801792	-0.276072
002_S_0938_25952	Left	10	0.682903	4.24563
002_S_0938_25952	Right	10	0.660716	5.22006
002_S_0954_108600	Left	10	0.78261	-2.25206
002_S_0954_108600	Right	10	0.791808	0.909139
002_S_1070_130146	Left	10	0.822183	1.18761
002_S_1070_130146	Right	10	0.845042	0.50468
002_S_1155_274154	Left	10	0.842893	-0.844207
002_S_1155_274154	Right	10	0.845363	2.56433
002_S_1261_223901	Left	10	0.828662	-0.57133
002_S_1261_223901	Right	10	0.841457	-0.0780796
002_S_1280_233435	Left	10	0.80903	1.58537
002_S_1280_233435	Right	10	0.831368	-0.0522581
002_S_4225_257270	Left	10	0.83041	2.03767
002_S_4225_257270	Right	10	0.820651	2.19836
003_S_0907_25737	Left	10	0.834677	-0.309052
003_S_0907_25737	Right	10	0.806353	2.31304
003_S_0908_54988	Left	10	0.79589	0.837828
003_S_0908_54988	Right	10	0.776694	3.03224
003_S_0931_26236	Left	10	0.815464	-0.406903
003_S_0931_26236	Right	10	0.815927	0.612997
003_S_1057_31613	Left	10	0.82664	2.02814
003_S_1057_31613	Right	10	0.821989	-0.203402
003_S_1059_29252	Left	10	0.747396	5.15461
003_S_1059_29252	Right	10	0.752291	1.84678
003_S_1074_32035	Left	10	0.79753	-0.925283
003_S_1074_32035	Right	10	0.768828	1.39171
003_S_1122_32044	Left	10	0.835441	-1.88512
003_S_1122_32044	Right	10	0.814605	1.27717
003_S_1257_42137	Left	10	0.75597	0.369127
003_S_1257_42137	Right	10	0.731867	-5.3703
003_S_4136_250173	Left	10	0.803393	1.2633
003_S_4136_250173	Right	10	0.802121	1.24265
003_S_4142_254893	Left	10	0.799688	4.24373
003_S_4142_254893	Right	10	0.804287	2.55552
005_S_0221_11604	Left	10	0.774176	1.17453
005_S_0221_11604	Right	10	0.790649	1.62052
005_S_0222_11299	Left	10	0.797419	2.60302
005_S_0222_11299	Right	10	0.791774	-0.298085
005_S_0448_33221	Left	10	0.807988	1.82287
005_S_0448_33221	Right	10	0.847923	1.87619
005_S_0602_66117	Left	10	0.837856	0.90984
005_S_0602_66117	Right	10	0.83391	3.04432
005_S_1341_43188	Left	10	0.797973	2.20081
005_S_1341_43188	Right	10	0.81015	-2.75772
006_S_0322_17197	Left	10	0.827619	0.120063
006_S_0322_17197	Right	10	0.845114	0.479007
006_S_4192_258594	Left	10	0.833524	-1.95479
006_S_4192_258594	Right	10	0.813801	-0.551292
006_S_4449_279470	Left	10	0.866364	-1.0738
006_S_4449_279470	Right	10	0.885365	-0.483888
007_S_0101_9602	Left	10	0.782441	-1.26721
007_S_0101_9602	Right	10	0.783262	0.0515201
007_S_0128_10007	Left	10	0.817314	-0.156726
007_S_0128_10007	Right	10	0.812943	0.378423
007_S_1304_74384	Left	10	0.818048	-1.43321
007_S_1304_74384	Right	10	0.809163	0.860872
007_S_4387_269929	Left	10	0.866534	-1.01081
007_S_4387_269929	Right	10	0.861275	0.0832479
009_S_0842_24339	Left	10	0.829547	1.42825
009_S_0842_24339	Right	10	0.793363	-1.02444
009_S_0862_25128	Left	10	0.797352	1.59201
009_S_0862_25128	Right	10	0.761777	1.39925
009_S_1030_28514	Left	10	0.818817	-0.0972989
009_S_1030_28514	Right	10	0.802226	2.64106
009_S_1334_106775	Left	10	0.761448	2.82091
009_S_1334_106775	Right	10	0.762954	2.35601
010_S_0067_9093	Left	10	0.827309	0.430103
010_S_0067_9093	Right	10	0.814358	1.77684
010_S_0419_15415	Left	10	0.851871	2.08689
010_S_0419_15415	Right	10	0.831241	3.16484
010_S_0422_184305	Left	10	0.82143	2.93626
010_S_0422_184305	Right	10	0.817426	2.86856
011_S_0002_7025	Left	10	0.844585	-0.269987
011_S_0002_7025	Right	10	0.834493	0.669863
011_S_0005_7071	Left	10	0.809225	3.64226
011_S_0005_7071	Right	10	0.839755	1.20591
011_S_0010_8460	Left	10	0.803471	-0.891997
011_S_0010_8460	Right	10	0.803807	1.95414
011_S_0016_7302	Left	10	0.809742	-0.0562474
011_S_0016_7302	Right	10	0.829542	-0.154114
011_S_0021_196077	Left	10	0.856312	1.91466
011_S_0021_196077	Right	10	0.834231	1.45951
011_S_0241_11812	Left	10	0.790941	2.64685
011_S_0241_11812	Right	10	0.801038	1.12108
011_S_0183_11673	Left	10	0.796992	0.604131
011_S_0183_11673	Right	10	0.80012	-2.43982
011_S_0856_24603	Left	10	0.799061	0.348795
011_S_0856_24603	Right	10	0.77181	-0.267588
012_S_0689_114357	Left	10	0.765191	-2.70427
012_S_0689_114357	Right	10	0.800322	0.670255
012_S_1292_99896	Left	10	0.821397	0.673753
012_S_1292_99896	Right	10	0.819585	0.516702
012_S_1321_99348	Left	10	0.821794	1.01151
012_S_1321_99348	Right	10	0.837084	-1.32499
013_S_0325_85153	Left	10	0.759312	2.66793
013_S_0325_85153	Right	10	0.777706	1.89723
013_S_0592_23618	Left	10	0.776043	1.85892
013_S_0592_23618	Right	10	0.787872	4.31253
013_S_1186_220072	Left	10	0.814106	2.90864
013_S_1186_220072	Right	10	0.822211	1.45416
013_S_1276_43134	Left	10	0.838755	-0.337279
013_S_1276_43134	Right	10	0.813764	-0.0175593
013_S_4731_308178	Left	10	0.821456	0.925976
013_S_4731_308178	Right	10	0.795385	1.67652
016_S_0769_46724	Left	10	0.814463	3.62645
016_S_0769_46724	Right	10	0.824885	-1.53617
016_S_0991_28391	Left	10	0.739676	2.93158
016_S_0991_28391	Right	10	0.662505	9.04036
016_S_1092_32638	Left	10	0.818261	2.14057
016_S_1092_32638	Right	10	0.789964	-0.10183
016_S_1138_66853	Left	10	0.846237	-0.164518
016_S_1138_66853	Right	10	0.821874	1.74411
016_S_1263_42082	Left	10	0.729131	-3.95379
016_S_1263_42082	Right	10	0.708891	2.40059
016_S_4121_280306	Left	10	0.861519	1.07936
016_S_4121_280306	Right	10	0.846988	0.140594
018_S_0425_108829	Left	10	0.829934	0.302159
018_S_0425_108829	Right	10	0.845109	-0.104217
018_S_4696_301389	Left	10	0.802121	0.969849
018_S_4696_301389	Right	10	0.806221	-2.46002
019_S_4252_300349	Left	10	0.746897	-0.465993
019_S_4252_300349	Right	10	0.78544	0.885244
019_S_4549_300335	Left	10	0.788117	-0.754018
019_S_4549_300335	Right	10	0.798779	0.128721
020_S_0213_12299	Left	10	0.800072	0.905251
020_S_0213_12299	Right	10	0.790674	0.0110444
020_S_1288_99327	Left	10	0.815625	-1.77544
020_S_1288_99327	Right	10	0.819765	-1.05763
023_S_0030_82079	Left	10	0.734755	3.73456
023_S_0030_82079	Right	10	0.783738	-1.09421
023_S_0031_128980	Left	10	0.806815	0.959544
023_S_0031_128980	Right	10	0.797847	0.765155
023_S_0061_132164	Left	10	0.809712	-1.06273
023_S_0061_132164	Right	10	0.827843	-2.05821
023_S_0139_19846	Left	10	0.770653	1.71954
023_S_0139_19846	Right	10	0.772859	4.94069
023_S_0331_25659	Left	10	0.75995	-2.09122
023_S_0331_25659	Right	10	0.796333	0.152538
023_S_0376_143043	Left	10	0.806173	-0.938096
023_S_0376_143043	Right	10	0.797475	-4.73023
023_S_0604_32972	Left	10	0.769026	2.518
023_S_0604_32972	Right	10	0.784929	-1.37912
023_S_0916_118643	Left	10	0.7879	-0.114766
023_S_0916_118643	Right	10	0.816337	1.08338
023_S_1247_116065	Left	10	0.784977	2.88827
023_S_1247_116065	Right	10	0.801592	-0.0103056
023_S_1289_67303	Left	10	0.81108	0.226513
023_S_1289_67303	Right	10	0.819557	-1.19963
027_S_1081_90149	Left	10	0.769081	3.52535
027_S_1081_90149	Right	10	0.784784	2.74569
027_S_1385_138509	Left	10	0.814051	-0.543609
027_S_1385_138509	Right	10	0.767602	-0.178325
029_S_1073_30359	Left	10	0.79896	0.787946
029_S_1073_30359	Right	10	0.829997	0.260944
029_S_4279_265980	Left	10	0.81073	-1.15898
029_S_4279_265980	Right	10	0.803227	0.272787
029_S_4385_285589	Left	10	0.807463	2.98904
029_S_4385_285589	Right	10	0.782384	3.67602
031_S_1209_135743	Left	10	0.806237	-0.333619
031_S_1209_135743	Right	10	0.754948	5.45317
032_S_0479_30884	Left	10	0.808806	-1.13198
032_S_0479_30884	Right	10	0.795274	-0.994971
032_S_0677_26005	Left	10	0.826576	-0.186519
032_S_0677_26005	Right	10	0.801652	2.88448
037_S_0303_51074	Left	10	0.811162	1.70284
037_S_0303_51074	Right	10	0.813478	-1.65761
067_S_0812_53780	Left	10	0.791457	-0.1547
067_S_0812_53780	Right	10	0.780561	-0.995367
067_S_1185_65946	Left	10	0.770418	3.35964
067_S_1185_65946	Right	10	0.764202	5.22095
067_S_1253_73490	Left	10	0.817287	-2.19465
067_S_1253_73490	Right	10	0.816088	-2.26145
073_S_0089_10365	Left	10	0.82047	0.734142
073_S_0089_10365	Right	10	0.82464	0.683404
082_S_1079_93762	Left	10	0.736392	1.87335
082_S_1079_93762	Right	10	0.747519	-1.07693
094_S_1293_98699	Left	10	0.771952	1.05907
094_S_1293_98699	Right	10	0.785342	1.89367
094_S_4089_272146	Left	10	0.788757	0.341031
094_S_4089_272146	Right	10	0.797004	0.0766138
094_S_4460_283573	Left	10	0.824029	0.299046
094_S_4460_283573	Right	10	0.840609	1.14494
098_S_0149_10146	Left	10	0.830179	-0.329117
098_S_0149_10146	Right	10	0.82694	2.3513
098_S_0172_11398	Left	10	0.832641	0.277674
098_S_0172_11398	Right	10	0.808046	3.86179
100_S_0006_142392	Left	10	0.807041	-0.294487
100_S_0006_142392	Right	10	0.792676	0.630069
100_S_0015_141436	Left	10	0.835958	0.0766668
100_S_0015_141436	Right	10	0.848668	0.181308
100_S_0047_150336	Left	10	0.838277	1.3427
100_S_0047_150336	Right	10	0.807296	0.656782
100_S_0892_157893	Left	10	0.799439	-1.15747
100_S_0892_157893	Right	10	0.808249	0.69709
100_S_0995_141468	Left	10	0.728049	-3.52714
100_S_0995_141468	Right	10	0.779844	0.974288
100_S_1062_141448	Left	10	0.796386	1.98187
100_S_1062_141448	Right	10	0.839071	-1.09771
100_S_1286_139571	Left	10	0.825737	-0.757781
100_S_1286_139571	Right	10	0.81469	-0.11884
123_S_0050_8648	Left	10	0.795352	0.575807
123_S_0050_8648	Right	10	0.651617	1.85089
123_S_0072_9753	Left	10	0.76637	-0.245912
123_S_0072_9753	Right	10	0.804289	1.2276
123_S_0088_9788	Left	10	0.74549	-1.33794
123_S_0088_9788	Right	10	0.776629	2.30926
123_S_0091_17569	Left	10	0.801969	-0.428237
123_S_0091_17569	Right	10	0.820824	-2.50464
123_S_0094_17517	Left	10	0.757555	-0.216103
123_S_0094_17517	Right	10	0.736525	0.607862
123_S_0106_10127	Left	10	0.829456	1.71873
123_S_0106_10127	Right	10	0.80815	2.78728
123_S_0108_10738	Left	10	0.781818	1.94088
123_S_0108_10738	Right	10	0.814877	1.22953
123_S_0162_28627	Left	10	0.819943	0.536336
123_S_0162_28627	Right	10	0.798057	1.76141
123_S_0390_53427	Left	10	0.78202	3.69419
123_S_0390_53427	Right	10	0.814409	-0.00398247
123_S_1300_43214	Left	10	0.78775	-0.199405
123_S_1300_43214	Right	10	0.809775	0.412691
126_S_0606_37834	Left	10	0.78951	1.45137
126_S_0606_37834	Right	10	0.741586	2.99849
126_S_0784_25775	Left	10	0.799522	0.992666
126_S_0784_25775	Right	10	0.781457	2.46542
126_S_1340_65796	Left	10	0.810921	0.0351198
126_S_1340_65796	Right	10	0.817812	-1.35142
127_S_0259_11888	Left	10	0.793361	-0.0253307
127_S_0259_11888	Right	10	0.80402	-1.58692
127_S_0260_28530	Left	10	0.850694	0.234524
127_S_0260_28530	Right	10	0.854538	-0.632218
127_S_0393_30421	Left	10	0.81925	2.10774
127_S_0393_30421	Right	10	0.801503	3.06989
127_S_0397_32084	Left	10	0.840861	-0.221722
127_S_0397_32084	Right	10	0.814743	-1.31128
127_S_0754_23787	Left	10	0.770939	2.94546
127_S_0754_23787	Right	10	0.7599	1.39002
127_S_0844_29229	Left	10	0.773258	-0.881193
127_S_0844_29229	Right	10	0.792841	0.16012
129_S_4369_267415	Left	10	0.80759	-0.149365
129_S_4369_267415	Right	10	0.821719	0.49814
130_S_0956_125256	Left	10	0.831713	1.50522
130_S_0956_125256	Right	10	0.851761	0.986824
130_S_4730_306384	Left	10	0.765909	4.01385
130_S_4730_306384	Right	10	0.717827	5.76448
131_S_0384_14252	Left	10	0.793715	2.40578
131_S_0384_14252	Right	10	0.80526	0.643447
131_S_0691_38877	Left	10	0.751673	4.00177
131_S_0691_38877	Right	10	0.730372	4.88173
131_S_1389_78461	Left	10	0.758496	4.13197
131_S_1389_78461	Right	10	0.739159	1.89676
133_S_0525_16133	Left	10	0.850668	2.00084
133_S_0525_16133	Right	10	0.863015	2.12375
136_S_0429_109839	Left	10	0.800723	-0.673999
136_S_0429_109839	Right	10	0.797881	-1.018
136_S_0579_116340	Left	10	0.821522	-0.630425
136_S_0579_116340	Right	10	0.794296	-0.337596
002_S_0295_13722	Left	11	0.832315	-0.339765
002_S_0295_13722	Right	11	0.804976	4.05681
002_S_0413_14437	Left	11	0.839847	-1.28434
002_S_0413_14437	Right	11	0.836252	1.19512
002_S_0559_147119	Left	11	0.843041	0.742995
002_S_0559_147119	Right	11	0.823398	-0.840088
002_S_0685_18211	Left	11	0.834403	-0.669519
002_S_0685_18211	Right	11	0.819238	1.69878
002_S_0729_153075	Left	11	0.804716	-0.648014
002_S_0729_153075	Right	11	0.846695	0.334535
002_S_0782_20519	Left	11	0.819038	-0.149651
002_S_0782_20519	Right	11	0.821059	-1.41093
002_S_0816_49010	Left	11	0.811512	-1.15489
002_S_0816_49010	Right	11	0.819623	-1.83659
002_S_0938_25952	Left	11	0.730669	1.45025
002_S_0938_25952	Right	11	0.672437	2.52864
002_S_0954_108600	Left	11	0.785517	2.3757
002_S_0954_108600	Right	11	0.791812	3.75828
002_S_1070_130146	Left	11	0.832677	0.815026
002_S_1070_130146	Right	11	0.857781	-0.17213
002_S_1155_274154	Left	11	0.847221	-0.339191
002_S_1155_274154	Right	11	0.862245	0.870395
002_S_1261_223901	Left	11	0.837957	1.40079
002_S_1261_223901	Right	11	0.850774	-0.502597
002_S_1280_233435	Left	11	0.851413	1.18825
002_S_1280_233435	Right	11	0.830934	3.17995
002_S_4225_257270	Left	11	0.837584	-1.22334
002_S_4225_257270	Right	11	0.821892	-0.50227
003_S_0907_25737	Left	11	0.813758	2.23266
003_S_0907_25737	Right	11	0.805097	1.27242
003_S_0908_54988	Left	11	0.812453	-0.535469
003_S_0908_54988	Right	11	0.7799	0.88754
003_S_0931_26236	Left	11	0.816248	-0.318395
003_S_0931_26236	Right	11	0.811781	0.769404
003_S_1057_31613	Left	11	0.833169	2.99422
003_S_1057_31613	Right	11	0.809481	4.23242
003_S_1059_29252	Left	11	0.763276	4.01122
003_S_1059_29252	Right	11	0.779537	0.575664
003_S_1074_32035	Left	11	0.800605	0.681946
003_S_1074_32035	Right	11	0.786544	1.32073
003_S_1122_32044	Left	11	0.856194	-0.218977
003_S_1122_32044	Right	11	0.823673	-0.007203
003_S_1257_42137	Left	11	0.759597	2.4323
003_S_1257_42137	Right	11	0.751353	-0.439591
003_S_4136_250173	Left	11	0.807884	3.10603
003_S_4136_250173	Right	11	0.809847	2.09329
003_S_4142_254893	Left	11	0.810571	5.40898
003_S_4142_254893	Right	11	0.834186	-1.70454
005_S_0221_11604	Left	11	0.787694	1.26962
005_S_0221_11604	Right	11	0.813957	0.304451
005_S_0222_11299	Left	11	0.814373	-1.26739
005_S_0222_11299	Right	11	0.799645	1.10166
005_S_0448_33221	Left	11	0.821906	-0.984949
005_S_0448_33221	Right	11	0.851617	2.67736
005_S_0602_66117	Left	11	0.849554	0.432719
005_S_0602_66117	Right	11	0.842506	-0.508931
005_S_1341_43188	Left	11	0.800006	4.85024
005_S_1341_43188	Right	11	0.82686	-0.939622
006_S_0322_17197	Left	11	0.831718	0.683966
006_S_0322_17197	Right	11	0.845069	0.206002
006_S_4192_258594	Left	11	0.82129	-0.907239
006_S_4192_258594	Right	11	0.824011	-0.925034
006_S_4449_279470	Left	11	0.876036	-0.665284
006_S_4449_279470	Right	11	0.89338	-0.187257
007_S_0101_9602	Left	11	0.79373	3.1086
007_S_0101_9602	Right	11	0.813732	0.881884
007_S_0128_10007	Left	11	0.809437	0.865678
007_S_0128_10007	Right	11	0.839695	-0.245001
007_S_1304_74384	Left	11	0.826786	-0.940653
007_S_1304_74384	Right	11	0.834457	0.134282
007_S_4387_269929	Left	11	0.861546	1.34881
007_S_4387_269929	Right	11	0.875267	0.95596
009_S_0842_24339	Left	11	0.840836	-0.89272
009_S_0842_24339	Right	11	0.802078	-0.457348
009_S_0862_25128	Left	11	0.807726	0.760532
009_S_0862_25128	Right	11	0.759746	4.36757
009_S_1030_28514	Left	11	0.832859	-1.81567
009_S_1030_28514	Right	11	0.824035	-1.39426
009_S_1334_106775	Left	11	0.763158	3.98147
009_S_1334_106775	Right	11	0.762926	2.42496
010_S_0067_9093	Left	11	0.836726	0.11627
010_S_0067_9093	Right	11	0.842008	-0.122747
010_S_0419_15415	Left	11	0.853797	-1.54392
010_S_0419_15415	Right	11	0.818342	-1.68324
010_S_0422_184305	Left	11	0.829016	3.35692
010_S_0422_184305	Right	11	0.817001	1.98446
011_S_0002_7025	Left	11	0.846402	1.15121
011_S_0002_7025	Right	11	0.839413	1.05557
011_S_0005_7071	Left	11	0.831151	1.2493
011_S_0005_7071	Right	11	0.854772	0.425186
011_S_0010_8460	Left	11	0.810226	-1.01149
011_S_0010_8460	Right	11	0.810656	1.09925
011_S_0016_7302	Left	11	0.837163	-0.612118
011_S_0016_7302	Right	11	0.822292	2.1404
011_S_0021_196077	Left	11	0.859502	2.31508
011_S_0021_196077	Right	11	0.859712	-0.222786
011_S_0241_11812	Left	11	0.802996	-0.525834
011_S_0241_11812	Right	11	0.802989	3.97844
011_S_0183_11673	Left	11	0.816131	0.728879
011_S_0183_11673	Right	11	0.7918	-0.244535
011_S_0856_24603	Left	11	0.815582	-0.227944
011_S_0856_24603	Right	11	0.792979	0.476349
012_S_0689_114357	Left	11	0.77798	-0.124555
012_S_0689_114357	Right	11	0.821076	3.23275
012_S_1292_99896	Left	11	0.835614	1.09243
012_S_1292_99896	Right	11	0.826531	1.57079
012_S_1321_99348	Left	11	0.831372	0.153598
012_S_1321_99348	Right	11	0.850585	0.447785
013_S_0325_85153	Left	11	0.767795	2.71455
[truncated: 2,051 more rows]
