# Supplementary material for: FAst Segmentation Through SURface Fairing (FASTSURF): A novel semi-automatic hippocampus segmentation method
Source: PLoS One. 2019 Jan 18;14(1):e0210641. doi: 10.1371/journal.pone.0210641 (PMC6338359; doi:10.1371/journal.pone.0210641)
Supplement: S3 Supporting Information — (XLSX) [file pone.0210641.s009.xlsx]

## Sheet: Blad1
Subject ID	Group	Hippocampus	Number of Contours	Comparison	Jaccard Index	Percentage Volume Difference
002_S_0559	CTRL	Left	4	Man. BLA/BLB - FASTSURF BLA/BLB	0.6589	10.5612
002_S_0559	CTRL	Left	4	Man. BLA/BLB - FASTSURF BLA/BLB	0.6978	8.7352
002_S_0559	CTRL	Left	4	Man. M12A/M12B - FASTSURF M12A/M12B	0.6751	10.6143
002_S_0559	CTRL	Left	4	Man. M12A/M12B - FASTSURF M12A/M12B	0.7035	8.572
002_S_0685	CTRL	Left	4	Man. BLA/BLB - FASTSURF BLA/BLB	0.7367	10.3949
002_S_0685	CTRL	Left	4	Man. BLA/BLB - FASTSURF BLA/BLB	0.7274	10.1237
002_S_0685	CTRL	Left	4	Man. M12A/M12B - FASTSURF M12A/M12B	0.7168	8.6067
002_S_0685	CTRL	Left	4	Man. M12A/M12B - FASTSURF M12A/M12B	0.7404	8.6124
005_S_1341	AD	Left	4	Man. BLA/BLB - FASTSURF BLA/BLB	0.6985	5.304
005_S_1341	AD	Left	4	Man. BLA/BLB - FASTSURF BLA/BLB	0.7148	6.0501
005_S_1341	AD	Left	4	Man. M12A/M12B - FASTSURF M12A/M12B	0.6689	6.3891
005_S_1341	AD	Left	4	Man. M12A/M12B - FASTSURF M12A/M12B	0.6601	8.9034
007_S_0070	CTRL	Left	4	Man. BLA/BLB - FASTSURF BLA/BLB	0.6574	8.6778
007_S_0070	CTRL	Left	4	Man. BLA/BLB - FASTSURF BLA/BLB	0.6516	6.3986
007_S_0070	CTRL	Left	4	Man. M12A/M12B - FASTSURF M12A/M12B	0.6879	7.2006
007_S_0070	CTRL	Left	4	Man. M12A/M12B - FASTSURF M12A/M12B	0.6588	7.5078
009_S_0751	CTRL	Left	4	Man. BLA/BLB - FASTSURF BLA/BLB	0.6188	5.4448
009_S_0751	CTRL	Left	4	Man. BLA/BLB - FASTSURF BLA/BLB	0.651	10.0132
009_S_0751	CTRL	Left	4	Man. M12A/M12B - FASTSURF M12A/M12B	0.6339	7.9995
009_S_0751	CTRL	Left	4	Man. M12A/M12B - FASTSURF M12A/M12B	0.6678	4.9406
012_S_0720	AD	Left	4	Man. BLA/BLB - FASTSURF BLA/BLB	0.7219	2.1775
012_S_0720	AD	Left	4	Man. BLA/BLB - FASTSURF BLA/BLB	0.7044	1.2125
012_S_0720	AD	Left	4	Man. M12A/M12B - FASTSURF M12A/M12B	0.6729	-1.4839
012_S_0720	AD	Left	4	Man. M12A/M12B - FASTSURF M12A/M12B	0.6891	3.8791
014_S_0519	CTRL	Left	4	Man. BLA/BLB - FASTSURF BLA/BLB	0.7525	-0.7255
014_S_0519	CTRL	Left	4	Man. BLA/BLB - FASTSURF BLA/BLB	0.7627	-0.3644
014_S_0519	CTRL	Left	4	Man. M12A/M12B - FASTSURF M12A/M12B	0.7548	2.3554
014_S_0519	CTRL	Left	4	Man. M12A/M12B - FASTSURF M12A/M12B	0.7742	-1.3413
018_S_0286	AD	Left	4	Man. BLA/BLB - FASTSURF BLA/BLB	0.6926	5.8264
018_S_0286	AD	Left	4	Man. BLA/BLB - FASTSURF BLA/BLB	0.6998	9.5197
018_S_0286	AD	Left	4	Man. M12A/M12B - FASTSURF M12A/M12B	0.6981	5.0484
018_S_0286	AD	Left	4	Man. M12A/M12B - FASTSURF M12A/M12B	0.683	7.0254
020_S_0097	CTRL	Left	4	Man. BLA/BLB - FASTSURF BLA/BLB	0.6118	10.9879
020_S_0097	CTRL	Left	4	Man. BLA/BLB - FASTSURF BLA/BLB	0.6679	6.0761
020_S_0097	CTRL	Left	4	Man. M12A/M12B - FASTSURF M12A/M12B	0.6633	6.2098
020_S_0097	CTRL	Left	4	Man. M12A/M12B - FASTSURF M12A/M12B	0.6547	5.6587
020_S_0213	AD	Left	4	Man. BLA/BLB - FASTSURF BLA/BLB	0.7103	8.0844
020_S_0213	AD	Left	4	Man. BLA/BLB - FASTSURF BLA/BLB	0.703	2.8742
020_S_0213	AD	Left	4	Man. M12A/M12B - FASTSURF M12A/M12B	0.6975	6.1138
020_S_0213	AD	Left	4	Man. M12A/M12B - FASTSURF M12A/M12B	0.6885	8.6874
022_S_0543	AD	Left	4	Man. BLA/BLB - FASTSURF BLA/BLB	0.644	13.2758
022_S_0543	AD	Left	4	Man. BLA/BLB - FASTSURF BLA/BLB	0.6822	7.7624
022_S_0543	AD	Left	4	Man. M12A/M12B - FASTSURF M12A/M12B	0.6194	5.4469
022_S_0543	AD	Left	4	Man. M12A/M12B - FASTSURF M12A/M12B	0.6591	4.476
022_S_1097	MCI	Left	4	Man. BLA/BLB - FASTSURF BLA/BLB	0.6865	8.4014
022_S_1097	MCI	Left	4	Man. BLA/BLB - FASTSURF BLA/BLB	0.7009	8.8553
022_S_1097	MCI	Left	4	Man. M12A/M12B - FASTSURF M12A/M12B	0.6971	6.7693
022_S_1097	MCI	Left	4	Man. M12A/M12B - FASTSURF M12A/M12B	0.7009	7.5871
022_S_1351	MCI	Left	4	Man. BLA/BLB - FASTSURF BLA/BLB	0.7201	2.1185
022_S_1351	MCI	Left	4	Man. BLA/BLB - FASTSURF BLA/BLB	0.7051	6.5038
022_S_1351	MCI	Left	4	Man. M12A/M12B - FASTSURF M12A/M12B	0.6872	1.9657
022_S_1351	MCI	Left	4	Man. M12A/M12B - FASTSURF M12A/M12B	0.6907	14.7607
023_S_0083	AD	Left	4	Man. BLA/BLB - FASTSURF BLA/BLB	0.645	13.5286
023_S_0083	AD	Left	4	Man. BLA/BLB - FASTSURF BLA/BLB	0.6915	6.365
023_S_0083	AD	Left	4	Man. M12A/M12B - FASTSURF M12A/M12B	0.6292	7.8859
023_S_0083	AD	Left	4	Man. M12A/M12B - FASTSURF M12A/M12B	0.6644	8.2547
024_S_1171	AD	Left	4	Man. BLA/BLB - FASTSURF BLA/BLB	0.6848	10.6492
024_S_1171	AD	Left	4	Man. BLA/BLB - FASTSURF BLA/BLB	0.6644	12.1908
024_S_1171	AD	Left	4	Man. M12A/M12B - FASTSURF M12A/M12B	0.6912	11.0884
024_S_1171	AD	Left	4	Man. M12A/M12B - FASTSURF M12A/M12B	0.6554	14.051
027_S_0120	CTRL	Left	4	Man. BLA/BLB - FASTSURF BLA/BLB	0.6864	3.5183
027_S_0120	CTRL	Left	4	Man. BLA/BLB - FASTSURF BLA/BLB	0.6914	2.2913
027_S_0120	CTRL	Left	4	Man. M12A/M12B - FASTSURF M12A/M12B	0.7225	-2.4531
027_S_0120	CTRL	Left	4	Man. M12A/M12B - FASTSURF M12A/M12B	0.6783	-0.4908
029_S_0843	CTRL	Left	4	Man. BLA/BLB - FASTSURF BLA/BLB	0.6839	7.9947
029_S_0843	CTRL	Left	4	Man. BLA/BLB - FASTSURF BLA/BLB	0.7044	4.3756
029_S_0843	CTRL	Left	4	Man. M12A/M12B - FASTSURF M12A/M12B	0.7239	6.5579
029_S_0843	CTRL	Left	4	Man. M12A/M12B - FASTSURF M12A/M12B	0.7055	4.8958
031_S_0618	CTRL	Left	4	Man. BLA/BLB - FASTSURF BLA/BLB	0.7276	6.5129
031_S_0618	CTRL	Left	4	Man. BLA/BLB - FASTSURF BLA/BLB	0.7284	8.4629
031_S_0618	CTRL	Left	4	Man. M12A/M12B - FASTSURF M12A/M12B	0.7228	4.256
031_S_0618	CTRL	Left	4	Man. M12A/M12B - FASTSURF M12A/M12B	0.7254	4.2335
033_S_0923	CTRL	Left	4	Man. BLA/BLB - FASTSURF BLA/BLB	0.6941	4.4628
033_S_0923	CTRL	Left	4	Man. BLA/BLB - FASTSURF BLA/BLB	0.6594	2.3817
033_S_0923	CTRL	Left	4	Man. M12A/M12B - FASTSURF M12A/M12B	0.6662	1.6992
033_S_0923	CTRL	Left	4	Man. M12A/M12B - FASTSURF M12A/M12B	0.7166	7.6764
033_S_1281	AD	Left	4	Man. BLA/BLB - FASTSURF BLA/BLB	0.6576	13.5468
033_S_1281	AD	Left	4	Man. BLA/BLB - FASTSURF BLA/BLB	0.6809	8.8901
033_S_1281	AD	Left	4	Man. M12A/M12B - FASTSURF M12A/M12B	0.6837	3.4211
033_S_1281	AD	Left	4	Man. M12A/M12B - FASTSURF M12A/M12B	0.6843	15.4714
033_S_1285	AD	Left	4	Man. BLA/BLB - FASTSURF BLA/BLB	0.6597	8.4841
033_S_1285	AD	Left	4	Man. BLA/BLB - FASTSURF BLA/BLB	0.6753	6.7451
033_S_1285	AD	Left	4	Man. M12A/M12B - FASTSURF M12A/M12B	0.6617	8.0516
033_S_1285	AD	Left	4	Man. M12A/M12B - FASTSURF M12A/M12B	0.6545	6.8125
035_S_0341	AD	Left	4	Man. BLA/BLB - FASTSURF BLA/BLB	0.6351	13.0318
035_S_0341	AD	Left	4	Man. BLA/BLB - FASTSURF BLA/BLB	0.6732	20.7388
035_S_0341	AD	Left	4	Man. M12A/M12B - FASTSURF M12A/M12B	0.6685	16.622
035_S_0341	AD	Left	4	Man. M12A/M12B - FASTSURF M12A/M12B	0.6412	12.1185
036_S_0672	CTRL	Left	4	Man. BLA/BLB - FASTSURF BLA/BLB	0.7196	1.9879
036_S_0672	CTRL	Left	4	Man. BLA/BLB - FASTSURF BLA/BLB	0.6811	9.1716
036_S_0672	CTRL	Left	4	Man. M12A/M12B - FASTSURF M12A/M12B	0.7346	6.0874
036_S_0672	CTRL	Left	4	Man. M12A/M12B - FASTSURF M12A/M12B	0.7105	2.6258
036_S_0748	MCI	Left	4	Man. BLA/BLB - FASTSURF BLA/BLB	0.6622	10.0464
036_S_0748	MCI	Left	4	Man. BLA/BLB - FASTSURF BLA/BLB	0.6558	3.549
036_S_0748	MCI	Left	4	Man. M12A/M12B - FASTSURF M12A/M12B	0.6264	10.092
036_S_0748	MCI	Left	4	Man. M12A/M12B - FASTSURF M12A/M12B	0.6221	-0.6514
037_S_0552	MCI	Left	4	Man. BLA/BLB - FASTSURF BLA/BLB	0.7018	12.0467
037_S_0552	MCI	Left	4	Man. BLA/BLB - FASTSURF BLA/BLB	0.6694	6.2817
037_S_0552	MCI	Left	4	Man. M12A/M12B - FASTSURF M12A/M12B	0.6657	3.388
037_S_0552	MCI	Left	4	Man. M12A/M12B - FASTSURF M12A/M12B	0.6603	5.5965
041_S_0314	MCI	Left	4	Man. BLA/BLB - FASTSURF BLA/BLB	0.6396	12.4446
041_S_0314	MCI	Left	4	Man. BLA/BLB - FASTSURF BLA/BLB	0.6189	11.5235
041_S_0314	MCI	Left	4	Man. M12A/M12B - FASTSURF M12A/M12B	0.6121	6.392
041_S_0314	MCI	Left	4	Man. M12A/M12B - FASTSURF M12A/M12B	0.6551	8.1005
041_S_0598	MCI	Left	4	Man. BLA/BLB - FASTSURF BLA/BLB	0.6682	6.9295
041_S_0598	MCI	Left	4	Man. BLA/BLB - FASTSURF BLA/BLB	0.6834	4.4299
041_S_0598	MCI	Left	4	Man. M12A/M12B - FASTSURF M12A/M12B	0.6656	10.7586
041_S_0598	MCI	Left	4	Man. M12A/M12B - FASTSURF M12A/M12B	0.6787	10.1331
041_S_1002	CTRL	Left	4	Man. BLA/BLB - FASTSURF BLA/BLB	0.6839	5.3984
041_S_1002	CTRL	Left	4	Man. BLA/BLB - FASTSURF BLA/BLB	0.7026	-0.1581
041_S_1002	CTRL	Left	4	Man. M12A/M12B - FASTSURF M12A/M12B	0.6816	7.977
041_S_1002	CTRL	Left	4	Man. M12A/M12B - FASTSURF M12A/M12B	0.702	5.0807
041_S_1010	MCI	Left	4	Man. BLA/BLB - FASTSURF BLA/BLB	0.6533	5.488
041_S_1010	MCI	Left	4	Man. BLA/BLB - FASTSURF BLA/BLB	0.66	0.3779
041_S_1010	MCI	Left	4	Man. M12A/M12B - FASTSURF M12A/M12B	0.6245	6.7372
041_S_1010	MCI	Left	4	Man. M12A/M12B - FASTSURF M12A/M12B	0.6282	12.4175
041_S_1260	MCI	Left	4	Man. BLA/BLB - FASTSURF BLA/BLB	0.7237	0.9518
041_S_1260	MCI	Left	4	Man. BLA/BLB - FASTSURF BLA/BLB	0.6995	5.1518
041_S_1260	MCI	Left	4	Man. M12A/M12B - FASTSURF M12A/M12B	0.7442	2.0773
041_S_1260	MCI	Left	4	Man. M12A/M12B - FASTSURF M12A/M12B	0.6573	2.7344
052_S_1352	MCI	Left	4	Man. BLA/BLB - FASTSURF BLA/BLB	0.7458	0.0488
052_S_1352	MCI	Left	4	Man. BLA/BLB - FASTSURF BLA/BLB	0.7465	4.1398
052_S_1352	MCI	Left	4	Man. M12A/M12B - FASTSURF M12A/M12B	0.7541	-1.5096
052_S_1352	MCI	Left	4	Man. M12A/M12B - FASTSURF M12A/M12B	0.745	0.4774
057_S_0474	AD	Left	4	Man. BLA/BLB - FASTSURF BLA/BLB	0.6784	7.6218
057_S_0474	AD	Left	4	Man. BLA/BLB - FASTSURF BLA/BLB	0.6455	13.5808
057_S_0474	AD	Left	4	Man. M12A/M12B - FASTSURF M12A/M12B	0.6851	4.5354
057_S_0474	AD	Left	4	Man. M12A/M12B - FASTSURF M12A/M12B	0.6541	10.6817
057_S_0779	CTRL	Left	4	Man. BLA/BLB - FASTSURF BLA/BLB	0.6945	8.1066
057_S_0779	CTRL	Left	4	Man. BLA/BLB - FASTSURF BLA/BLB	0.6663	14.198
057_S_0779	CTRL	Left	4	Man. M12A/M12B - FASTSURF M12A/M12B	0.6668	11.4323
057_S_0779	CTRL	Left	4	Man. M12A/M12B - FASTSURF M12A/M12B	0.6545	16.2981
057_S_0941	MCI	Left	4	Man. BLA/BLB - FASTSURF BLA/BLB	0.59	14.1969
057_S_0941	MCI	Left	4	Man. BLA/BLB - FASTSURF BLA/BLB	0.5888	10.3819
057_S_0941	MCI	Left	4	Man. M12A/M12B - FASTSURF M12A/M12B	0.5929	21.6338
057_S_0941	MCI	Left	4	Man. M12A/M12B - FASTSURF M12A/M12B	0.5715	14.9808
057_S_1217	MCI	Left	4	Man. BLA/BLB - FASTSURF BLA/BLB	0.7391	3.472
057_S_1217	MCI	Left	4	Man. BLA/BLB - FASTSURF BLA/BLB	0.724	5.0064
057_S_1217	MCI	Left	4	Man. M12A/M12B - FASTSURF M12A/M12B	0.7259	5.0767
057_S_1217	MCI	Left	4	Man. M12A/M12B - FASTSURF M12A/M12B	0.717	7.0215
057_S_1269	MCI	Left	4	Man. BLA/BLB - FASTSURF BLA/BLB	0.6869	4.003
057_S_1269	MCI	Left	4	Man. BLA/BLB - FASTSURF BLA/BLB	0.7409	5.1753
057_S_1269	MCI	Left	4	Man. M12A/M12B - FASTSURF M12A/M12B	0.6865	7.5795
057_S_1269	MCI	Left	4	Man. M12A/M12B - FASTSURF M12A/M12B	0.7065	4.8433
057_S_1371	AD	Left	4	Man. BLA/BLB - FASTSURF BLA/BLB	0.6569	3.2634
057_S_1371	AD	Left	4	Man. BLA/BLB - FASTSURF BLA/BLB	0.6287	0.2701
057_S_1371	AD	Left	4	Man. M12A/M12B - FASTSURF M12A/M12B	0.6435	14.9739
057_S_1371	AD	Left	4	Man. M12A/M12B - FASTSURF M12A/M12B	0.6671	6.1847
062_S_0690	AD	Left	4	Man. BLA/BLB - FASTSURF BLA/BLB	0.6649	1.695
062_S_0690	AD	Left	4	Man. BLA/BLB - FASTSURF BLA/BLB	0.619	27.4038
062_S_0690	AD	Left	4	Man. M12A/M12B - FASTSURF M12A/M12B	0.6202	7.9161
062_S_0690	AD	Left	4	Man. M12A/M12B - FASTSURF M12A/M12B	0.6855	6.0374
062_S_0768	CTRL	Left	4	Man. BLA/BLB - FASTSURF BLA/BLB	0.5498	13.7196
062_S_0768	CTRL	Left	4	Man. BLA/BLB - FASTSURF BLA/BLB	0.5798	4.5043
062_S_0768	CTRL	Left	4	Man. M12A/M12B - FASTSURF M12A/M12B	0.5592	11.0616
062_S_0768	CTRL	Left	4	Man. M12A/M12B - FASTSURF M12A/M12B	0.5837	8.0533
067_S_0038	MCI	Left	4	Man. BLA/BLB - FASTSURF BLA/BLB	0.6959	5.9858
067_S_0038	MCI	Left	4	Man. BLA/BLB - FASTSURF BLA/BLB	0.6627	6.2365
067_S_0038	MCI	Left	4	Man. M12A/M12B - FASTSURF M12A/M12B	0.6748	12.1674
067_S_0038	MCI	Left	4	Man. M12A/M12B - FASTSURF M12A/M12B	0.6897	6.3
067_S_0076	AD	Left	4	Man. BLA/BLB - FASTSURF BLA/BLB	0.6885	-0.1544
067_S_0076	AD	Left	4	Man. BLA/BLB - FASTSURF BLA/BLB	0.7019	-0.3086
067_S_0076	AD	Left	4	Man. M12A/M12B - FASTSURF M12A/M12B	0.6082	-5.7682
067_S_0076	AD	Left	4	Man. M12A/M12B - FASTSURF M12A/M12B	0.6652	-2.6522
067_S_0176	MCI	Left	4	Man. BLA/BLB - FASTSURF BLA/BLB	0.7125	9.0647
067_S_0176	MCI	Left	4	Man. BLA/BLB - FASTSURF BLA/BLB	0.6805	0.1669
067_S_0176	MCI	Left	4	Man. M12A/M12B - FASTSURF M12A/M12B	0.7524	8.1442
067_S_0176	MCI	Left	4	Man. M12A/M12B - FASTSURF M12A/M12B	0.6764	10.1602
067_S_0243	MCI	Left	4	Man. BLA/BLB - FASTSURF BLA/BLB	0.7047	2.0725
067_S_0243	MCI	Left	4	Man. BLA/BLB - FASTSURF BLA/BLB	0.692	8.3831
067_S_0243	MCI	Left	4	Man. M12A/M12B - FASTSURF M12A/M12B	0.6648	5.8705
067_S_0243	MCI	Left	4	Man. M12A/M12B - FASTSURF M12A/M12B	0.6696	0.8371
067_S_1253	AD	Left	4	Man. BLA/BLB - FASTSURF BLA/BLB	0.7206	8.4133
067_S_1253	AD	Left	4	Man. BLA/BLB - FASTSURF BLA/BLB	0.6855	6.9459
067_S_1253	AD	Left	4	Man. M12A/M12B - FASTSURF M12A/M12B	0.7236	4.2973
067_S_1253	AD	Left	4	Man. M12A/M12B - FASTSURF M12A/M12B	0.7244	4.2083
073_S_0089	CTRL	Left	4	Man. BLA/BLB - FASTSURF BLA/BLB	0.7308	6.2931
073_S_0089	CTRL	Left	4	Man. BLA/BLB - FASTSURF BLA/BLB	0.7078	11.383
073_S_0089	CTRL	Left	4	Man. M12A/M12B - FASTSURF M12A/M12B	0.7016	5.3793
073_S_0089	CTRL	Left	4	Man. M12A/M12B - FASTSURF M12A/M12B	0.6963	8.9037
073_S_0565	AD	Left	4	Man. BLA/BLB - FASTSURF BLA/BLB	0.7054	9.1765
073_S_0565	AD	Left	4	Man. BLA/BLB - FASTSURF BLA/BLB	0.7262	4.5688
073_S_0565	AD	Left	4	Man. M12A/M12B - FASTSURF M12A/M12B	0.6383	4.9736
073_S_0565	AD	Left	4	Man. M12A/M12B - FASTSURF M12A/M12B	0.6713	5.2522
073_S_0746	MCI	Left	4	Man. BLA/BLB - FASTSURF BLA/BLB	0.6537	6.9595
073_S_0746	MCI	Left	4	Man. BLA/BLB - FASTSURF BLA/BLB	0.6883	4.6451
073_S_0746	MCI	Left	4	Man. M12A/M12B - FASTSURF M12A/M12B	0.6385	12.4209
073_S_0746	MCI	Left	4	Man. M12A/M12B - FASTSURF M12A/M12B	0.6544	10.7655
094_S_0692	CTRL	Left	4	Man. BLA/BLB - FASTSURF BLA/BLB	0.7248	4.9146
094_S_0692	CTRL	Left	4	Man. BLA/BLB - FASTSURF BLA/BLB	0.7081	2.4873
094_S_0692	CTRL	Left	4	Man. M12A/M12B - FASTSURF M12A/M12B	0.7123	0.153
094_S_0692	CTRL	Left	4	Man. M12A/M12B - FASTSURF M12A/M12B	0.7095	2.1771
094_S_0921	MCI	Left	4	Man. BLA/BLB - FASTSURF BLA/BLB	0.6491	15.1703
094_S_0921	MCI	Left	4	Man. BLA/BLB - FASTSURF BLA/BLB	0.6658	9.833
094_S_0921	MCI	Left	4	Man. M12A/M12B - FASTSURF M12A/M12B	0.6556	11.7969
094_S_0921	MCI	Left	4	Man. M12A/M12B - FASTSURF M12A/M12B	0.6646	12.3792
094_S_1090	AD	Left	4	Man. BLA/BLB - FASTSURF BLA/BLB	0.6907	2.3915
094_S_1090	AD	Left	4	Man. BLA/BLB - FASTSURF BLA/BLB	0.6654	6.7921
094_S_1090	AD	Left	4	Man. M12A/M12B - FASTSURF M12A/M12B	0.656	3.3092
094_S_1090	AD	Left	4	Man. M12A/M12B - FASTSURF M12A/M12B	0.6466	4.6167
094_S_1402	AD	Left	4	Man. BLA/BLB - FASTSURF BLA/BLB	0.6406	3.736
094_S_1402	AD	Left	4	Man. BLA/BLB - FASTSURF BLA/BLB	0.6425	4.4273
094_S_1402	AD	Left	4	Man. M12A/M12B - FASTSURF M12A/M12B	0.65	1.1799
094_S_1402	AD	Left	4	Man. M12A/M12B - FASTSURF M12A/M12B	0.655	5.9156
098_S_0896	CTRL	Left	4	Man. BLA/BLB - FASTSURF BLA/BLB	0.6607	2.1287
098_S_0896	CTRL	Left	4	Man. BLA/BLB - FASTSURF BLA/BLB	0.6699	2.99
098_S_0896	CTRL	Left	4	Man. M12A/M12B - FASTSURF M12A/M12B	0.6628	6.2258
098_S_0896	CTRL	Left	4	Man. M12A/M12B - FASTSURF M12A/M12B	0.6755	2.5832
099_S_0291	MCI	Left	4	Man. BLA/BLB - FASTSURF BLA/BLB	0.6874	8.3115
099_S_0291	MCI	Left	4	Man. BLA/BLB - FASTSURF BLA/BLB	0.6645	8.0727
099_S_0291	MCI	Left	4	Man. M12A/M12B - FASTSURF M12A/M12B	0.6879	4.5786
099_S_0291	MCI	Left	4	Man. M12A/M12B - FASTSURF M12A/M12B	0.6527	11.4304
099_S_0352	CTRL	Left	4	Man. BLA/BLB - FASTSURF BLA/BLB	0.6969	7.3143
099_S_0352	CTRL	Left	4	Man. BLA/BLB - FASTSURF BLA/BLB	0.6998	3.8832
099_S_0352	CTRL	Left	4	Man. M12A/M12B - FASTSURF M12A/M12B	0.7112	10.4416
099_S_0352	CTRL	Left	4	Man. M12A/M12B - FASTSURF M12A/M12B	0.7013	10.8831
099_S_0533	CTRL	Left	4	Man. BLA/BLB - FASTSURF BLA/BLB	0.735	2.7328
099_S_0533	CTRL	Left	4	Man. BLA/BLB - FASTSURF BLA/BLB	0.7242	4.4446
099_S_0533	CTRL	Left	4	Man. M12A/M12B - FASTSURF M12A/M12B	0.7386	4.3777
099_S_0533	CTRL	Left	4	Man. M12A/M12B - FASTSURF M12A/M12B	0.7548	1.204
099_S_0880	MCI	Left	4	Man. BLA/BLB - FASTSURF BLA/BLB	0.7501	8.8644
099_S_0880	MCI	Left	4	Man. BLA/BLB - FASTSURF BLA/BLB	0.7161	9.8176
099_S_0880	MCI	Left	4	Man. M12A/M12B - FASTSURF M12A/M12B	0.7213	6.8444
099_S_0880	MCI	Left	4	Man. M12A/M12B - FASTSURF M12A/M12B	0.7398	7.0672
099_S_1034	MCI	Left	4	Man. BLA/BLB - FASTSURF BLA/BLB	0.7025	12.5005
099_S_1034	MCI	Left	4	Man. BLA/BLB - FASTSURF BLA/BLB	0.715	10.9959
099_S_1034	MCI	Left	4	Man. M12A/M12B - FASTSURF M12A/M12B	0.6926	7.9327
099_S_1034	MCI	Left	4	Man. M12A/M12B - FASTSURF M12A/M12B	0.6855	9.6922
114_S_0378	MCI	Left	4	Man. BLA/BLB - FASTSURF BLA/BLB	0.6945	6.5943
114_S_0378	MCI	Left	4	Man. BLA/BLB - FASTSURF BLA/BLB	0.7008	8.4895
114_S_0378	MCI	Left	4	Man. M12A/M12B - FASTSURF M12A/M12B	0.675	4.1826
114_S_0378	MCI	Left	4	Man. M12A/M12B - FASTSURF M12A/M12B	0.6793	6.0387
114_S_0410	MCI	Left	4	Man. BLA/BLB - FASTSURF BLA/BLB	0.7181	8.7276
114_S_0410	MCI	Left	4	Man. BLA/BLB - FASTSURF BLA/BLB	0.6639	8.8164
114_S_0410	MCI	Left	4	Man. M12A/M12B - FASTSURF M12A/M12B	0.6254	5.504
114_S_0410	MCI	Left	4	Man. M12A/M12B - FASTSURF M12A/M12B	0.6627	7.3695
116_S_0361	MCI	Left	4	Man. BLA/BLB - FASTSURF BLA/BLB	0.7287	7.7305
116_S_0361	MCI	Left	4	Man. BLA/BLB - FASTSURF BLA/BLB	0.7313	7.7366
116_S_0361	MCI	Left	4	Man. M12A/M12B - FASTSURF M12A/M12B	0.7415	5.9992
116_S_0361	MCI	Left	4	Man. M12A/M12B - FASTSURF M12A/M12B	0.7157	5.6889
127_S_0112	MCI	Left	4	Man. BLA/BLB - FASTSURF BLA/BLB	0.6833	5.8042
127_S_0112	MCI	Left	4	Man. BLA/BLB - FASTSURF BLA/BLB	0.7071	10.781
127_S_0112	MCI	Left	4	Man. M12A/M12B - FASTSURF M12A/M12B	0.7146	10.5167
127_S_0112	MCI	Left	4	Man. M12A/M12B - FASTSURF M12A/M12B	0.7126	9.6097
127_S_0754	AD	Left	4	Man. BLA/BLB - FASTSURF BLA/BLB	0.6398	3.1138
127_S_0754	AD	Left	4	Man. BLA/BLB - FASTSURF BLA/BLB	0.6902	-1.049
127_S_0754	AD	Left	4	Man. M12A/M12B - FASTSURF M12A/M12B	0.6507	6.7669
127_S_0754	AD	Left	4	Man. M12A/M12B - FASTSURF M12A/M12B	0.5848	-1.4601
127_S_1140	MCI	Left	4	Man. BLA/BLB - FASTSURF BLA/BLB	0.6696	3.495
127_S_1140	MCI	Left	4	Man. BLA/BLB - FASTSURF BLA/BLB	0.6705	1.227
127_S_1140	MCI	Left	4	Man. M12A/M12B - FASTSURF M12A/M12B	0.6548	4.6741
127_S_1140	MCI	Left	4	Man. M12A/M12B - FASTSURF M12A/M12B	0.6763	-1.7471
136_S_0107	MCI	Left	4	Man. BLA/BLB - FASTSURF BLA/BLB	0.7497	3.5053
136_S_0107	MCI	Left	4	Man. BLA/BLB - FASTSURF BLA/BLB	0.7565	3.985
136_S_0107	MCI	Left	4	Man. M12A/M12B - FASTSURF M12A/M12B	0.7465	9.4455
136_S_0107	MCI	Left	4	Man. M12A/M12B - FASTSURF M12A/M12B	0.7439	7.7677
136_S_0186	CTRL	Left	4	Man. BLA/BLB - FASTSURF BLA/BLB	0.7095	1.9343
136_S_0186	CTRL	Left	4	Man. BLA/BLB - FASTSURF BLA/BLB	0.7404	-0.9025
136_S_0186	CTRL	Left	4	Man. M12A/M12B - FASTSURF M12A/M12B	0.7015	2.0318
136_S_0186	CTRL	Left	4	Man. M12A/M12B - FASTSURF M12A/M12B	0.7267	-3.312
137_S_0158	MCI	Left	4	Man. BLA/BLB - FASTSURF BLA/BLB	0.7212	1.8003
137_S_0158	MCI	Left	4	Man. BLA/BLB - FASTSURF BLA/BLB	0.7211	3.6426
137_S_0158	MCI	Left	4	Man. M12A/M12B - FASTSURF M12A/M12B	0.6952	8.2985
137_S_0158	MCI	Left	4	Man. M12A/M12B - FASTSURF M12A/M12B	0.7213	5.1868
137_S_0366	AD	Left	4	Man. BLA/BLB - FASTSURF BLA/BLB	0.7307	7.9824
137_S_0366	AD	Left	4	Man. BLA/BLB - FASTSURF BLA/BLB	0.7053	10.2202
137_S_0366	AD	Left	4	Man. M12A/M12B - FASTSURF M12A/M12B	0.7306	6.5695
137_S_0366	AD	Left	4	Man. M12A/M12B - FASTSURF M12A/M12B	0.7237	4.3361
137_S_0973	MCI	Left	4	Man. BLA/BLB - FASTSURF BLA/BLB	0.616	-3.3058
137_S_0973	MCI	Left	4	Man. BLA/BLB - FASTSURF BLA/BLB	0.6728	11.6286
137_S_0973	MCI	Left	4	Man. M12A/M12B - FASTSURF M12A/M12B	0.6706	-0.0782
137_S_0973	MCI	Left	4	Man. M12A/M12B - FASTSURF M12A/M12B	0.6871	5.8694
137_S_1414	MCI	Left	4	Man. BLA/BLB - FASTSURF BLA/BLB	0.6991	1.2239
137_S_1414	MCI	Left	4	Man. BLA/BLB - FASTSURF BLA/BLB	0.6961	1.0924
137_S_1414	MCI	Left	4	Man. M12A/M12B - FASTSURF M12A/M12B	0.6518	12.144
137_S_1414	MCI	Left	4	Man. M12A/M12B - FASTSURF M12A/M12B	0.6851	1.9348
141_S_1052	MCI	Left	4	Man. BLA/BLB - FASTSURF BLA/BLB	0.7217	2.5905
141_S_1052	MCI	Left	4	Man. BLA/BLB - FASTSURF BLA/BLB	0.701	6.0301
141_S_1052	MCI	Left	4	Man. M12A/M12B - FASTSURF M12A/M12B	0.6824	-0.4634
141_S_1052	MCI	Left	4	Man. M12A/M12B - FASTSURF M12A/M12B	0.7238	2.3145
002_S_0559	CTRL	Left	5	Man. BLA/BLB - FASTSURF BLA/BLB	0.7505	5.7615
002_S_0559	CTRL	Left	5	Man. BLA/BLB - FASTSURF BLA/BLB	0.7845	2.1681
002_S_0559	CTRL	Left	5	Man. M12A/M12B - FASTSURF M12A/M12B	0.8055	6.9031
002_S_0559	CTRL	Left	5	Man. M12A/M12B - FASTSURF M12A/M12B	0.8073	4.2063
002_S_0685	CTRL	Left	5	Man. BLA/BLB - FASTSURF BLA/BLB	0.7728	11.6254
002_S_0685	CTRL	Left	5	Man. BLA/BLB - FASTSURF BLA/BLB	0.81	6.6401
002_S_0685	CTRL	Left	5	Man. M12A/M12B - FASTSURF M12A/M12B	0.7952	2.0622
002_S_0685	CTRL	Left	5	Man. M12A/M12B - FASTSURF M12A/M12B	0.8041	3.5633
005_S_1341	AD	Left	5	Man. BLA/BLB - FASTSURF BLA/BLB	0.7926	4.3426
005_S_1341	AD	Left	5	Man. BLA/BLB - FASTSURF BLA/BLB	0.807	3.4781
005_S_1341	AD	Left	5	Man. M12A/M12B - FASTSURF M12A/M12B	0.7789	2.581
005_S_1341	AD	Left	5	Man. M12A/M12B - FASTSURF M12A/M12B	0.7784	2.1485
007_S_0070	CTRL	Left	5	Man. BLA/BLB - FASTSURF BLA/BLB	0.749	1.112
007_S_0070	CTRL	Left	5	Man. BLA/BLB - FASTSURF BLA/BLB	0.7645	-1.1085
007_S_0070	CTRL	Left	5	Man. M12A/M12B - FASTSURF M12A/M12B	0.7726	0.6772
007_S_0070	CTRL	Left	5	Man. M12A/M12B - FASTSURF M12A/M12B	0.7565	-1.1929
009_S_0751	CTRL	Left	5	Man. BLA/BLB - FASTSURF BLA/BLB	0.7718	2.926
009_S_0751	CTRL	Left	5	Man. BLA/BLB - FASTSURF BLA/BLB	0.7939	5.5419
009_S_0751	CTRL	Left	5	Man. M12A/M12B - FASTSURF M12A/M12B	0.7933	2.6759
009_S_0751	CTRL	Left	5	Man. M12A/M12B - FASTSURF M12A/M12B	0.7948	5.1688
012_S_0720	AD	Left	5	Man. BLA/BLB - FASTSURF BLA/BLB	0.7681	5.3067
012_S_0720	AD	Left	5	Man. BLA/BLB - FASTSURF BLA/BLB	0.7547	7.9244
012_S_0720	AD	Left	5	Man. M12A/M12B - FASTSURF M12A/M12B	0.7468	2.1541
012_S_0720	AD	Left	5	Man. M12A/M12B - FASTSURF M12A/M12B	0.7607	8.0353
014_S_0519	CTRL	Left	5	Man. BLA/BLB - FASTSURF BLA/BLB	0.7656	6.7527
014_S_0519	CTRL	Left	5	Man. BLA/BLB - FASTSURF BLA/BLB	0.7527	4.7693
014_S_0519	CTRL	Left	5	Man. M12A/M12B - FASTSURF M12A/M12B	0.7753	6.2851
014_S_0519	CTRL	Left	5	Man. M12A/M12B - FASTSURF M12A/M12B	0.7584	1.3344
018_S_0286	AD	Left	5	Man. BLA/BLB - FASTSURF BLA/BLB	0.794	7.4743
018_S_0286	AD	Left	5	Man. BLA/BLB - FASTSURF BLA/BLB	0.7934	2.8996
018_S_0286	AD	Left	5	Man. M12A/M12B - FASTSURF M12A/M12B	0.7936	3.4195
018_S_0286	AD	Left	5	Man. M12A/M12B - FASTSURF M12A/M12B	0.7779	5.741
020_S_0097	CTRL	Left	5	Man. BLA/BLB - FASTSURF BLA/BLB	0.7352	5.2538
020_S_0097	CTRL	Left	5	Man. BLA/BLB - FASTSURF BLA/BLB	0.7889	5.901
020_S_0097	CTRL	Left	5	Man. M12A/M12B - FASTSURF M12A/M12B	0.7911	6.4257
020_S_0097	CTRL	Left	5	Man. M12A/M12B - FASTSURF M12A/M12B	0.7783	10.5604
020_S_0213	AD	Left	5	Man. BLA/BLB - FASTSURF BLA/BLB	0.7907	6.376
020_S_0213	AD	Left	5	Man. BLA/BLB - FASTSURF BLA/BLB	0.7963	7.1844
020_S_0213	AD	Left	5	Man. M12A/M12B - FASTSURF M12A/M12B	0.7846	5.5026
020_S_0213	AD	Left	5	Man. M12A/M12B - FASTSURF M12A/M12B	0.7778	7.2177
022_S_0543	AD	Left	5	Man. BLA/BLB - FASTSURF BLA/BLB	0.7348	5.0168
022_S_0543	AD	Left	5	Man. BLA/BLB - FASTSURF BLA/BLB	0.7629	7.2905
022_S_0543	AD	Left	5	Man. M12A/M12B - FASTSURF M12A/M12B	0.7163	2.6256
022_S_0543	AD	Left	5	Man. M12A/M12B - FASTSURF M12A/M12B	0.7472	4.8013
022_S_1097	MCI	Left	5	Man. BLA/BLB - FASTSURF BLA/BLB	0.7789	6.4847
022_S_1097	MCI	Left	5	Man. BLA/BLB - FASTSURF BLA/BLB	0.7808	5.4264
022_S_1097	MCI	Left	5	Man. M12A/M12B - FASTSURF M12A/M12B	0.7613	9.3656
022_S_1097	MCI	Left	5	Man. M12A/M12B - FASTSURF M12A/M12B	0.7852	3.9188
022_S_1351	MCI	Left	5	Man. BLA/BLB - FASTSURF BLA/BLB	0.808	6.4479
022_S_1351	MCI	Left	5	Man. BLA/BLB - FASTSURF BLA/BLB	0.7981	5.0295
022_S_1351	MCI	Left	5	Man. M12A/M12B - FASTSURF M12A/M12B	0.7855	7.6989
022_S_1351	MCI	Left	5	Man. M12A/M12B - FASTSURF M12A/M12B	0.7834	4.7153
023_S_0083	AD	Left	5	Man. BLA/BLB - FASTSURF BLA/BLB	0.7605	3.0045
023_S_0083	AD	Left	5	Man. BLA/BLB - FASTSURF BLA/BLB	0.7665	0.4601
023_S_0083	AD	Left	5	Man. M12A/M12B - FASTSURF M12A/M12B	0.7293	6.5324
023_S_0083	AD	Left	5	Man. M12A/M12B - FASTSURF M12A/M12B	0.7754	4.3263
024_S_1171	AD	Left	5	Man. BLA/BLB - FASTSURF BLA/BLB	0.789	10.6851
024_S_1171	AD	Left	5	Man. BLA/BLB - FASTSURF BLA/BLB	0.8037	6.1152
024_S_1171	AD	Left	5	Man. M12A/M12B - FASTSURF M12A/M12B	0.7996	6.476
024_S_1171	AD	Left	5	Man. M12A/M12B - FASTSURF M12A/M12B	0.78	5.7826
027_S_0120	CTRL	Left	5	Man. BLA/BLB - FASTSURF BLA/BLB	0.7484	10.274
027_S_0120	CTRL	Left	5	Man. BLA/BLB - FASTSURF BLA/BLB	0.7954	5.871
027_S_0120	CTRL	Left	5	Man. M12A/M12B - FASTSURF M12A/M12B	0.7403	5.175
027_S_0120	CTRL	Left	5	Man. M12A/M12B - FASTSURF M12A/M12B	0.7763	5.2035
029_S_0843	CTRL	Left	5	Man. BLA/BLB - FASTSURF BLA/BLB	0.7737	3.0779
029_S_0843	CTRL	Left	5	Man. BLA/BLB - FASTSURF BLA/BLB	0.7908	1.2007
029_S_0843	CTRL	Left	5	Man. M12A/M12B - FASTSURF M12A/M12B	0.8013	2.3071
029_S_0843	CTRL	Left	5	Man. M12A/M12B - FASTSURF M12A/M12B	0.778	1.2905
031_S_0618	CTRL	Left	5	Man. BLA/BLB - FASTSURF BLA/BLB	0.7972	7.0855
031_S_0618	CTRL	Left	5	Man. BLA/BLB - FASTSURF BLA/BLB	0.8246	8.1808
031_S_0618	CTRL	Left	5	Man. M12A/M12B - FASTSURF M12A/M12B	0.7647	13.9055
031_S_0618	CTRL	Left	5	Man. M12A/M12B - FASTSURF M12A/M12B	0.7984	6.3285
033_S_0923	CTRL	Left	5	Man. BLA/BLB - FASTSURF BLA/BLB	0.7867	7.0674
033_S_0923	CTRL	Left	5	Man. BLA/BLB - FASTSURF BLA/BLB	0.7412	14.629
033_S_0923	CTRL	Left	5	Man. M12A/M12B - FASTSURF M12A/M12B	0.7881	7.8721
033_S_0923	CTRL	Left	5	Man. M12A/M12B - FASTSURF M12A/M12B	0.819	4.2166
033_S_1281	AD	Left	5	Man. BLA/BLB - FASTSURF BLA/BLB	0.7715	0.639
033_S_1281	AD	Left	5	Man. BLA/BLB - FASTSURF BLA/BLB	0.7817	0.8526
033_S_1281	AD	Left	5	Man. M12A/M12B - FASTSURF M12A/M12B	0.7609	-2.356
033_S_1281	AD	Left	5	Man. M12A/M12B - FASTSURF M12A/M12B	0.768	-3.2225
033_S_1285	AD	Left	5	Man. BLA/BLB - FASTSURF BLA/BLB	0.7632	2.9633
033_S_1285	AD	Left	5	Man. BLA/BLB - FASTSURF BLA/BLB	0.7565	0.6197
033_S_1285	AD	Left	5	Man. M12A/M12B - FASTSURF M12A/M12B	0.7589	0.3531
033_S_1285	AD	Left	5	Man. M12A/M12B - FASTSURF M12A/M12B	0.7535	1.6034
035_S_0341	AD	Left	5	Man. BLA/BLB - FASTSURF BLA/BLB	0.7459	3.3396
035_S_0341	AD	Left	5	Man. BLA/BLB - FASTSURF BLA/BLB	0.7776	-0.1339
035_S_0341	AD	Left	5	Man. M12A/M12B - FASTSURF M12A/M12B	0.7509	1.909
035_S_0341	AD	Left	5	Man. M12A/M12B - FASTSURF M12A/M12B	0.7442	1.3361
036_S_0672	CTRL	Left	5	Man. BLA/BLB - FASTSURF BLA/BLB	0.7775	7.0559
036_S_0672	CTRL	Left	5	Man. BLA/BLB - FASTSURF BLA/BLB	0.7636	9.1067
036_S_0672	CTRL	Left	5	Man. M12A/M12B - FASTSURF M12A/M12B	0.8078	7.4153
036_S_0672	CTRL	Left	5	Man. M12A/M12B - FASTSURF M12A/M12B	0.7951	6.5528
036_S_0748	MCI	Left	5	Man. BLA/BLB - FASTSURF BLA/BLB	0.7218	9.4268
036_S_0748	MCI	Left	5	Man. BLA/BLB - FASTSURF BLA/BLB	0.7143	6.2323
036_S_0748	MCI	Left	5	Man. M12A/M12B - FASTSURF M12A/M12B	0.7032	2.6696
036_S_0748	MCI	Left	5	Man. M12A/M12B - FASTSURF M12A/M12B	0.7031	5.0121
037_S_0552	MCI	Left	5	Man. BLA/BLB - FASTSURF BLA/BLB	0.8098	2.4451
037_S_0552	MCI	Left	5	Man. BLA/BLB - FASTSURF BLA/BLB	0.8061	3.7329
037_S_0552	MCI	Left	5	Man. M12A/M12B - FASTSURF M12A/M12B	0.7973	4.6039
037_S_0552	MCI	Left	5	Man. M12A/M12B - FASTSURF M12A/M12B	0.7798	6.0169
041_S_0314	MCI	Left	5	Man. BLA/BLB - FASTSURF BLA/BLB	0.7408	0.7643
041_S_0314	MCI	Left	5	Man. BLA/BLB - FASTSURF BLA/BLB	0.7507	4.1288
041_S_0314	MCI	Left	5	Man. M12A/M12B - FASTSURF M12A/M12B	0.7454	8.9736
041_S_0314	MCI	Left	5	Man. M12A/M12B - FASTSURF M12A/M12B	0.7548	1.9994
041_S_0598	MCI	Left	5	Man. BLA/BLB - FASTSURF BLA/BLB	0.7581	3.0752
041_S_0598	MCI	Left	5	Man. BLA/BLB - FASTSURF BLA/BLB	0.7813	3.7776
041_S_0598	MCI	Left	5	Man. M12A/M12B - FASTSURF M12A/M12B	0.7859	0.8873
041_S_0598	MCI	Left	5	Man. M12A/M12B - FASTSURF M12A/M12B	0.7759	0.7897
041_S_1002	CTRL	Left	5	Man. BLA/BLB - FASTSURF BLA/BLB	0.7841	7.4087
041_S_1002	CTRL	Left	5	Man. BLA/BLB - FASTSURF BLA/BLB	0.7927	6.7926
041_S_1002	CTRL	Left	5	Man. M12A/M12B - FASTSURF M12A/M12B	0.7892	2.9455
041_S_1002	CTRL	Left	5	Man. M12A/M12B - FASTSURF M12A/M12B	0.7829	5.5637
041_S_1010	MCI	Left	5	Man. BLA/BLB - FASTSURF BLA/BLB	0.7292	10.9661
041_S_1010	MCI	Left	5	Man. BLA/BLB - FASTSURF BLA/BLB	0.6883	10.7138
041_S_1010	MCI	Left	5	Man. M12A/M12B - FASTSURF M12A/M12B	0.6819	11.8953
041_S_1010	MCI	Left	5	Man. M12A/M12B - FASTSURF M12A/M12B	0.7372	6.4571
041_S_1260	MCI	Left	5	Man. BLA/BLB - FASTSURF BLA/BLB	0.7841	4.0587
041_S_1260	MCI	Left	5	Man. BLA/BLB - FASTSURF BLA/BLB	0.7762	-0.7088
041_S_1260	MCI	Left	5	Man. M12A/M12B - FASTSURF M12A/M12B	0.7889	5.1107
041_S_1260	MCI	Left	5	Man. M12A/M12B - FASTSURF M12A/M12B	0.7463	5.852
052_S_1352	MCI	Left	5	Man. BLA/BLB - FASTSURF BLA/BLB	0.7828	5.7818
052_S_1352	MCI	Left	5	Man. BLA/BLB - FASTSURF BLA/BLB	0.7811	6.6262
052_S_1352	MCI	Left	5	Man. M12A/M12B - FASTSURF M12A/M12B	0.8002	6.6769
052_S_1352	MCI	Left	5	Man. M12A/M12B - FASTSURF M12A/M12B	0.7925	6.0027
057_S_0474	AD	Left	5	Man. BLA/BLB - FASTSURF BLA/BLB	0.7132	13.5433
057_S_0474	AD	Left	5	Man. BLA/BLB - FASTSURF BLA/BLB	0.7467	7.4265
057_S_0474	AD	Left	5	Man. M12A/M12B - FASTSURF M12A/M12B	0.7657	5.4343
057_S_0474	AD	Left	5	Man. M12A/M12B - FASTSURF M12A/M12B	0.7661	6.3028
057_S_0779	CTRL	Left	5	Man. BLA/BLB - FASTSURF BLA/BLB	0.7608	3.7032
057_S_0779	CTRL	Left	5	Man. BLA/BLB - FASTSURF BLA/BLB	0.7507	2.6342
057_S_0779	CTRL	Left	5	Man. M12A/M12B - FASTSURF M12A/M12B	0.7498	8.1427
057_S_0779	CTRL	Left	5	Man. M12A/M12B - FASTSURF M12A/M12B	0.7251	5.3328
057_S_0941	MCI	Left	5	Man. BLA/BLB - FASTSURF BLA/BLB	0.7218	5.9622
057_S_0941	MCI	Left	5	Man. BLA/BLB - FASTSURF BLA/BLB	0.6932	6.2589
057_S_0941	MCI	Left	5	Man. M12A/M12B - FASTSURF M12A/M12B	0.6917	12.1427
057_S_0941	MCI	Left	5	Man. M12A/M12B - FASTSURF M12A/M12B	0.6751	6.1974
057_S_1217	MCI	Left	5	Man. BLA/BLB - FASTSURF BLA/BLB	0.7867	8.5925
057_S_1217	MCI	Left	5	Man. BLA/BLB - FASTSURF BLA/BLB	0.8271	3.2476
057_S_1217	MCI	Left	5	Man. M12A/M12B - FASTSURF M12A/M12B	0.812	6.8171
057_S_1217	MCI	Left	5	Man. M12A/M12B - FASTSURF M12A/M12B	0.7784	8.1122
057_S_1269	MCI	Left	5	Man. BLA/BLB - FASTSURF BLA/BLB	0.7645	5.9802
057_S_1269	MCI	Left	5	Man. BLA/BLB - FASTSURF BLA/BLB	0.794	-0.8576
057_S_1269	MCI	Left	5	Man. M12A/M12B - FASTSURF M12A/M12B	0.7766	3.7294
057_S_1269	MCI	Left	5	Man. M12A/M12B - FASTSURF M12A/M12B	0.7918	5.1122
057_S_1371	AD	Left	5	Man. BLA/BLB - FASTSURF BLA/BLB	0.7124	10.5554
057_S_1371	AD	Left	5	Man. BLA/BLB - FASTSURF BLA/BLB	0.725	2.8643
057_S_1371	AD	Left	5	Man. M12A/M12B - FASTSURF M12A/M12B	0.7417	4.7907
057_S_1371	AD	Left	5	Man. M12A/M12B - FASTSURF M12A/M12B	0.7481	0.0646
062_S_0690	AD	Left	5	Man. BLA/BLB - FASTSURF BLA/BLB	0.7469	5.6945
062_S_0690	AD	Left	5	Man. BLA/BLB - FASTSURF BLA/BLB	0.7677	1.4588
062_S_0690	AD	Left	5	Man. M12A/M12B - FASTSURF M12A/M12B	0.7384	7.7614
062_S_0690	AD	Left	5	Man. M12A/M12B - FASTSURF M12A/M12B	0.7844	3.6312
062_S_0768	CTRL	Left	5	Man. BLA/BLB - FASTSURF BLA/BLB	0.7131	5.747
062_S_0768	CTRL	Left	5	Man. BLA/BLB - FASTSURF BLA/BLB	0.7552	3.3763
062_S_0768	CTRL	Left	5	Man. M12A/M12B - FASTSURF M12A/M12B	0.7656	1.9932
062_S_0768	CTRL	Left	5	Man. M12A/M12B - FASTSURF M12A/M12B	0.7463	3.2828
067_S_0038	MCI	Left	5	Man. BLA/BLB - FASTSURF BLA/BLB	0.7967	11.0367
067_S_0038	MCI	Left	5	Man. BLA/BLB - FASTSURF BLA/BLB	0.7332	10.1339
067_S_0038	MCI	Left	5	Man. M12A/M12B - FASTSURF M12A/M12B	0.7494	12.1681
067_S_0038	MCI	Left	5	Man. M12A/M12B - FASTSURF M12A/M12B	0.781	10.9332
067_S_0076	AD	Left	5	Man. BLA/BLB - FASTSURF BLA/BLB	0.7749	5.2889
067_S_0076	AD	Left	5	Man. BLA/BLB - FASTSURF BLA/BLB	0.7635	4.2027
067_S_0076	AD	Left	5	Man. M12A/M12B - FASTSURF M12A/M12B	0.7032	5.3188
067_S_0076	AD	Left	5	Man. M12A/M12B - FASTSURF M12A/M12B	0.7192	2.7084
067_S_0176	MCI	Left	5	Man. BLA/BLB - FASTSURF BLA/BLB	0.7839	2.7431
067_S_0176	MCI	Left	5	Man. BLA/BLB - FASTSURF BLA/BLB	0.7639	10.7237
067_S_0176	MCI	Left	5	Man. M12A/M12B - FASTSURF M12A/M12B	0.7949	9.9531
067_S_0176	MCI	Left	5	Man. M12A/M12B - FASTSURF M12A/M12B	0.7759	8.4135
067_S_0243	MCI	Left	5	Man. BLA/BLB - FASTSURF BLA/BLB	0.7822	1.711
067_S_0243	MCI	Left	5	Man. BLA/BLB - FASTSURF BLA/BLB	0.7776	-0.5055
067_S_0243	MCI	Left	5	Man. M12A/M12B - FASTSURF M12A/M12B	0.7488	-0.9426
067_S_0243	MCI	Left	5	Man. M12A/M12B - FASTSURF M12A/M12B	0.7485	6.5431
067_S_1253	AD	Left	5	Man. BLA/BLB - FASTSURF BLA/BLB	0.8002	9.1246
067_S_1253	AD	Left	5	Man. BLA/BLB - FASTSURF BLA/BLB	0.7659	2.8205
067_S_1253	AD	Left	5	Man. M12A/M12B - FASTSURF M12A/M12B	0.8019	8.621
067_S_1253	AD	Left	5	Man. M12A/M12B - FASTSURF M12A/M12B	0.8	7.1425
073_S_0089	CTRL	Left	5	Man. BLA/BLB - FASTSURF BLA/BLB	0.7808	7.5315
073_S_0089	CTRL	Left	5	Man. BLA/BLB - FASTSURF BLA/BLB	0.7917	8.8493
073_S_0089	CTRL	Left	5	Man. M12A/M12B - FASTSURF M12A/M12B	0.7786	6.9253
073_S_0089	CTRL	Left	5	Man. M12A/M12B - FASTSURF M12A/M12B	0.7775	7.0265
073_S_0565	AD	Left	5	Man. BLA/BLB - FASTSURF BLA/BLB	0.767	1.7476
073_S_0565	AD	Left	5	Man. BLA/BLB - FASTSURF BLA/BLB	0.7712	7.3214
073_S_0565	AD	Left	5	Man. M12A/M12B - FASTSURF M12A/M12B	0.7158	6.2038
073_S_0565	AD	Left	5	Man. M12A/M12B - FASTSURF M12A/M12B	0.7661	8.2719
073_S_0746	MCI	Left	5	Man. BLA/BLB - FASTSURF BLA/BLB	0.7475	9.7521
073_S_0746	MCI	Left	5	Man. BLA/BLB - FASTSURF BLA/BLB	0.7687	5.5869
073_S_0746	MCI	Left	5	Man. M12A/M12B - FASTSURF M12A/M12B	0.7476	7.0884
073_S_0746	MCI	Left	5	Man. M12A/M12B - FASTSURF M12A/M12B	0.7577	2.5033
094_S_0692	CTRL	Left	5	Man. BLA/BLB - FASTSURF BLA/BLB	0.8064	0.0487
094_S_0692	CTRL	Left	5	Man. BLA/BLB - FASTSURF BLA/BLB	0.796	1.8154
094_S_0692	CTRL	Left	5	Man. M12A/M12B - FASTSURF M12A/M12B	0.7958	2.2763
094_S_0692	CTRL	Left	5	Man. M12A/M12B - FASTSURF M12A/M12B	0.7987	4.7495
094_S_0921	MCI	Left	5	Man. BLA/BLB - FASTSURF BLA/BLB	0.7688	4.7683
094_S_0921	MCI	Left	5	Man. BLA/BLB - FASTSURF BLA/BLB	0.7607	7.4391
094_S_0921	MCI	Left	5	Man. M12A/M12B - FASTSURF M12A/M12B	0.7734	6.4233
094_S_0921	MCI	Left	5	Man. M12A/M12B - FASTSURF M12A/M12B	0.755	8.7128
094_S_1090	AD	Left	5	Man. BLA/BLB - FASTSURF BLA/BLB	0.7887	6.4683
094_S_1090	AD	Left	5	Man. BLA/BLB - FASTSURF BLA/BLB	0.7844	3.6085
094_S_1090	AD	Left	5	Man. M12A/M12B - FASTSURF M12A/M12B	0.777	6.2158
094_S_1090	AD	Left	5	Man. M12A/M12B - FASTSURF M12A/M12B	0.7714	5.2521
094_S_1402	AD	Left	5	Man. BLA/BLB - FASTSURF BLA/BLB	0.7471	6.3281
094_S_1402	AD	Left	5	Man. BLA/BLB - FASTSURF BLA/BLB	0.7508	6.48
094_S_1402	AD	Left	5	Man. M12A/M12B - FASTSURF M12A/M12B	0.7504	1.1883
094_S_1402	AD	Left	5	Man. M12A/M12B - FASTSURF M12A/M12B	0.7136	10.094
098_S_0896	CTRL	Left	5	Man. BLA/BLB - FASTSURF BLA/BLB	0.7352	1.5828
098_S_0896	CTRL	Left	5	Man. BLA/BLB - FASTSURF BLA/BLB	0.7335	1.4159
098_S_0896	CTRL	Left	5	Man. M12A/M12B - FASTSURF M12A/M12B	0.7327	5.5454
098_S_0896	CTRL	Left	5	Man. M12A/M12B - FASTSURF M12A/M12B	0.7665	2.7647
099_S_0291	MCI	Left	5	Man. BLA/BLB - FASTSURF BLA/BLB	0.7637	6.0735
099_S_0291	MCI	Left	5	Man. BLA/BLB - FASTSURF BLA/BLB	0.7517	7.1685
099_S_0291	MCI	Left	5	Man. M12A/M12B - FASTSURF M12A/M12B	0.7959	7.9642
099_S_0291	MCI	Left	5	Man. M12A/M12B - FASTSURF M12A/M12B	0.7455	12.3468
099_S_0352	CTRL	Left	5	Man. BLA/BLB - FASTSURF BLA/BLB	0.7851	10.6726
099_S_0352	CTRL	Left	5	Man. BLA/BLB - FASTSURF BLA/BLB	0.7934	6.0977
099_S_0352	CTRL	Left	5	Man. M12A/M12B - FASTSURF M12A/M12B	0.7638	8.6233
099_S_0352	CTRL	Left	5	Man. M12A/M12B - FASTSURF M12A/M12B	0.7826	7.6602
099_S_0533	CTRL	Left	5	Man. BLA/BLB - FASTSURF BLA/BLB	0.7974	5.7223
099_S_0533	CTRL	Left	5	Man. BLA/BLB - FASTSURF BLA/BLB	0.805	5.1851
099_S_0533	CTRL	Left	5	Man. M12A/M12B - FASTSURF M12A/M12B	0.8205	8.1329
099_S_0533	CTRL	Left	5	Man. M12A/M12B - FASTSURF M12A/M12B	0.8218	5.3642
099_S_0880	MCI	Left	5	Man. BLA/BLB - FASTSURF BLA/BLB	0.793	3.4926
099_S_0880	MCI	Left	5	Man. BLA/BLB - FASTSURF BLA/BLB	0.7891	5.4204
099_S_0880	MCI	Left	5	Man. M12A/M12B - FASTSURF M12A/M12B	0.8117	5.7107
099_S_0880	MCI	Left	5	Man. M12A/M12B - FASTSURF M12A/M12B	0.8172	2.6716
099_S_1034	MCI	Left	5	Man. BLA/BLB - FASTSURF BLA/BLB	0.8067	5.1528
099_S_1034	MCI	Left	5	Man. BLA/BLB - FASTSURF BLA/BLB	0.7891	6.1989
099_S_1034	MCI	Left	5	Man. M12A/M12B - FASTSURF M12A/M12B	0.7637	9.5321
099_S_1034	MCI	Left	5	Man. M12A/M12B - FASTSURF M12A/M12B	0.7875	5.75
114_S_0378	MCI	Left	5	Man. BLA/BLB - FASTSURF BLA/BLB	0.765	3.3463
114_S_0378	MCI	Left	5	Man. BLA/BLB - FASTSURF BLA/BLB	0.7635	1.1241
114_S_0378	MCI	Left	5	Man. M12A/M12B - FASTSURF M12A/M12B	0.768	5.6925
114_S_0378	MCI	Left	5	Man. M12A/M12B - FASTSURF M12A/M12B	0.7552	6.9285
114_S_0410	MCI	Left	5	Man. BLA/BLB - FASTSURF BLA/BLB	0.8021	5.4057
114_S_0410	MCI	Left	5	Man. BLA/BLB - FASTSURF BLA/BLB	0.7558	6.154
114_S_0410	MCI	Left	5	Man. M12A/M12B - FASTSURF M12A/M12B	0.7403	5.3465
114_S_0410	MCI	Left	5	Man. M12A/M12B - FASTSURF M12A/M12B	0.7692	2.7057
116_S_0361	MCI	Left	5	Man. BLA/BLB - FASTSURF BLA/BLB	0.797	0.894
116_S_0361	MCI	Left	5	Man. BLA/BLB - FASTSURF BLA/BLB	0.7924	0.688
116_S_0361	MCI	Left	5	Man. M12A/M12B - FASTSURF M12A/M12B	0.8156	2.5978
116_S_0361	MCI	Left	5	Man. M12A/M12B - FASTSURF M12A/M12B	0.7882	1.7422
127_S_0112	MCI	Left	5	Man. BLA/BLB - FASTSURF BLA/BLB	0.799	0.864
127_S_0112	MCI	Left	5	Man. BLA/BLB - FASTSURF BLA/BLB	0.8012	1.9253
127_S_0112	MCI	Left	5	Man. M12A/M12B - FASTSURF M12A/M12B	0.8114	1.1342
127_S_0112	MCI	Left	5	Man. M12A/M12B - FASTSURF M12A/M12B	0.8121	2.4874
127_S_0754	AD	Left	5	Man. BLA/BLB - FASTSURF BLA/BLB	0.755	2.7112
127_S_0754	AD	Left	5	Man. BLA/BLB - FASTSURF BLA/BLB	0.692	9.5874
127_S_0754	AD	Left	5	Man. M12A/M12B - FASTSURF M12A/M12B	0.7354	8.5828
127_S_0754	AD	Left	5	Man. M12A/M12B - FASTSURF M12A/M12B	0.7129	1.671
127_S_1140	MCI	Left	5	Man. BLA/BLB - FASTSURF BLA/BLB	0.7475	12.0369
127_S_1140	MCI	Left	5	Man. BLA/BLB - FASTSURF BLA/BLB	0.7368	7.5488
127_S_1140	MCI	Left	5	Man. M12A/M12B - FASTSURF M12A/M12B	0.7395	8.945
127_S_1140	MCI	Left	5	Man. M12A/M12B - FASTSURF M12A/M12B	0.739	8.5001
136_S_0107	MCI	Left	5	Man. BLA/BLB - FASTSURF BLA/BLB	0.8175	2.0483
136_S_0107	MCI	Left	5	Man. BLA/BLB - FASTSURF BLA/BLB	0.8238	3.4659
136_S_0107	MCI	Left	5	Man. M12A/M12B - FASTSURF M12A/M12B	0.8103	2.974
136_S_0107	MCI	Left	5	Man. M12A/M12B - FASTSURF M12A/M12B	0.8124	3.588
136_S_0186	CTRL	Left	5	Man. BLA/BLB - FASTSURF BLA/BLB	0.8019	5.8326
136_S_0186	CTRL	Left	5	Man. BLA/BLB - FASTSURF BLA/BLB	0.8313	3.2613
136_S_0186	CTRL	Left	5	Man. M12A/M12B - FASTSURF M12A/M12B	0.8076	5.28
136_S_0186	CTRL	Left	5	Man. M12A/M12B - FASTSURF M12A/M12B	0.8288	3.8912
137_S_0158	MCI	Left	5	Man. BLA/BLB - FASTSURF BLA/BLB	0.8185	1.5241
137_S_0158	MCI	Left	5	Man. BLA/BLB - FASTSURF BLA/BLB	0.7912	6.1389
137_S_0158	MCI	Left	5	Man. M12A/M12B - FASTSURF M12A/M12B	0.788	6.6595
137_S_0158	MCI	Left	5	Man. M12A/M12B - FASTSURF M12A/M12B	0.8101	3.0799
137_S_0366	AD	Left	5	Man. BLA/BLB - FASTSURF BLA/BLB	0.8121	3.9147
137_S_0366	AD	Left	5	Man. BLA/BLB - FASTSURF BLA/BLB	0.7965	4.345
137_S_0366	AD	Left	5	Man. M12A/M12B - FASTSURF M12A/M12B	0.8071	3.4946
137_S_0366	AD	Left	5	Man. M12A/M12B - FASTSURF M12A/M12B	0.7834	4.2224
137_S_0973	MCI	Left	5	Man. BLA/BLB - FASTSURF BLA/BLB	0.7556	6.3798
137_S_0973	MCI	Left	5	Man. BLA/BLB - FASTSURF BLA/BLB	0.8017	3.4174
137_S_0973	MCI	Left	5	Man. M12A/M12B - FASTSURF M12A/M12B	0.778	7.3438
137_S_0973	MCI	Left	5	Man. M12A/M12B - FASTSURF M12A/M12B	0.791	3.279
137_S_1414	MCI	Left	5	Man. BLA/BLB - FASTSURF BLA/BLB	0.7678	-1.1279
137_S_1414	MCI	Left	5	Man. BLA/BLB - FASTSURF BLA/BLB	0.7806	-0.8589
137_S_1414	MCI	Left	5	Man. M12A/M12B - FASTSURF M12A/M12B	0.7662	0.4206
137_S_1414	MCI	Left	5	Man. M12A/M12B - FASTSURF M12A/M12B	0.7734	2.1575
141_S_1052	MCI	Left	5	Man. BLA/BLB - FASTSURF BLA/BLB	0.7616	6.4696
141_S_1052	MCI	Left	5	Man. BLA/BLB - FASTSURF BLA/BLB	0.7632	7.843
141_S_1052	MCI	Left	5	Man. M12A/M12B - FASTSURF M12A/M12B	0.7619	7.8506
141_S_1052	MCI	Left	5	Man. M12A/M12B - FASTSURF M12A/M12B	0.7513	10.4393
002_S_0559	CTRL	Left	6	Man. BLA/BLB - FASTSURF BLA/BLB	0.7872	1.7777
002_S_0559	CTRL	Left	6	Man. BLA/BLB - FASTSURF BLA/BLB	0.8164	-1.0478
002_S_0559	CTRL	Left	6	Man. M12A/M12B - FASTSURF M12A/M12B	0.8118	-1.5237
002_S_0559	CTRL	Left	6	Man. M12A/M12B - FASTSURF M12A/M12B	0.8081	0.3985
002_S_0685	CTRL	Left	6	Man. BLA/BLB - FASTSURF BLA/BLB	0.823	-1.6844
002_S_0685	CTRL	Left	6	Man. BLA/BLB - FASTSURF BLA/BLB	0.8176	2.0998
002_S_0685	CTRL	Left	6	Man. M12A/M12B - FASTSURF M12A/M12B	0.8255	4.3037
002_S_0685	CTRL	Left	6	Man. M12A/M12B - FASTSURF M12A/M12B	0.8208	0.0162
005_S_1341	AD	Left	6	Man. BLA/BLB - FASTSURF BLA/BLB	0.8234	3.0719
005_S_1341	AD	Left	6	Man. BLA/BLB - FASTSURF BLA/BLB	0.8166	2.6535
005_S_1341	AD	Left	6	Man. M12A/M12B - FASTSURF M12A/M12B	0.7876	7.5993
005_S_1341	AD	Left	6	Man. M12A/M12B - FASTSURF M12A/M12B	0.7705	10.1252
007_S_0070	CTRL	Left	6	Man. BLA/BLB - FASTSURF BLA/BLB	0.7395	12.273
007_S_0070	CTRL	Left	6	Man. BLA/BLB - FASTSURF BLA/BLB	0.7884	-0.807
007_S_0070	CTRL	Left	6	Man. M12A/M12B - FASTSURF M12A/M12B	0.7599	3.4597
007_S_0070	CTRL	Left	6	Man. M12A/M12B - FASTSURF M12A/M12B	0.7875	4.404
009_S_0751	CTRL	Left	6	Man. BLA/BLB - FASTSURF BLA/BLB	0.8267	-3.4576
009_S_0751	CTRL	Left	6	Man. BLA/BLB - FASTSURF BLA/BLB	0.834	-1.8873
009_S_0751	CTRL	Left	6	Man. M12A/M12B - FASTSURF M12A/M12B	0.8299	-3.6069
009_S_0751	CTRL	Left	6	Man. M12A/M12B - FASTSURF M12A/M12B	0.8189	7.0837
012_S_0720	AD	Left	6	Man. BLA/BLB - FASTSURF BLA/BLB	0.7976	-3.435
012_S_0720	AD	Left	6	Man. BLA/BLB - FASTSURF BLA/BLB	0.7911	-1.7259
012_S_0720	AD	Left	6	Man. M12A/M12B - FASTSURF M12A/M12B	0.7657	-4.1712
012_S_0720	AD	Left	6	Man. M12A/M12B - FASTSURF M12A/M12B	0.7634	7.2284
014_S_0519	CTRL	Left	6	Man. BLA/BLB - FASTSURF BLA/BLB	0.8286	3.1957
014_S_0519	CTRL	Left	6	Man. BLA/BLB - FASTSURF BLA/BLB	0.8305	2.7126
014_S_0519	CTRL	Left	6	Man. M12A/M12B - FASTSURF M12A/M12B	0.8072	5.2428
014_S_0519	CTRL	Left	6	Man. M12A/M12B - FASTSURF M12A/M12B	0.8425	0.9554
018_S_0286	AD	Left	6	Man. BLA/BLB - FASTSURF BLA/BLB	0.8017	1.4234
018_S_0286	AD	Left	6	Man. BLA/BLB - FASTSURF BLA/BLB	0.8016	2.9707
018_S_0286	AD	Left	6	Man. M12A/M12B - FASTSURF M12A/M12B	0.8018	1.4301
018_S_0286	AD	Left	6	Man. M12A/M12B - FASTSURF M12A/M12B	0.7901	3.0698
020_S_0097	CTRL	Left	6	Man. BLA/BLB - FASTSURF BLA/BLB	0.7911	1.326
020_S_0097	CTRL	Left	6	Man. BLA/BLB - FASTSURF BLA/BLB	0.8146	3.2275
020_S_0097	CTRL	Left	6	Man. M12A/M12B - FASTSURF M12A/M12B	0.783	2.1029
020_S_0097	CTRL	Left	6	Man. M12A/M12B - FASTSURF M12A/M12B	0.8076	4.6638
020_S_0213	AD	Left	6	Man. BLA/BLB - FASTSURF BLA/BLB	0.8158	1.4918
020_S_0213	AD	Left	6	Man. BLA/BLB - FASTSURF BLA/BLB	0.8064	3.8646
020_S_0213	AD	Left	6	Man. M12A/M12B - FASTSURF M12A/M12B	0.8085	-0.3121
020_S_0213	AD	Left	6	Man. M12A/M12B - FASTSURF M12A/M12B	0.7591	6.7939
022_S_0543	AD	Left	6	Man. BLA/BLB - FASTSURF BLA/BLB	0.7517	5.678
022_S_0543	AD	Left	6	Man. BLA/BLB - FASTSURF BLA/BLB	0.7974	3.758
022_S_0543	AD	Left	6	Man. M12A/M12B - FASTSURF M12A/M12B	0.6684	15.552
022_S_0543	AD	Left	6	Man. M12A/M12B - FASTSURF M12A/M12B	0.7484	8.2476
022_S_1097	MCI	Left	6	Man. BLA/BLB - FASTSURF BLA/BLB	0.8086	3.4612
022_S_1097	MCI	Left	6	Man. BLA/BLB - FASTSURF BLA/BLB	0.8025	6.0503
022_S_1097	MCI	Left	6	Man. M12A/M12B - FASTSURF M12A/M12B	0.7874	4.0282
022_S_1097	MCI	Left	6	Man. M12A/M12B - FASTSURF M12A/M12B	0.7902	6.6733
022_S_1351	MCI	Left	6	Man. BLA/BLB - FASTSURF BLA/BLB	0.8225	6.576
022_S_1351	MCI	Left	6	Man. BLA/BLB - FASTSURF BLA/BLB	0.8154	0.0709
022_S_1351	MCI	Left	6	Man. M12A/M12B - FASTSURF M12A/M12B	0.804	2.4577
022_S_1351	MCI	Left	6	Man. M12A/M12B - FASTSURF M12A/M12B	0.8283	2.6009
023_S_0083	AD	Left	6	Man. BLA/BLB - FASTSURF BLA/BLB	0.7663	13.6734
023_S_0083	AD	Left	6	Man. BLA/BLB - FASTSURF BLA/BLB	0.8003	6.6006
023_S_0083	AD	Left	6	Man. M12A/M12B - FASTSURF M12A/M12B	0.7797	4.388
023_S_0083	AD	Left	6	Man. M12A/M12B - FASTSURF M12A/M12B	0.7518	10.3066
024_S_1171	AD	Left	6	Man. BLA/BLB - FASTSURF BLA/BLB	0.8259	5.9959
024_S_1171	AD	Left	6	Man. BLA/BLB - FASTSURF BLA/BLB	0.835	0.4245
024_S_1171	AD	Left	6	Man. M12A/M12B - FASTSURF M12A/M12B	0.8398	2.5275
024_S_1171	AD	Left	6	Man. M12A/M12B - FASTSURF M12A/M12B	0.8207	1.7909
027_S_0120	CTRL	Left	6	Man. BLA/BLB - FASTSURF BLA/BLB	0.8167	2.2793
027_S_0120	CTRL	Left	6	Man. BLA/BLB - FASTSURF BLA/BLB	0.8311	1.565
027_S_0120	CTRL	Left	6	Man. M12A/M12B - FASTSURF M12A/M12B	0.8276	-0.4175
027_S_0120	CTRL	Left	6	Man. M12A/M12B - FASTSURF M12A/M12B	0.8061	4.2667
029_S_0843	CTRL	Left	6	Man. BLA/BLB - FASTSURF BLA/BLB	0.7633	8.7175
029_S_0843	CTRL	Left	6	Man. BLA/BLB - FASTSURF BLA/BLB	0.7639	8.143
029_S_0843	CTRL	Left	6	Man. M12A/M12B - FASTSURF M12A/M12B	0.8338	2.2135
029_S_0843	CTRL	Left	6	Man. M12A/M12B - FASTSURF M12A/M12B	0.8011	2.2674
031_S_0618	CTRL	Left	6	Man. BLA/BLB - FASTSURF BLA/BLB	0.8213	0.9989
031_S_0618	CTRL	Left	6	Man. BLA/BLB - FASTSURF BLA/BLB	0.8407	2.4917
031_S_0618	CTRL	Left	6	Man. M12A/M12B - FASTSURF M12A/M12B	0.8153	3.4499
031_S_0618	CTRL	Left	6	Man. M12A/M12B - FASTSURF M12A/M12B	0.8267	2.5479
033_S_0923	CTRL	Left	6	Man. BLA/BLB - FASTSURF BLA/BLB	0.8221	-0.7273
033_S_0923	CTRL	Left	6	Man. BLA/BLB - FASTSURF BLA/BLB	0.8245	-2.1386
033_S_0923	CTRL	Left	6	Man. M12A/M12B - FASTSURF M12A/M12B	0.8174	-0.0652
033_S_0923	CTRL	Left	6	Man. M12A/M12B - FASTSURF M12A/M12B	0.8405	3.6722
033_S_1281	AD	Left	6	Man. BLA/BLB - FASTSURF BLA/BLB	0.8077	6.4483
033_S_1281	AD	Left	6	Man. BLA/BLB - FASTSURF BLA/BLB	0.8057	3.3012
033_S_1281	AD	Left	6	Man. M12A/M12B - FASTSURF M12A/M12B	0.8116	3.3446
033_S_1281	AD	Left	6	Man. M12A/M12B - FASTSURF M12A/M12B	0.8142	0.6225
033_S_1285	AD	Left	6	Man. BLA/BLB - FASTSURF BLA/BLB	0.7899	2.56
033_S_1285	AD	Left	6	Man. BLA/BLB - FASTSURF BLA/BLB	0.7913	6.6182
033_S_1285	AD	Left	6	Man. M12A/M12B - FASTSURF M12A/M12B	0.8017	3.4454
033_S_1285	AD	Left	6	Man. M12A/M12B - FASTSURF M12A/M12B	0.7882	1.983
035_S_0341	AD	Left	6	Man. BLA/BLB - FASTSURF BLA/BLB	0.7749	10.8172
035_S_0341	AD	Left	6	Man. BLA/BLB - FASTSURF BLA/BLB	0.8295	7.0852
035_S_0341	AD	Left	6	Man. M12A/M12B - FASTSURF M12A/M12B	0.7996	7.9652
035_S_0341	AD	Left	6	Man. M12A/M12B - FASTSURF M12A/M12B	0.7756	7.6635
036_S_0672	CTRL	Left	6	Man. BLA/BLB - FASTSURF BLA/BLB	0.8156	0.4716
036_S_0672	CTRL	Left	6	Man. BLA/BLB - FASTSURF BLA/BLB	0.81	1.6559
036_S_0672	CTRL	Left	6	Man. M12A/M12B - FASTSURF M12A/M12B	0.8295	0.1776
036_S_0672	CTRL	Left	6	Man. M12A/M12B - FASTSURF M12A/M12B	0.8284	1.2485
036_S_0748	MCI	Left	6	Man. BLA/BLB - FASTSURF BLA/BLB	0.7854	0.2541
036_S_0748	MCI	Left	6	Man. BLA/BLB - FASTSURF BLA/BLB	0.7539	2.5904
036_S_0748	MCI	Left	6	Man. M12A/M12B - FASTSURF M12A/M12B	0.7301	7.4909
036_S_0748	MCI	Left	6	Man. M12A/M12B - FASTSURF M12A/M12B	0.745	4.4463
037_S_0552	MCI	Left	6	Man. BLA/BLB - FASTSURF BLA/BLB	0.8462	3.4146
037_S_0552	MCI	Left	6	Man. BLA/BLB - FASTSURF BLA/BLB	0.8436	3.905
037_S_0552	MCI	Left	6	Man. M12A/M12B - FASTSURF M12A/M12B	0.8258	6.767
037_S_0552	MCI	Left	6	Man. M12A/M12B - FASTSURF M12A/M12B	0.8166	6.7446
041_S_0314	MCI	Left	6	Man. BLA/BLB - FASTSURF BLA/BLB	0.7964	3.1387
041_S_0314	MCI	Left	6	Man. BLA/BLB - FASTSURF BLA/BLB	0.7906	7.3907
041_S_0314	MCI	Left	6	Man. M12A/M12B - FASTSURF M12A/M12B	0.7879	6.4261
041_S_0314	MCI	Left	6	Man. M12A/M12B - FASTSURF M12A/M12B	0.7566	12.7905
041_S_0598	MCI	Left	6	Man. BLA/BLB - FASTSURF BLA/BLB	0.8082	4.4298
041_S_0598	MCI	Left	6	Man. BLA/BLB - FASTSURF BLA/BLB	0.8122	2.7754
041_S_0598	MCI	Left	6	Man. M12A/M12B - FASTSURF M12A/M12B	0.811	3.0826
041_S_0598	MCI	Left	6	Man. M12A/M12B - FASTSURF M12A/M12B	0.813	4.2941
041_S_1002	CTRL	Left	6	Man. BLA/BLB - FASTSURF BLA/BLB	0.8113	3.0392
041_S_1002	CTRL	Left	6	Man. BLA/BLB - FASTSURF BLA/BLB	0.808	4.4122
041_S_1002	CTRL	Left	6	Man. M12A/M12B - FASTSURF M12A/M12B	0.8051	7.6078
041_S_1002	CTRL	Left	6	Man. M12A/M12B - FASTSURF M12A/M12B	0.8119	5.5346
041_S_1010	MCI	Left	6	Man. BLA/BLB - FASTSURF BLA/BLB	0.7521	3.4501
041_S_1010	MCI	Left	6	Man. BLA/BLB - FASTSURF BLA/BLB	0.7399	2.5388
041_S_1010	MCI	Left	6	Man. M12A/M12B - FASTSURF M12A/M12B	0.7431	-2.0777
041_S_1010	MCI	Left	6	Man. M12A/M12B - FASTSURF M12A/M12B	0.7291	8.446
041_S_1260	MCI	Left	6	Man. BLA/BLB - FASTSURF BLA/BLB	0.8172	1.6138
041_S_1260	MCI	Left	6	Man. BLA/BLB - FASTSURF BLA/BLB	0.7999	2.6858
041_S_1260	MCI	Left	6	Man. M12A/M12B - FASTSURF M12A/M12B	0.8255	-0.7371
041_S_1260	MCI	Left	6	Man. M12A/M12B - FASTSURF M12A/M12B	0.7935	0.4654
052_S_1352	MCI	Left	6	Man. BLA/BLB - FASTSURF BLA/BLB	0.8229	2.6337
052_S_1352	MCI	Left	6	Man. BLA/BLB - FASTSURF BLA/BLB	0.8387	1.4541
052_S_1352	MCI	Left	6	Man. M12A/M12B - FASTSURF M12A/M12B	0.8395	0.794
052_S_1352	MCI	Left	6	Man. M12A/M12B - FASTSURF M12A/M12B	0.8289	2.9903
057_S_0474	AD	Left	6	Man. BLA/BLB - FASTSURF BLA/BLB	0.7585	5.2166
057_S_0474	AD	Left	6	Man. BLA/BLB - FASTSURF BLA/BLB	0.7645	2.2731
057_S_0474	AD	Left	6	Man. M12A/M12B - FASTSURF M12A/M12B	0.7734	4.0972
057_S_0474	AD	Left	6	Man. M12A/M12B - FASTSURF M12A/M12B	0.7743	3.2056
057_S_0779	CTRL	Left	6	Man. BLA/BLB - FASTSURF BLA/BLB	0.8018	-1.5655
057_S_0779	CTRL	Left	6	Man. BLA/BLB - FASTSURF BLA/BLB	0.792	-3.2857
057_S_0779	CTRL	Left	6	Man. M12A/M12B - FASTSURF M12A/M12B	0.7879	-1.5975
057_S_0779	CTRL	Left	6	Man. M12A/M12B - FASTSURF M12A/M12B	0.7592	2.0981
057_S_0941	MCI	Left	6	Man. BLA/BLB - FASTSURF BLA/BLB	0.7435	11.627
057_S_0941	MCI	Left	6	Man. BLA/BLB - FASTSURF BLA/BLB	0.7191	20.0978
057_S_0941	MCI	Left	6	Man. M12A/M12B - FASTSURF M12A/M12B	0.7183	14.9675
057_S_0941	MCI	Left	6	Man. M12A/M12B - FASTSURF M12A/M12B	0.6979	21.8883
057_S_1217	MCI	Left	6	Man. BLA/BLB - FASTSURF BLA/BLB	0.8183	1.6179
057_S_1217	MCI	Left	6	Man. BLA/BLB - FASTSURF BLA/BLB	0.8403	2.1966
057_S_1217	MCI	Left	6	Man. M12A/M12B - FASTSURF M12A/M12B	0.8284	1.7367
057_S_1217	MCI	Left	6	Man. M12A/M12B - FASTSURF M12A/M12B	0.8205	0.3995
057_S_1269	MCI	Left	6	Man. BLA/BLB - FASTSURF BLA/BLB	0.7978	5.7122
057_S_1269	MCI	Left	6	Man. BLA/BLB - FASTSURF BLA/BLB	0.8138	0.3765
057_S_1269	MCI	Left	6	Man. M12A/M12B - FASTSURF M12A/M12B	0.801	-0.1248
057_S_1269	MCI	Left	6	Man. M12A/M12B - FASTSURF M12A/M12B	0.8145	3.7225
057_S_1371	AD	Left	6	Man. BLA/BLB - FASTSURF BLA/BLB	0.7463	8.3146
057_S_1371	AD	Left	6	Man. BLA/BLB - FASTSURF BLA/BLB	0.7169	6.648
057_S_1371	AD	Left	6	Man. M12A/M12B - FASTSURF M12A/M12B	0.7395	7.0618
057_S_1371	AD	Left	6	Man. M12A/M12B - FASTSURF M12A/M12B	0.754	4.0693
062_S_0690	AD	Left	6	Man. BLA/BLB - FASTSURF BLA/BLB	0.7505	5.9372
062_S_0690	AD	Left	6	Man. BLA/BLB - FASTSURF BLA/BLB	0.7952	7.6837
062_S_0690	AD	Left	6	Man. M12A/M12B - FASTSURF M12A/M12B	0.7726	3.166
062_S_0690	AD	Left	6	Man. M12A/M12B - FASTSURF M12A/M12B	0.8106	4.7602
062_S_0768	CTRL	Left	6	Man. BLA/BLB - FASTSURF BLA/BLB	0.7337	6.1682
062_S_0768	CTRL	Left	6	Man. BLA/BLB - FASTSURF BLA/BLB	0.7459	6.6849
062_S_0768	CTRL	Left	6	Man. M12A/M12B - FASTSURF M12A/M12B	0.7759	4.8529
062_S_0768	CTRL	Left	6	Man. M12A/M12B - FASTSURF M12A/M12B	0.7723	-0.6532
067_S_0038	MCI	Left	6	Man. BLA/BLB - FASTSURF BLA/BLB	0.8317	3.0271
067_S_0038	MCI	Left	6	Man. BLA/BLB - FASTSURF BLA/BLB	0.7968	1.02
067_S_0038	MCI	Left	6	Man. M12A/M12B - FASTSURF M12A/M12B	0.7897	6.6237
067_S_0038	MCI	Left	6	Man. M12A/M12B - FASTSURF M12A/M12B	0.8131	5.2238
067_S_0076	AD	Left	6	Man. BLA/BLB - FASTSURF BLA/BLB	0.7799	7.1015
067_S_0076	AD	Left	6	Man. BLA/BLB - FASTSURF BLA/BLB	0.775	3.5314
067_S_0076	AD	Left	6	Man. M12A/M12B - FASTSURF M12A/M12B	0.709	12.2001
067_S_0076	AD	Left	6	Man. M12A/M12B - FASTSURF M12A/M12B	0.7143	9.4691
067_S_0176	MCI	Left	6	Man. BLA/BLB - FASTSURF BLA/BLB	0.8104	5.3295
067_S_0176	MCI	Left	6	Man. BLA/BLB - FASTSURF BLA/BLB	0.8124	-0.2391
067_S_0176	MCI	Left	6	Man. M12A/M12B - FASTSURF M12A/M12B	0.8296	4.1576
067_S_0176	MCI	Left	6	Man. M12A/M12B - FASTSURF M12A/M12B	0.8095	3.9846
067_S_0243	MCI	Left	6	Man. BLA/BLB - FASTSURF BLA/BLB	0.8067	-0.5657
067_S_0243	MCI	Left	6	Man. BLA/BLB - FASTSURF BLA/BLB	0.7852	9.6104
067_S_0243	MCI	Left	6	Man. M12A/M12B - FASTSURF M12A/M12B	0.7709	3.9693
067_S_0243	MCI	Left	6	Man. M12A/M12B - FASTSURF M12A/M12B	0.7737	-2.2602
067_S_1253	AD	Left	6	Man. BLA/BLB - FASTSURF BLA/BLB	0.8222	5.234
067_S_1253	AD	Left	6	Man. BLA/BLB - FASTSURF BLA/BLB	0.7851	2.5077
067_S_1253	AD	Left	6	Man. M12A/M12B - FASTSURF M12A/M12B	0.8186	4.3166
067_S_1253	AD	Left	6	Man. M12A/M12B - FASTSURF M12A/M12B	0.8209	5.4965
073_S_0089	CTRL	Left	6	Man. BLA/BLB - FASTSURF BLA/BLB	0.8132	3.7316
073_S_0089	CTRL	Left	6	Man. BLA/BLB - FASTSURF BLA/BLB	0.8245	0.2281
073_S_0089	CTRL	Left	6	Man. M12A/M12B - FASTSURF M12A/M12B	0.7973	2.8851
073_S_0089	CTRL	Left	6	Man. M12A/M12B - FASTSURF M12A/M12B	0.8045	3.4115
073_S_0565	AD	Left	6	Man. BLA/BLB - FASTSURF BLA/BLB	0.7935	0.1646
073_S_0565	AD	Left	6	Man. BLA/BLB - FASTSURF BLA/BLB	0.8029	1.7704
073_S_0565	AD	Left	6	Man. M12A/M12B - FASTSURF M12A/M12B	0.7469	-1.4165
073_S_0565	AD	Left	6	Man. M12A/M12B - FASTSURF M12A/M12B	0.7892	2.9449
073_S_0746	MCI	Left	6	Man. BLA/BLB - FASTSURF BLA/BLB	0.8047	2.796
073_S_0746	MCI	Left	6	Man. BLA/BLB - FASTSURF BLA/BLB	0.8109	5.7164
073_S_0746	MCI	Left	6	Man. M12A/M12B - FASTSURF M12A/M12B	0.8044	3.1668
073_S_0746	MCI	Left	6	Man. M12A/M12B - FASTSURF M12A/M12B	0.795	7.2227
094_S_0692	CTRL	Left	6	Man. BLA/BLB - FASTSURF BLA/BLB	0.8293	4.8935
094_S_0692	CTRL	Left	6	Man. BLA/BLB - FASTSURF BLA/BLB	0.8213	3.8351
094_S_0692	CTRL	Left	6	Man. M12A/M12B - FASTSURF M12A/M12B	0.7743	10.1566
094_S_0692	CTRL	Left	6	Man. M12A/M12B - FASTSURF M12A/M12B	0.8262	2.6282
094_S_0921	MCI	Left	6	Man. BLA/BLB - FASTSURF BLA/BLB	0.7879	7.6821
094_S_0921	MCI	Left	6	Man. BLA/BLB - FASTSURF BLA/BLB	0.802	6.5085
094_S_0921	MCI	Left	6	Man. M12A/M12B - FASTSURF M12A/M12B	0.7812	10.3886
094_S_0921	MCI	Left	6	Man. M12A/M12B - FASTSURF M12A/M12B	0.7988	6.7161
094_S_1090	AD	Left	6	Man. BLA/BLB - FASTSURF BLA/BLB	0.8119	3.9628
094_S_1090	AD	Left	6	Man. BLA/BLB - FASTSURF BLA/BLB	0.8237	-1.3729
094_S_1090	AD	Left	6	Man. M12A/M12B - FASTSURF M12A/M12B	0.7881	4.8349
094_S_1090	AD	Left	6	Man. M12A/M12B - FASTSURF M12A/M12B	0.787	2.527
094_S_1402	AD	Left	6	Man. BLA/BLB - FASTSURF BLA/BLB	0.7993	-1.4803
094_S_1402	AD	Left	6	Man. BLA/BLB - FASTSURF BLA/BLB	0.795	5.4833
094_S_1402	AD	Left	6	Man. M12A/M12B - FASTSURF M12A/M12B	0.7739	0.0273
094_S_1402	AD	Left	6	Man. M12A/M12B - FASTSURF M12A/M12B	0.8031	-1.4732
098_S_0896	CTRL	Left	6	Man. BLA/BLB - FASTSURF BLA/BLB	0.7184	9.952
098_S_0896	CTRL	Left	6	Man. BLA/BLB - FASTSURF BLA/BLB	0.7383	1.7056
098_S_0896	CTRL	Left	6	Man. M12A/M12B - FASTSURF M12A/M12B	0.7129	5.1969
098_S_0896	CTRL	Left	6	Man. M12A/M12B - FASTSURF M12A/M12B	0.7289	6.8645
099_S_0291	MCI	Left	6	Man. BLA/BLB - FASTSURF BLA/BLB	0.7997	0.8931
099_S_0291	MCI	Left	6	Man. BLA/BLB - FASTSURF BLA/BLB	0.777	7.7999
099_S_0291	MCI	Left	6	Man. M12A/M12B - FASTSURF M12A/M12B	0.8033	7.9157
099_S_0291	MCI	Left	6	Man. M12A/M12B - FASTSURF M12A/M12B	0.785	4.253
099_S_0352	CTRL	Left	6	Man. BLA/BLB - FASTSURF BLA/BLB	0.8161	3.4741
099_S_0352	CTRL	Left	6	Man. BLA/BLB - FASTSURF BLA/BLB	0.8192	2.7662
099_S_0352	CTRL	Left	6	Man. M12A/M12B - FASTSURF M12A/M12B	0.8137	2.1612
099_S_0352	CTRL	Left	6	Man. M12A/M12B - FASTSURF M12A/M12B	0.8124	2.1958
099_S_0533	CTRL	Left	6	Man. BLA/BLB - FASTSURF BLA/BLB	0.8437	0.1802
099_S_0533	CTRL	Left	6	Man. BLA/BLB - FASTSURF BLA/BLB	0.8316	-1.0521
099_S_0533	CTRL	Left	6	Man. M12A/M12B - FASTSURF M12A/M12B	0.8364	2.1628
099_S_0533	CTRL	Left	6	Man. M12A/M12B - FASTSURF M12A/M12B	0.8287	0.369
099_S_0880	MCI	Left	6	Man. BLA/BLB - FASTSURF BLA/BLB	0.8196	2.2029
099_S_0880	MCI	Left	6	Man. BLA/BLB - FASTSURF BLA/BLB	0.8229	3.4461
099_S_0880	MCI	Left	6	Man. M12A/M12B - FASTSURF M12A/M12B	0.8393	2.6109
099_S_0880	MCI	Left	6	Man. M12A/M12B - FASTSURF M12A/M12B	0.8397	1.2294
099_S_1034	MCI	Left	6	Man. BLA/BLB - FASTSURF BLA/BLB	0.8218	2.9188
099_S_1034	MCI	Left	6	Man. BLA/BLB - FASTSURF BLA/BLB	0.8181	0.6106
099_S_1034	MCI	Left	6	Man. M12A/M12B - FASTSURF M12A/M12B	0.8033	3.9398
099_S_1034	MCI	Left	6	Man. M12A/M12B - FASTSURF M12A/M12B	0.8035	4.8383
114_S_0378	MCI	Left	6	Man. BLA/BLB - FASTSURF BLA/BLB	0.7994	8.4122
114_S_0378	MCI	Left	6	Man. BLA/BLB - FASTSURF BLA/BLB	0.8052	6.141
114_S_0378	MCI	Left	6	Man. M12A/M12B - FASTSURF M12A/M12B	0.7941	10.9601
114_S_0378	MCI	Left	6	Man. M12A/M12B - FASTSURF M12A/M12B	0.8006	5.8817
114_S_0410	MCI	Left	6	Man. BLA/BLB - FASTSURF BLA/BLB	0.8275	3.2254
114_S_0410	MCI	Left	6	Man. BLA/BLB - FASTSURF BLA/BLB	0.7948	3.8326
114_S_0410	MCI	Left	6	Man. M12A/M12B - FASTSURF M12A/M12B	0.7832	1.4351
114_S_0410	MCI	Left	6	Man. M12A/M12B - FASTSURF M12A/M12B	0.8106	1.8338
116_S_0361	MCI	Left	6	Man. BLA/BLB - FASTSURF BLA/BLB	0.8202	5.3893
116_S_0361	MCI	Left	6	Man. BLA/BLB - FASTSURF BLA/BLB	0.8262	4.9171
116_S_0361	MCI	Left	6	Man. M12A/M12B - FASTSURF M12A/M12B	0.8354	2.2837
116_S_0361	MCI	Left	6	Man. M12A/M12B - FASTSURF M12A/M12B	0.8214	5.2345
127_S_0112	MCI	Left	6	Man. BLA/BLB - FASTSURF BLA/BLB	0.8424	-0.4193
127_S_0112	MCI	Left	6	Man. BLA/BLB - FASTSURF BLA/BLB	0.767	11.4753
127_S_0112	MCI	Left	6	Man. M12A/M12B - FASTSURF M12A/M12B	0.8416	1.4321
127_S_0112	MCI	Left	6	Man. M12A/M12B - FASTSURF M12A/M12B	0.8516	0.0825
127_S_0754	AD	Left	6	Man. BLA/BLB - FASTSURF BLA/BLB	0.7652	3.9399
127_S_0754	AD	Left	6	Man. BLA/BLB - FASTSURF BLA/BLB	0.7734	5.0504
127_S_0754	AD	Left	6	Man. M12A/M12B - FASTSURF M12A/M12B	0.7983	0.6935
127_S_0754	AD	Left	6	Man. M12A/M12B - FASTSURF M12A/M12B	0.7352	1.271
127_S_1140	MCI	Left	6	Man. BLA/BLB - FASTSURF BLA/BLB	0.8002	4.1796
127_S_1140	MCI	Left	6	Man. BLA/BLB - FASTSURF BLA/BLB	0.7771	4.8313
127_S_1140	MCI	Left	6	Man. M12A/M12B - FASTSURF M12A/M12B	0.7583	6.3833
127_S_1140	MCI	Left	6	Man. M12A/M12B - FASTSURF M12A/M12B	0.773	5.8125
136_S_0107	MCI	Left	6	Man. BLA/BLB - FASTSURF BLA/BLB	0.8413	3.459
136_S_0107	MCI	Left	6	Man. BLA/BLB - FASTSURF BLA/BLB	0.8491	2.1405
136_S_0107	MCI	Left	6	Man. M12A/M12B - FASTSURF M12A/M12B	0.8443	1.844
136_S_0107	MCI	Left	6	Man. M12A/M12B - FASTSURF M12A/M12B	0.8457	0.9334
136_S_0186	CTRL	Left	6	Man. BLA/BLB - FASTSURF BLA/BLB	0.8473	-0.0745
136_S_0186	CTRL	Left	6	Man. BLA/BLB - FASTSURF BLA/BLB	0.815	2.703
136_S_0186	CTRL	Left	6	Man. M12A/M12B - FASTSURF M12A/M12B	0.835	0.0676
136_S_0186	CTRL	Left	6	Man. M12A/M12B - FASTSURF M12A/M12B	0.8465	2.3757
137_S_0158	MCI	Left	6	Man. BLA/BLB - FASTSURF BLA/BLB	0.83	1.8999
137_S_0158	MCI	Left	6	Man. BLA/BLB - FASTSURF BLA/BLB	0.8241	2.257
137_S_0158	MCI	Left	6	Man. M12A/M12B - FASTSURF M12A/M12B	0.8098	2.7747
137_S_0158	MCI	Left	6	Man. M12A/M12B - FASTSURF M12A/M12B	0.8276	-1.9345
137_S_0366	AD	Left	6	Man. BLA/BLB - FASTSURF BLA/BLB	0.8445	0.8561
137_S_0366	AD	Left	6	Man. BLA/BLB - FASTSURF BLA/BLB	0.8303	1.4804
137_S_0366	AD	Left	6	Man. M12A/M12B - FASTSURF M12A/M12B	0.8226	1.8329
137_S_0366	AD	Left	6	Man. M12A/M12B - FASTSURF M12A/M12B	0.8214	2.0462
137_S_0973	MCI	Left	6	Man. BLA/BLB - FASTSURF BLA/BLB	0.7826	1.2008
137_S_0973	MCI	Left	6	Man. BLA/BLB - FASTSURF BLA/BLB	0.8335	1.6202
137_S_0973	MCI	Left	6	Man. M12A/M12B - FASTSURF M12A/M12B	0.8101	3.4061
137_S_0973	MCI	Left	6	Man. M12A/M12B - FASTSURF M12A/M12B	0.8089	1.0223
137_S_1414	MCI	Left	6	Man. BLA/BLB - FASTSURF BLA/BLB	0.7858	5.4164
137_S_1414	MCI	Left	6	Man. BLA/BLB - FASTSURF BLA/BLB	0.8001	5.8282
137_S_1414	MCI	Left	6	Man. M12A/M12B - FASTSURF M12A/M12B	0.7915	4.5843
137_S_1414	MCI	Left	6	Man. M12A/M12B - FASTSURF M12A/M12B	0.8043	7.2673
141_S_1052	MCI	Left	6	Man. BLA/BLB - FASTSURF BLA/BLB	0.8275	2.2012
141_S_1052	MCI	Left	6	Man. BLA/BLB - FASTSURF BLA/BLB	0.7965	1.631
141_S_1052	MCI	Left	6	Man. M12A/M12B - FASTSURF M12A/M12B	0.7858	2.753
141_S_1052	MCI	Left	6	Man. M12A/M12B - FASTSURF M12A/M12B	0.8161	0.5954
002_S_0559	CTRL	Left	7	Man. BLA/BLB - FASTSURF BLA/BLB	0.8258	3.7287
002_S_0559	CTRL	Left	7	Man. BLA/BLB - FASTSURF BLA/BLB	0.8385	4.841
002_S_0559	CTRL	Left	7	Man. M12A/M12B - FASTSURF M12A/M12B	0.8429	3.2849
002_S_0559	CTRL	Left	7	Man. M12A/M12B - FASTSURF M12A/M12B	0.8358	4.284
002_S_0685	CTRL	Left	7	Man. BLA/BLB - FASTSURF BLA/BLB	0.8318	2.3655
002_S_0685	CTRL	Left	7	Man. BLA/BLB - FASTSURF BLA/BLB	0.8465	2.2844
002_S_0685	CTRL	Left	7	Man. M12A/M12B - FASTSURF M12A/M12B	0.8518	2.5095
002_S_0685	CTRL	Left	7	Man. M12A/M12B - FASTSURF M12A/M12B	0.8415	1.1408
005_S_1341	AD	Left	7	Man. BLA/BLB - FASTSURF BLA/BLB	0.8537	1.5154
005_S_1341	AD	Left	7	Man. BLA/BLB - FASTSURF BLA/BLB	0.846	1.1547
005_S_1341	AD	Left	7	Man. M12A/M12B - FASTSURF M12A/M12B	0.827	0.522
005_S_1341	AD	Left	7	Man. M12A/M12B - FASTSURF M12A/M12B	0.8208	2.6816
007_S_0070	CTRL	Left	7	Man. BLA/BLB - FASTSURF BLA/BLB	0.8142	0.3532
007_S_0070	CTRL	Left	7	Man. BLA/BLB - FASTSURF BLA/BLB	0.8181	1.3423
007_S_0070	CTRL	Left	7	Man. M12A/M12B - FASTSURF M12A/M12B	0.8205	-0.7618
007_S_0070	CTRL	Left	7	Man. M12A/M12B - FASTSURF M12A/M12B	0.8275	1.0512
009_S_0751	CTRL	Left	7	Man. BLA/BLB - FASTSURF BLA/BLB	0.8444	-0.1592
009_S_0751	CTRL	Left	7	Man. BLA/BLB - FASTSURF BLA/BLB	0.8525	-0.6959
009_S_0751	CTRL	Left	7	Man. M12A/M12B - FASTSURF M12A/M12B	0.8453	3.0103
009_S_0751	CTRL	Left	7	Man. M12A/M12B - FASTSURF M12A/M12B	0.853	-0.1503
012_S_0720	AD	Left	7	Man. BLA/BLB - FASTSURF BLA/BLB	0.8233	0.2514
012_S_0720	AD	Left	7	Man. BLA/BLB - FASTSURF BLA/BLB	0.797	-1.4325
012_S_0720	AD	Left	7	Man. M12A/M12B - FASTSURF M12A/M12B	0.8073	-1.1682
012_S_0720	AD	Left	7	Man. M12A/M12B - FASTSURF M12A/M12B	0.8211	0.5055
014_S_0519	CTRL	Left	7	Man. BLA/BLB - FASTSURF BLA/BLB	0.8076	2.4961
014_S_0519	CTRL	Left	7	Man. BLA/BLB - FASTSURF BLA/BLB	0.7866	1.0131
014_S_0519	CTRL	Left	7	Man. M12A/M12B - FASTSURF M12A/M12B	0.8231	0.916
014_S_0519	CTRL	Left	7	Man. M12A/M12B - FASTSURF M12A/M12B	0.8012	0.6754
018_S_0286	AD	Left	7	Man. BLA/BLB - FASTSURF BLA/BLB	0.8319	-1.3617
018_S_0286	AD	Left	7	Man. BLA/BLB - FASTSURF BLA/BLB	0.8302	-0.1407
018_S_0286	AD	Left	7	Man. M12A/M12B - FASTSURF M12A/M12B	0.8368	-0.7056
018_S_0286	AD	Left	7	Man. M12A/M12B - FASTSURF M12A/M12B	0.8319	-1.2842
020_S_0097	CTRL	Left	7	Man. BLA/BLB - FASTSURF BLA/BLB	0.8164	2.789
020_S_0097	CTRL	Left	7	Man. BLA/BLB - FASTSURF BLA/BLB	0.8305	2.6365
020_S_0097	CTRL	Left	7	Man. M12A/M12B - FASTSURF M12A/M12B	0.8134	5.3226
020_S_0097	CTRL	Left	7	Man. M12A/M12B - FASTSURF M12A/M12B	0.8185	5.0506
020_S_0213	AD	Left	7	Man. BLA/BLB - FASTSURF BLA/BLB	0.8339	2.754
020_S_0213	AD	Left	7	Man. BLA/BLB - FASTSURF BLA/BLB	0.8215	2.7486
020_S_0213	AD	Left	7	Man. M12A/M12B - FASTSURF M12A/M12B	0.8139	2.4595
020_S_0213	AD	Left	7	Man. M12A/M12B - FASTSURF M12A/M12B	0.8201	3.5561
022_S_0543	AD	Left	7	Man. BLA/BLB - FASTSURF BLA/BLB	0.7958	4.3512
022_S_0543	AD	Left	7	Man. BLA/BLB - FASTSURF BLA/BLB	0.8189	4.3045
022_S_0543	AD	Left	7	Man. M12A/M12B - FASTSURF M12A/M12B	0.7478	3.5689
022_S_0543	AD	Left	7	Man. M12A/M12B - FASTSURF M12A/M12B	0.7888	-2.4934
022_S_1097	MCI	Left	7	Man. BLA/BLB - FASTSURF BLA/BLB	0.8405	2.6161
022_S_1097	MCI	Left	7	Man. BLA/BLB - FASTSURF BLA/BLB	0.8337	1.584
022_S_1097	MCI	Left	7	Man. M12A/M12B - FASTSURF M12A/M12B	0.8059	2.6438
022_S_1097	MCI	Left	7	Man. M12A/M12B - FASTSURF M12A/M12B	0.8241	3.0159
022_S_1351	MCI	Left	7	Man. BLA/BLB - FASTSURF BLA/BLB	0.8449	2.7615
022_S_1351	MCI	Left	7	Man. BLA/BLB - FASTSURF BLA/BLB	0.8354	3.3994
022_S_1351	MCI	Left	7	Man. M12A/M12B - FASTSURF M12A/M12B	0.8369	1.8977
022_S_1351	MCI	Left	7	Man. M12A/M12B - FASTSURF M12A/M12B	0.8564	3.8131
023_S_0083	AD	Left	7	Man. BLA/BLB - FASTSURF BLA/BLB	0.8249	3.4493
023_S_0083	AD	Left	7	Man. BLA/BLB - FASTSURF BLA/BLB	0.8129	2.4065
023_S_0083	AD	Left	7	Man. M12A/M12B - FASTSURF M12A/M12B	0.8108	-0.993
023_S_0083	AD	Left	7	Man. M12A/M12B - FASTSURF M12A/M12B	0.8151	3.0781
024_S_1171	AD	Left	7	Man. BLA/BLB - FASTSURF BLA/BLB	0.8505	1.6348
024_S_1171	AD	Left	7	Man. BLA/BLB - FASTSURF BLA/BLB	0.8542	1.4118
024_S_1171	AD	Left	7	Man. M12A/M12B - FASTSURF M12A/M12B	0.8558	2.4869
024_S_1171	AD	Left	7	Man. M12A/M12B - FASTSURF M12A/M12B	0.8498	0.4624
027_S_0120	CTRL	Left	7	Man. BLA/BLB - FASTSURF BLA/BLB	0.7961	3.6978
027_S_0120	CTRL	Left	7	Man. BLA/BLB - FASTSURF BLA/BLB	0.847	1.7072
027_S_0120	CTRL	Left	7	Man. M12A/M12B - FASTSURF M12A/M12B	0.7977	3.6466
027_S_0120	CTRL	Left	7	Man. M12A/M12B - FASTSURF M12A/M12B	0.8337	-0.4876
029_S_0843	CTRL	Left	7	Man. BLA/BLB - FASTSURF BLA/BLB	0.8422	-0.1388
029_S_0843	CTRL	Left	7	Man. BLA/BLB - FASTSURF BLA/BLB	0.8451	-0.4521
029_S_0843	CTRL	Left	7	Man. M12A/M12B - FASTSURF M12A/M12B	0.853	-0.206
029_S_0843	CTRL	Left	7	Man. M12A/M12B - FASTSURF M12A/M12B	0.8408	-0.4248
031_S_0618	CTRL	Left	7	Man. BLA/BLB - FASTSURF BLA/BLB	0.8247	0.4294
031_S_0618	CTRL	Left	7	Man. BLA/BLB - FASTSURF BLA/BLB	0.8465	4.8742
031_S_0618	CTRL	Left	7	Man. M12A/M12B - FASTSURF M12A/M12B	0.8113	2.3559
031_S_0618	CTRL	Left	7	Man. M12A/M12B - FASTSURF M12A/M12B	0.8322	2.0597
033_S_0923	CTRL	Left	7	Man. BLA/BLB - FASTSURF BLA/BLB	0.8392	0.5111
033_S_0923	CTRL	Left	7	Man. BLA/BLB - FASTSURF BLA/BLB	0.8033	4.9993
033_S_0923	CTRL	Left	7	Man. M12A/M12B - FASTSURF M12A/M12B	0.8387	-0.38
033_S_0923	CTRL	Left	7	Man. M12A/M12B - FASTSURF M12A/M12B	0.8587	4.005
033_S_1281	AD	Left	7	Man. BLA/BLB - FASTSURF BLA/BLB	0.8198	4.7252
033_S_1281	AD	Left	7	Man. BLA/BLB - FASTSURF BLA/BLB	0.8398	1.065
033_S_1281	AD	Left	7	Man. M12A/M12B - FASTSURF M12A/M12B	0.8099	0.0986
033_S_1281	AD	Left	7	Man. M12A/M12B - FASTSURF M12A/M12B	0.8211	4.6772
033_S_1285	AD	Left	7	Man. BLA/BLB - FASTSURF BLA/BLB	0.8092	3.9133
033_S_1285	AD	Left	7	Man. BLA/BLB - FASTSURF BLA/BLB	0.839	0.0725
033_S_1285	AD	Left	7	Man. M12A/M12B - FASTSURF M12A/M12B	0.8366	1.5737
033_S_1285	AD	Left	7	Man. M12A/M12B - FASTSURF M12A/M12B	0.826	3.3044
035_S_0341	AD	Left	7	Man. BLA/BLB - FASTSURF BLA/BLB	0.8051	4.653
035_S_0341	AD	Left	7	Man. BLA/BLB - FASTSURF BLA/BLB	0.838	3.3602
035_S_0341	AD	Left	7	Man. M12A/M12B - FASTSURF M12A/M12B	0.8063	3.3161
035_S_0341	AD	Left	7	Man. M12A/M12B - FASTSURF M12A/M12B	0.8033	2.479
036_S_0672	CTRL	Left	7	Man. BLA/BLB - FASTSURF BLA/BLB	0.8393	0.55
036_S_0672	CTRL	Left	7	Man. BLA/BLB - FASTSURF BLA/BLB	0.8344	1.9048
036_S_0672	CTRL	Left	7	Man. M12A/M12B - FASTSURF M12A/M12B	0.85	1.5699
036_S_0672	CTRL	Left	7	Man. M12A/M12B - FASTSURF M12A/M12B	0.8438	0.6722
036_S_0748	MCI	Left	7	Man. BLA/BLB - FASTSURF BLA/BLB	0.7717	8.7092
036_S_0748	MCI	Left	7	Man. BLA/BLB - FASTSURF BLA/BLB	0.7824	5.6917
036_S_0748	MCI	Left	7	Man. M12A/M12B - FASTSURF M12A/M12B	0.7839	1.3461
036_S_0748	MCI	Left	7	Man. M12A/M12B - FASTSURF M12A/M12B	0.7934	2.2257
037_S_0552	MCI	Left	7	Man. BLA/BLB - FASTSURF BLA/BLB	0.8625	1.5852
037_S_0552	MCI	Left	7	Man. BLA/BLB - FASTSURF BLA/BLB	0.8534	-2.8632
037_S_0552	MCI	Left	7	Man. M12A/M12B - FASTSURF M12A/M12B	0.8523	-3.738
037_S_0552	MCI	Left	7	Man. M12A/M12B - FASTSURF M12A/M12B	0.8453	-3.4772
041_S_0314	MCI	Left	7	Man. BLA/BLB - FASTSURF BLA/BLB	0.8094	2.827
041_S_0314	MCI	Left	7	Man. BLA/BLB - FASTSURF BLA/BLB	0.8152	1.4565
041_S_0314	MCI	Left	7	Man. M12A/M12B - FASTSURF M12A/M12B	0.8003	0.3626
041_S_0314	MCI	Left	7	Man. M12A/M12B - FASTSURF M12A/M12B	0.8242	-0.0784
041_S_0598	MCI	Left	7	Man. BLA/BLB - FASTSURF BLA/BLB	0.7967	4.5152
041_S_0598	MCI	Left	7	Man. BLA/BLB - FASTSURF BLA/BLB	0.802	0.0942
041_S_0598	MCI	Left	7	Man. M12A/M12B - FASTSURF M12A/M12B	0.8121	2.7852
041_S_0598	MCI	Left	7	Man. M12A/M12B - FASTSURF M12A/M12B	0.8139	2.0746
041_S_1002	CTRL	Left	7	Man. BLA/BLB - FASTSURF BLA/BLB	0.8202	3.5848
041_S_1002	CTRL	Left	7	Man. BLA/BLB - FASTSURF BLA/BLB	0.8269	1.2555
041_S_1002	CTRL	Left	7	Man. M12A/M12B - FASTSURF M12A/M12B	0.8274	2.1142
041_S_1002	CTRL	Left	7	Man. M12A/M12B - FASTSURF M12A/M12B	0.8432	4.1274
041_S_1010	MCI	Left	7	Man. BLA/BLB - FASTSURF BLA/BLB	0.746	7.4918
041_S_1010	MCI	Left	7	Man. BLA/BLB - FASTSURF BLA/BLB	0.7416	1.9791
041_S_1010	MCI	Left	7	Man. M12A/M12B - FASTSURF M12A/M12B	0.7528	5.4511
041_S_1010	MCI	Left	7	Man. M12A/M12B - FASTSURF M12A/M12B	0.7781	4.7065
041_S_1260	MCI	Left	7	Man. BLA/BLB - FASTSURF BLA/BLB	0.8393	4.0309
041_S_1260	MCI	Left	7	Man. BLA/BLB - FASTSURF BLA/BLB	0.8277	4.5632
041_S_1260	MCI	Left	7	Man. M12A/M12B - FASTSURF M12A/M12B	0.8388	1.6188
041_S_1260	MCI	Left	7	Man. M12A/M12B - FASTSURF M12A/M12B	0.8327	3.0928
052_S_1352	MCI	Left	7	Man. BLA/BLB - FASTSURF BLA/BLB	0.8264	4.926
052_S_1352	MCI	Left	7	Man. BLA/BLB - FASTSURF BLA/BLB	0.8287	5.2511
052_S_1352	MCI	Left	7	Man. M12A/M12B - FASTSURF M12A/M12B	0.846	1.9796
052_S_1352	MCI	Left	7	Man. M12A/M12B - FASTSURF M12A/M12B	0.8429	2.2023
057_S_0474	AD	Left	7	Man. BLA/BLB - FASTSURF BLA/BLB	0.7851	3.4537
057_S_0474	AD	Left	7	Man. BLA/BLB - FASTSURF BLA/BLB	0.7844	0.8891
057_S_0474	AD	Left	7	Man. M12A/M12B - FASTSURF M12A/M12B	0.8163	2.4275
057_S_0474	AD	Left	7	Man. M12A/M12B - FASTSURF M12A/M12B	0.801	4.5142
057_S_0779	CTRL	Left	7	Man. BLA/BLB - FASTSURF BLA/BLB	0.8282	-0.0931
057_S_0779	CTRL	Left	7	Man. BLA/BLB - FASTSURF BLA/BLB	0.8146	5.9231
057_S_0779	CTRL	Left	7	Man. M12A/M12B - FASTSURF M12A/M12B	0.8155	4.8264
057_S_0779	CTRL	Left	7	Man. M12A/M12B - FASTSURF M12A/M12B	0.7946	5.9965
057_S_0941	MCI	Left	7	Man. BLA/BLB - FASTSURF BLA/BLB	0.7679	4.6048
057_S_0941	MCI	Left	7	Man. BLA/BLB - FASTSURF BLA/BLB	0.795	2.9256
057_S_0941	MCI	Left	7	Man. M12A/M12B - FASTSURF M12A/M12B	0.7646	7.2011
057_S_0941	MCI	Left	7	Man. M12A/M12B - FASTSURF M12A/M12B	0.7522	5.7378
057_S_1217	MCI	Left	7	Man. BLA/BLB - FASTSURF BLA/BLB	0.8263	2.2037
057_S_1217	MCI	Left	7	Man. BLA/BLB - FASTSURF BLA/BLB	0.853	0.0053
057_S_1217	MCI	Left	7	Man. M12A/M12B - FASTSURF M12A/M12B	0.8306	5.4958
057_S_1217	MCI	Left	7	Man. M12A/M12B - FASTSURF M12A/M12B	0.8166	3.0748
057_S_1269	MCI	Left	7	Man. BLA/BLB - FASTSURF BLA/BLB	0.8251	2.0937
057_S_1269	MCI	Left	7	Man. BLA/BLB - FASTSURF BLA/BLB	0.8478	2.0344
057_S_1269	MCI	Left	7	Man. M12A/M12B - FASTSURF M12A/M12B	0.8303	1.9392
057_S_1269	MCI	Left	7	Man. M12A/M12B - FASTSURF M12A/M12B	0.8427	1.0037
057_S_1371	AD	Left	7	Man. BLA/BLB - FASTSURF BLA/BLB	0.7987	2.804
057_S_1371	AD	Left	7	Man. BLA/BLB - FASTSURF BLA/BLB	0.7814	3.3738
057_S_1371	AD	Left	7	Man. M12A/M12B - FASTSURF M12A/M12B	0.7683	7.2712
057_S_1371	AD	Left	7	Man. M12A/M12B - FASTSURF M12A/M12B	0.7898	3.3466
062_S_0690	AD	Left	7	Man. BLA/BLB - FASTSURF BLA/BLB	0.7926	0.876
062_S_0690	AD	Left	7	Man. BLA/BLB - FASTSURF BLA/BLB	0.7935	8.6027
062_S_0690	AD	Left	7	Man. M12A/M12B - FASTSURF M12A/M12B	0.7922	3.7051
062_S_0690	AD	Left	7	Man. M12A/M12B - FASTSURF M12A/M12B	0.8296	1.6147
062_S_0768	CTRL	Left	7	Man. BLA/BLB - FASTSURF BLA/BLB	0.7814	0.1624
062_S_0768	CTRL	Left	7	Man. BLA/BLB - FASTSURF BLA/BLB	0.8098	-2.0064
062_S_0768	CTRL	Left	7	Man. M12A/M12B - FASTSURF M12A/M12B	0.8011	0.1662
062_S_0768	CTRL	Left	7	Man. M12A/M12B - FASTSURF M12A/M12B	0.8005	2.6161
067_S_0038	MCI	Left	7	Man. BLA/BLB - FASTSURF BLA/BLB	0.8378	4.5081
067_S_0038	MCI	Left	7	Man. BLA/BLB - FASTSURF BLA/BLB	0.8224	1.9318
067_S_0038	MCI	Left	7	Man. M12A/M12B - FASTSURF M12A/M12B	0.8246	2.5297
067_S_0038	MCI	Left	7	Man. M12A/M12B - FASTSURF M12A/M12B	0.8243	1.8356
067_S_0076	AD	Left	7	Man. BLA/BLB - FASTSURF BLA/BLB	0.8035	3.0653
067_S_0076	AD	Left	7	Man. BLA/BLB - FASTSURF BLA/BLB	0.7958	2.9964
067_S_0076	AD	Left	7	Man. M12A/M12B - FASTSURF M12A/M12B	0.7632	0.6565
067_S_0076	AD	Left	7	Man. M12A/M12B - FASTSURF M12A/M12B	0.7594	3.1191
067_S_0176	MCI	Left	7	Man. BLA/BLB - FASTSURF BLA/BLB	0.8316	3.7155
067_S_0176	MCI	Left	7	Man. BLA/BLB - FASTSURF BLA/BLB	0.8134	0.3184
067_S_0176	MCI	Left	7	Man. M12A/M12B - FASTSURF M12A/M12B	0.8404	4.912
067_S_0176	MCI	Left	7	Man. M12A/M12B - FASTSURF M12A/M12B	0.8253	4.4589
067_S_0243	MCI	Left	7	Man. BLA/BLB - FASTSURF BLA/BLB	0.8268	0.8172
067_S_0243	MCI	Left	7	Man. BLA/BLB - FASTSURF BLA/BLB	0.8208	3.6973
067_S_0243	MCI	Left	7	Man. M12A/M12B - FASTSURF M12A/M12B	0.8135	1.3462
067_S_0243	MCI	Left	7	Man. M12A/M12B - FASTSURF M12A/M12B	0.8092	-0.8731
067_S_1253	AD	Left	7	Man. BLA/BLB - FASTSURF BLA/BLB	0.8323	3.3827
067_S_1253	AD	Left	7	Man. BLA/BLB - FASTSURF BLA/BLB	0.8167	1.6867
067_S_1253	AD	Left	7	Man. M12A/M12B - FASTSURF M12A/M12B	0.8395	2.4864
067_S_1253	AD	Left	7	Man. M12A/M12B - FASTSURF M12A/M12B	0.8384	2.5737
073_S_0089	CTRL	Left	7	Man. BLA/BLB - FASTSURF BLA/BLB	0.8414	3.4566
073_S_0089	CTRL	Left	7	Man. BLA/BLB - FASTSURF BLA/BLB	0.8281	5.5666
073_S_0089	CTRL	Left	7	Man. M12A/M12B - FASTSURF M12A/M12B	0.8227	-0.8628
073_S_0089	CTRL	Left	7	Man. M12A/M12B - FASTSURF M12A/M12B	0.8303	1.1156
073_S_0565	AD	Left	7	Man. BLA/BLB - FASTSURF BLA/BLB	0.8041	3.7705
073_S_0565	AD	Left	7	Man. BLA/BLB - FASTSURF BLA/BLB	0.81	2.3283
073_S_0565	AD	Left	7	Man. M12A/M12B - FASTSURF M12A/M12B	0.7623	-1.8837
073_S_0565	AD	Left	7	Man. M12A/M12B - FASTSURF M12A/M12B	0.8087	2.2747
073_S_0746	MCI	Left	7	Man. BLA/BLB - FASTSURF BLA/BLB	0.8211	-0.5477
073_S_0746	MCI	Left	7	Man. BLA/BLB - FASTSURF BLA/BLB	0.8263	1.3454
073_S_0746	MCI	Left	7	Man. M12A/M12B - FASTSURF M12A/M12B	0.811	4.5086
073_S_0746	MCI	Left	7	Man. M12A/M12B - FASTSURF M12A/M12B	0.827	1.0786
094_S_0692	CTRL	Left	7	Man. BLA/BLB - FASTSURF BLA/BLB	0.8434	-0.0763
094_S_0692	CTRL	Left	7	Man. BLA/BLB - FASTSURF BLA/BLB	0.8459	1.2532
094_S_0692	CTRL	Left	7	Man. M12A/M12B - FASTSURF M12A/M12B	0.8513	0.7297
094_S_0692	CTRL	Left	7	Man. M12A/M12B - FASTSURF M12A/M12B	0.8498	0.3487
094_S_0921	MCI	Left	7	Man. BLA/BLB - FASTSURF BLA/BLB	0.803	0.5493
094_S_0921	MCI	Left	7	Man. BLA/BLB - FASTSURF BLA/BLB	0.8353	0.8284
094_S_0921	MCI	Left	7	Man. M12A/M12B - FASTSURF M12A/M12B	0.8287	3.568
094_S_0921	MCI	Left	7	Man. M12A/M12B - FASTSURF M12A/M12B	0.8318	1.5698
094_S_1090	AD	Left	7	Man. BLA/BLB - FASTSURF BLA/BLB	0.8321	1.685
094_S_1090	AD	Left	7	Man. BLA/BLB - FASTSURF BLA/BLB	0.8444	-0.2031
094_S_1090	AD	Left	7	Man. M12A/M12B - FASTSURF M12A/M12B	0.8147	3.1464
094_S_1090	AD	Left	7	Man. M12A/M12B - FASTSURF M12A/M12B	0.8285	2.711
094_S_1402	AD	Left	7	Man. BLA/BLB - FASTSURF BLA/BLB	0.8266	0.7165
094_S_1402	AD	Left	7	Man. BLA/BLB - FASTSURF BLA/BLB	0.8411	-0.4708
094_S_1402	AD	Left	7	Man. M12A/M12B - FASTSURF M12A/M12B	0.7983	0.2673
094_S_1402	AD	Left	7	Man. M12A/M12B - FASTSURF M12A/M12B	0.7769	7.2375
098_S_0896	CTRL	Left	7	Man. BLA/BLB - FASTSURF BLA/BLB	0.7853	1.0775
098_S_0896	CTRL	Left	7	Man. BLA/BLB - FASTSURF BLA/BLB	0.7722	1.2417
098_S_0896	CTRL	Left	7	Man. M12A/M12B - FASTSURF M12A/M12B	0.7708	6.3197
098_S_0896	CTRL	Left	7	Man. M12A/M12B - FASTSURF M12A/M12B	0.7953	0.4269
099_S_0291	MCI	Left	7	Man. BLA/BLB - FASTSURF BLA/BLB	0.8298	2.4472
099_S_0291	MCI	Left	7	Man. BLA/BLB - FASTSURF BLA/BLB	0.8098	2.5668
099_S_0291	MCI	Left	7	Man. M12A/M12B - FASTSURF M12A/M12B	0.831	3.213
099_S_0291	MCI	Left	7	Man. M12A/M12B - FASTSURF M12A/M12B	0.8115	-1.2322
099_S_0352	CTRL	Left	7	Man. BLA/BLB - FASTSURF BLA/BLB	0.8359	5.1202
099_S_0352	CTRL	Left	7	Man. BLA/BLB - FASTSURF BLA/BLB	0.8438	2.7279
099_S_0352	CTRL	Left	7	Man. M12A/M12B - FASTSURF M12A/M12B	0.8171	3.0911
099_S_0352	CTRL	Left	7	Man. M12A/M12B - FASTSURF M12A/M12B	0.8247	5.1427
099_S_0533	CTRL	Left	7	Man. BLA/BLB - FASTSURF BLA/BLB	0.859	1.6992
099_S_0533	CTRL	Left	7	Man. BLA/BLB - FASTSURF BLA/BLB	0.8453	2.3106
099_S_0533	CTRL	Left	7	Man. M12A/M12B - FASTSURF M12A/M12B	0.8538	1.8398
099_S_0533	CTRL	Left	7	Man. M12A/M12B - FASTSURF M12A/M12B	0.8507	3.369
099_S_0880	MCI	Left	7	Man. BLA/BLB - FASTSURF BLA/BLB	0.827	1.8958
099_S_0880	MCI	Left	7	Man. BLA/BLB - FASTSURF BLA/BLB	0.8291	2.1192
099_S_0880	MCI	Left	7	Man. M12A/M12B - FASTSURF M12A/M12B	0.8442	0.1975
099_S_0880	MCI	Left	7	Man. M12A/M12B - FASTSURF M12A/M12B	0.8428	1.216
099_S_1034	MCI	Left	7	Man. BLA/BLB - FASTSURF BLA/BLB	0.8444	4.7874
099_S_1034	MCI	Left	7	Man. BLA/BLB - FASTSURF BLA/BLB	0.848	3.4826
099_S_1034	MCI	Left	7	Man. M12A/M12B - FASTSURF M12A/M12B	0.8266	-1.294
099_S_1034	MCI	Left	7	Man. M12A/M12B - FASTSURF M12A/M12B	0.8319	0.761
114_S_0378	MCI	Left	7	Man. BLA/BLB - FASTSURF BLA/BLB	0.825	1.6341
114_S_0378	MCI	Left	7	Man. BLA/BLB - FASTSURF BLA/BLB	0.8274	2.4652
114_S_0378	MCI	Left	7	Man. M12A/M12B - FASTSURF M12A/M12B	0.8237	-0.0712
114_S_0378	MCI	Left	7	Man. M12A/M12B - FASTSURF M12A/M12B	0.8153	2.0845
114_S_0410	MCI	Left	7	Man. BLA/BLB - FASTSURF BLA/BLB	0.8501	3.5635
114_S_0410	MCI	Left	7	Man. BLA/BLB - FASTSURF BLA/BLB	0.8234	1.7427
114_S_0410	MCI	Left	7	Man. M12A/M12B - FASTSURF M12A/M12B	0.8105	3.7239
114_S_0410	MCI	Left	7	Man. M12A/M12B - FASTSURF M12A/M12B	0.8372	2.4522
116_S_0361	MCI	Left	7	Man. BLA/BLB - FASTSURF BLA/BLB	0.8489	1.952
116_S_0361	MCI	Left	7	Man. BLA/BLB - FASTSURF BLA/BLB	0.8489	1.0987
116_S_0361	MCI	Left	7	Man. M12A/M12B - FASTSURF M12A/M12B	0.8738	0.1614
116_S_0361	MCI	Left	7	Man. M12A/M12B - FASTSURF M12A/M12B	0.8498	-0.0807
127_S_0112	MCI	Left	7	Man. BLA/BLB - FASTSURF BLA/BLB	0.8669	-0.9427
127_S_0112	MCI	Left	7	Man. BLA/BLB - FASTSURF BLA/BLB	0.8558	1.2646
127_S_0112	MCI	Left	7	Man. M12A/M12B - FASTSURF M12A/M12B	0.8607	-0.3724
127_S_0112	MCI	Left	7	Man. M12A/M12B - FASTSURF M12A/M12B	0.8681	1.0313
127_S_0754	AD	Left	7	Man. BLA/BLB - FASTSURF BLA/BLB	0.8101	1.8856
127_S_0754	AD	Left	7	Man. BLA/BLB - FASTSURF BLA/BLB	0.7391	3.0542
127_S_0754	AD	Left	7	Man. M12A/M12B - FASTSURF M12A/M12B	0.7804	3.7901
127_S_0754	AD	Left	7	Man. M12A/M12B - FASTSURF M12A/M12B	0.7818	-0.0731
127_S_1140	MCI	Left	7	Man. BLA/BLB - FASTSURF BLA/BLB	0.7895	6.9994
127_S_1140	MCI	Left	7	Man. BLA/BLB - FASTSURF BLA/BLB	0.7847	4.9268
127_S_1140	MCI	Left	7	Man. M12A/M12B - FASTSURF M12A/M12B	0.7641	8.2404
127_S_1140	MCI	Left	7	Man. M12A/M12B - FASTSURF M12A/M12B	0.7888	5.4982
136_S_0107	MCI	Left	7	Man. BLA/BLB - FASTSURF BLA/BLB	0.8651	1.984
136_S_0107	MCI	Left	7	Man. BLA/BLB - FASTSURF BLA/BLB	0.8587	3.6213
136_S_0107	MCI	Left	7	Man. M12A/M12B - FASTSURF M12A/M12B	0.8552	3.6794
136_S_0107	MCI	Left	7	Man. M12A/M12B - FASTSURF M12A/M12B	0.8536	2.2392
136_S_0186	CTRL	Left	7	Man. BLA/BLB - FASTSURF BLA/BLB	0.8449	3.6682
136_S_0186	CTRL	Left	7	Man. BLA/BLB - FASTSURF BLA/BLB	0.8677	2.2781
136_S_0186	CTRL	Left	7	Man. M12A/M12B - FASTSURF M12A/M12B	0.8377	4.5928
136_S_0186	CTRL	Left	7	Man. M12A/M12B - FASTSURF M12A/M12B	0.8611	1.5904
137_S_0158	MCI	Left	7	Man. BLA/BLB - FASTSURF BLA/BLB	0.8541	0.5804
137_S_0158	MCI	Left	7	Man. BLA/BLB - FASTSURF BLA/BLB	0.8455	1.0807
137_S_0158	MCI	Left	7	Man. M12A/M12B - FASTSURF M12A/M12B	0.8363	0.9877
137_S_0158	MCI	Left	7	Man. M12A/M12B - FASTSURF M12A/M12B	0.8483	-0.7364
137_S_0366	AD	Left	7	Man. BLA/BLB - FASTSURF BLA/BLB	0.8676	2.2499
137_S_0366	AD	Left	7	Man. BLA/BLB - FASTSURF BLA/BLB	0.8548	3.0346
137_S_0366	AD	Left	7	Man. M12A/M12B - FASTSURF M12A/M12B	0.85	3.3016
137_S_0366	AD	Left	7	Man. M12A/M12B - FASTSURF M12A/M12B	0.8459	1.2837
137_S_0973	MCI	Left	7	Man. BLA/BLB - FASTSURF BLA/BLB	0.8111	-0.6835
137_S_0973	MCI	Left	7	Man. BLA/BLB - FASTSURF BLA/BLB	0.8508	2.2754
137_S_0973	MCI	Left	7	Man. M12A/M12B - FASTSURF M12A/M12B	0.8279	0.7205
137_S_0973	MCI	Left	7	Man. M12A/M12B - FASTSURF M12A/M12B	0.8302	2.2477
137_S_1414	MCI	Left	7	Man. BLA/BLB - FASTSURF BLA/BLB	0.8361	-1.9972
137_S_1414	MCI	Left	7	Man. BLA/BLB - FASTSURF BLA/BLB	0.837	0.5824
137_S_1414	MCI	Left	7	Man. M12A/M12B - FASTSURF M12A/M12B	0.8098	0.3543
137_S_1414	MCI	Left	7	Man. M12A/M12B - FASTSURF M12A/M12B	0.8336	-0.3133
141_S_1052	MCI	Left	7	Man. BLA/BLB - FASTSURF BLA/BLB	0.8239	4.2302
141_S_1052	MCI	Left	7	Man. BLA/BLB - FASTSURF BLA/BLB	0.8141	5.3487
141_S_1052	MCI	Left	7	Man. M12A/M12B - FASTSURF M12A/M12B	0.8019	4.8292
141_S_1052	MCI	Left	7	Man. M12A/M12B - FASTSURF M12A/M12B	0.8127	2.8817
002_S_0559	CTRL	Left	8	Man. BLA/BLB - FASTSURF BLA/BLB	0.8308	-2.2866
002_S_0559	CTRL	Left	8	Man. BLA/BLB - FASTSURF BLA/BLB	0.8596	1.5742
002_S_0559	CTRL	Left	8	Man. M12A/M12B - FASTSURF M12A/M12B	0.8538	4.9378
002_S_0559	CTRL	Left	8	Man. M12A/M12B - FASTSURF M12A/M12B	0.8498	4.788
002_S_0685	CTRL	Left	8	Man. BLA/BLB - FASTSURF BLA/BLB	0.8483	1.399
002_S_0685	CTRL	Left	8	Man. BLA/BLB - FASTSURF BLA/BLB	0.8552	2.7216
002_S_0685	CTRL	Left	8	Man. M12A/M12B - FASTSURF M12A/M12B	0.8563	3.089
002_S_0685	CTRL	Left	8	Man. M12A/M12B - FASTSURF M12A/M12B	0.8472	4.7964
005_S_1341	AD	Left	8	Man. BLA/BLB - FASTSURF BLA/BLB	0.8556	4.6714
005_S_1341	AD	Left	8	Man. BLA/BLB - FASTSURF BLA/BLB	0.8568	5.0814
005_S_1341	AD	Left	8	Man. M12A/M12B - FASTSURF M12A/M12B	0.8303	2.8356
005_S_1341	AD	Left	8	Man. M12A/M12B - FASTSURF M12A/M12B	0.7997	7.1162
007_S_0070	CTRL	Left	8	Man. BLA/BLB - FASTSURF BLA/BLB	0.8352	3.0807
007_S_0070	CTRL	Left	8	Man. BLA/BLB - FASTSURF BLA/BLB	0.8365	1.6656
007_S_0070	CTRL	Left	8	Man. M12A/M12B - FASTSURF M12A/M12B	0.8338	1.8277
007_S_0070	CTRL	Left	8	Man. M12A/M12B - FASTSURF M12A/M12B	0.838	1.79
009_S_0751	CTRL	Left	8	Man. BLA/BLB - FASTSURF BLA/BLB	0.8595	0.5707
009_S_0751	CTRL	Left	8	Man. BLA/BLB - FASTSURF BLA/BLB	0.8525	1.6614
009_S_0751	CTRL	Left	8	Man. M12A/M12B - FASTSURF M12A/M12B	0.8551	2.4762
009_S_0751	CTRL	Left	8	Man. M12A/M12B - FASTSURF M12A/M12B	0.8556	1.9087
012_S_0720	AD	Left	8	Man. BLA/BLB - FASTSURF BLA/BLB	0.8152	5.3565
012_S_0720	AD	Left	8	Man. BLA/BLB - FASTSURF BLA/BLB	0.7961	3.9913
012_S_0720	AD	Left	8	Man. M12A/M12B - FASTSURF M12A/M12B	0.813	2.2595
012_S_0720	AD	Left	8	Man. M12A/M12B - FASTSURF M12A/M12B	0.8204	4.2378
014_S_0519	CTRL	Left	8	Man. BLA/BLB - FASTSURF BLA/BLB	0.8651	0.8828
014_S_0519	CTRL	Left	8	Man. BLA/BLB - FASTSURF BLA/BLB	0.8675	1.4415
014_S_0519	CTRL	Left	8	Man. M12A/M12B - FASTSURF M12A/M12B	0.8254	2.1187
014_S_0519	CTRL	Left	8	Man. M12A/M12B - FASTSURF M12A/M12B	0.8765	1.8932
018_S_0286	AD	Left	8	Man. BLA/BLB - FASTSURF BLA/BLB	0.8129	0.8579
018_S_0286	AD	Left	8	Man. BLA/BLB - FASTSURF BLA/BLB	0.847	2.9272
018_S_0286	AD	Left	8	Man. M12A/M12B - FASTSURF M12A/M12B	0.8424	2.365
018_S_0286	AD	Left	8	Man. M12A/M12B - FASTSURF M12A/M12B	0.8474	1.9666
020_S_0097	CTRL	Left	8	Man. BLA/BLB - FASTSURF BLA/BLB	0.8404	1.0631
020_S_0097	CTRL	Left	8	Man. BLA/BLB - FASTSURF BLA/BLB	0.8423	5.1942
020_S_0097	CTRL	Left	8	Man. M12A/M12B - FASTSURF M12A/M12B	0.8352	5.4222
020_S_0097	CTRL	Left	8	Man. M12A/M12B - FASTSURF M12A/M12B	0.8496	2.9875
020_S_0213	AD	Left	8	Man. BLA/BLB - FASTSURF BLA/BLB	0.8528	1.5117
020_S_0213	AD	Left	8	Man. BLA/BLB - FASTSURF BLA/BLB	0.8481	3.592
020_S_0213	AD	Left	8	Man. M12A/M12B - FASTSURF M12A/M12B	0.7991	4.1407
020_S_0213	AD	Left	8	Man. M12A/M12B - FASTSURF M12A/M12B	0.829	4.4095
022_S_0543	AD	Left	8	Man. BLA/BLB - FASTSURF BLA/BLB	0.808	0.9126
022_S_0543	AD	Left	8	Man. BLA/BLB - FASTSURF BLA/BLB	0.7991	4.3931
022_S_0543	AD	Left	8	Man. M12A/M12B - FASTSURF M12A/M12B	0.7662	3.4492
022_S_0543	AD	Left	8	Man. M12A/M12B - FASTSURF M12A/M12B	0.798	3.3591
022_S_1097	MCI	Left	8	Man. BLA/BLB - FASTSURF BLA/BLB	0.8508	1.8351
022_S_1097	MCI	Left	8	Man. BLA/BLB - FASTSURF BLA/BLB	0.8451	4.5484
022_S_1097	MCI	Left	8	Man. M12A/M12B - FASTSURF M12A/M12B	0.8308	3.9009
022_S_1097	MCI	Left	8	Man. M12A/M12B - FASTSURF M12A/M12B	0.8384	2.6306
022_S_1351	MCI	Left	8	Man. BLA/BLB - FASTSURF BLA/BLB	0.8386	4.7944
022_S_1351	MCI	Left	8	Man. BLA/BLB - FASTSURF BLA/BLB	0.8368	2.1312
022_S_1351	MCI	Left	8	Man. M12A/M12B - FASTSURF M12A/M12B	0.839	3.6009
022_S_1351	MCI	Left	8	Man. M12A/M12B - FASTSURF M12A/M12B	0.8579	4.0553
023_S_0083	AD	Left	8	Man. BLA/BLB - FASTSURF BLA/BLB	0.7933	6.0167
023_S_0083	AD	Left	8	Man. BLA/BLB - FASTSURF BLA/BLB	0.8163	5.2509
023_S_0083	AD	Left	8	Man. M12A/M12B - FASTSURF M12A/M12B	0.8154	1.5511
023_S_0083	AD	Left	8	Man. M12A/M12B - FASTSURF M12A/M12B	0.7822	4.6162
024_S_1171	AD	Left	8	Man. BLA/BLB - FASTSURF BLA/BLB	0.8449	1.9854
024_S_1171	AD	Left	8	Man. BLA/BLB - FASTSURF BLA/BLB	0.8687	2.8782
024_S_1171	AD	Left	8	Man. M12A/M12B - FASTSURF M12A/M12B	0.8691	-0.2391
024_S_1171	AD	Left	8	Man. M12A/M12B - FASTSURF M12A/M12B	0.8547	1.8093
027_S_0120	CTRL	Left	8	Man. BLA/BLB - FASTSURF BLA/BLB	0.8505	-0.7974
027_S_0120	CTRL	Left	8	Man. BLA/BLB - FASTSURF BLA/BLB	0.8511	-0.1265
027_S_0120	CTRL	Left	8	Man. M12A/M12B - FASTSURF M12A/M12B	0.8594	0.8257
027_S_0120	CTRL	Left	8	Man. M12A/M12B - FASTSURF M12A/M12B	0.8413	1.2989
029_S_0843	CTRL	Left	8	Man. BLA/BLB - FASTSURF BLA/BLB	0.8173	3.698
029_S_0843	CTRL	Left	8	Man. BLA/BLB - FASTSURF BLA/BLB	0.8314	3.4431
029_S_0843	CTRL	Left	8	Man. M12A/M12B - FASTSURF M12A/M12B	0.8147	4.5586
029_S_0843	CTRL	Left	8	Man. M12A/M12B - FASTSURF M12A/M12B	0.827	4.9698
031_S_0618	CTRL	Left	8	Man. BLA/BLB - FASTSURF BLA/BLB	0.8563	-0.4845
031_S_0618	CTRL	Left	8	Man. BLA/BLB - FASTSURF BLA/BLB	0.8638	0.3071
031_S_0618	CTRL	Left	8	Man. M12A/M12B - FASTSURF M12A/M12B	0.854	0.7073
031_S_0618	CTRL	Left	8	Man. M12A/M12B - FASTSURF M12A/M12B	0.8545	1.0259
033_S_0923	CTRL	Left	8	Man. BLA/BLB - FASTSURF BLA/BLB	0.8224	1.9512
033_S_0923	CTRL	Left	8	Man. BLA/BLB - FASTSURF BLA/BLB	0.8455	0.6732
033_S_0923	CTRL	Left	8	Man. M12A/M12B - FASTSURF M12A/M12B	0.8488	-0.7723
033_S_0923	CTRL	Left	8	Man. M12A/M12B - FASTSURF M12A/M12B	0.8327	5.5011
033_S_1281	AD	Left	8	Man. BLA/BLB - FASTSURF BLA/BLB	0.8483	-0.217
033_S_1281	AD	Left	8	Man. BLA/BLB - FASTSURF BLA/BLB	0.8445	1.6524
033_S_1281	AD	Left	8	Man. M12A/M12B - FASTSURF M12A/M12B	0.8243	1.9868
033_S_1281	AD	Left	8	Man. M12A/M12B - FASTSURF M12A/M12B	0.8421	2.6733
033_S_1285	AD	Left	8	Man. BLA/BLB - FASTSURF BLA/BLB	0.8302	1.9145
033_S_1285	AD	Left	8	Man. BLA/BLB - FASTSURF BLA/BLB	0.8521	1.6525
033_S_1285	AD	Left	8	Man. M12A/M12B - FASTSURF M12A/M12B	0.8487	-0.0794
033_S_1285	AD	Left	8	Man. M12A/M12B - FASTSURF M12A/M12B	0.848	-0.0667
035_S_0341	AD	Left	8	Man. BLA/BLB - FASTSURF BLA/BLB	0.8241	2.3147
035_S_0341	AD	Left	8	Man. BLA/BLB - FASTSURF BLA/BLB	0.8589	1.3375
035_S_0341	AD	Left	8	Man. M12A/M12B - FASTSURF M12A/M12B	0.8413	2.776
035_S_0341	AD	Left	8	Man. M12A/M12B - FASTSURF M12A/M12B	0.8219	-0.7469
036_S_0672	CTRL	Left	8	Man. BLA/BLB - FASTSURF BLA/BLB	0.8632	0.9904
036_S_0672	CTRL	Left	8	Man. BLA/BLB - FASTSURF BLA/BLB	0.8568	0.6138
036_S_0672	CTRL	Left	8	Man. M12A/M12B - FASTSURF M12A/M12B	0.8623	2.805
036_S_0672	CTRL	Left	8	Man. M12A/M12B - FASTSURF M12A/M12B	0.8475	1.1751
036_S_0748	MCI	Left	8	Man. BLA/BLB - FASTSURF BLA/BLB	0.8082	3.3526
036_S_0748	MCI	Left	8	Man. BLA/BLB - FASTSURF BLA/BLB	0.7915	8.7
036_S_0748	MCI	Left	8	Man. M12A/M12B - FASTSURF M12A/M12B	0.7811	6.8853
036_S_0748	MCI	Left	8	Man. M12A/M12B - FASTSURF M12A/M12B	0.7872	7.6921
037_S_0552	MCI	Left	8	Man. BLA/BLB - FASTSURF BLA/BLB	0.8759	0.4628
037_S_0552	MCI	Left	8	Man. BLA/BLB - FASTSURF BLA/BLB	0.8762	0.9912
037_S_0552	MCI	Left	8	Man. M12A/M12B - FASTSURF M12A/M12B	0.8654	1.9902
037_S_0552	MCI	Left	8	Man. M12A/M12B - FASTSURF M12A/M12B	0.8647	1.7908
041_S_0314	MCI	Left	8	Man. BLA/BLB - FASTSURF BLA/BLB	0.8103	6.0082
041_S_0314	MCI	Left	8	Man. BLA/BLB - FASTSURF BLA/BLB	0.8331	1.2603
041_S_0314	MCI	Left	8	Man. M12A/M12B - FASTSURF M12A/M12B	0.815	2.4046
041_S_0314	MCI	Left	8	Man. M12A/M12B - FASTSURF M12A/M12B	0.841	5.7222
041_S_0598	MCI	Left	8	Man. BLA/BLB - FASTSURF BLA/BLB	0.8316	2.8011
041_S_0598	MCI	Left	8	Man. BLA/BLB - FASTSURF BLA/BLB	0.8375	2.7016
041_S_0598	MCI	Left	8	Man. M12A/M12B - FASTSURF M12A/M12B	0.8343	1.4663
041_S_0598	MCI	Left	8	Man. M12A/M12B - FASTSURF M12A/M12B	0.8282	4.7401
041_S_1002	CTRL	Left	8	Man. BLA/BLB - FASTSURF BLA/BLB	0.8428	0.2859
041_S_1002	CTRL	Left	8	Man. BLA/BLB - FASTSURF BLA/BLB	0.8492	0.156
041_S_1002	CTRL	Left	8	Man. M12A/M12B - FASTSURF M12A/M12B	0.8377	-0.1058
041_S_1002	CTRL	Left	8	Man. M12A/M12B - FASTSURF M12A/M12B	0.8573	-0.3901
041_S_1010	MCI	Left	8	Man. BLA/BLB - FASTSURF BLA/BLB	0.7107	10.7199
041_S_1010	MCI	Left	8	Man. BLA/BLB - FASTSURF BLA/BLB	0.7866	-0.9587
041_S_1010	MCI	Left	8	Man. M12A/M12B - FASTSURF M12A/M12B	0.7248	6.3167
041_S_1010	MCI	Left	8	Man. M12A/M12B - FASTSURF M12A/M12B	0.7672	10.0059
041_S_1260	MCI	Left	8	Man. BLA/BLB - FASTSURF BLA/BLB	0.8651	0.6747
041_S_1260	MCI	Left	8	Man. BLA/BLB - FASTSURF BLA/BLB	0.8422	1.6347
041_S_1260	MCI	Left	8	Man. M12A/M12B - FASTSURF M12A/M12B	0.8632	0.6203
041_S_1260	MCI	Left	8	Man. M12A/M12B - FASTSURF M12A/M12B	0.8339	-0.4073
052_S_1352	MCI	Left	8	Man. BLA/BLB - FASTSURF BLA/BLB	0.861	1.5174
052_S_1352	MCI	Left	8	Man. BLA/BLB - FASTSURF BLA/BLB	0.8669	0.4481
052_S_1352	MCI	Left	8	Man. M12A/M12B - FASTSURF M12A/M12B	0.8661	-0.1935
052_S_1352	MCI	Left	8	Man. M12A/M12B - FASTSURF M12A/M12B	0.8716	1.6374
057_S_0474	AD	Left	8	Man. BLA/BLB - FASTSURF BLA/BLB	0.7622	3.4046
057_S_0474	AD	Left	8	Man. BLA/BLB - FASTSURF BLA/BLB	0.7772	2.1043
057_S_0474	AD	Left	8	Man. M12A/M12B - FASTSURF M12A/M12B	0.8276	3.9797
057_S_0474	AD	Left	8	Man. M12A/M12B - FASTSURF M12A/M12B	0.7968	6.403
057_S_0779	CTRL	Left	8	Man. BLA/BLB - FASTSURF BLA/BLB	0.8473	0.9948
057_S_0779	CTRL	Left	8	Man. BLA/BLB - FASTSURF BLA/BLB	0.8423	3.0179
057_S_0779	CTRL	Left	8	Man. M12A/M12B - FASTSURF M12A/M12B	0.8363	1.3362
057_S_0779	CTRL	Left	8	Man. M12A/M12B - FASTSURF M12A/M12B	0.8308	-0.067
057_S_0941	MCI	Left	8	Man. BLA/BLB - FASTSURF BLA/BLB	0.7435	7.7097
057_S_0941	MCI	Left	8	Man. BLA/BLB - FASTSURF BLA/BLB	0.7703	3.8368
057_S_0941	MCI	Left	8	Man. M12A/M12B - FASTSURF M12A/M12B	0.7604	5.1791
057_S_0941	MCI	Left	8	Man. M12A/M12B - FASTSURF M12A/M12B	0.741	6.2106
057_S_1217	MCI	Left	8	Man. BLA/BLB - FASTSURF BLA/BLB	0.8494	0.4486
057_S_1217	MCI	Left	8	Man. BLA/BLB - FASTSURF BLA/BLB	0.8662	1.3913
057_S_1217	MCI	Left	8	Man. M12A/M12B - FASTSURF M12A/M12B	0.8574	-0.2284
057_S_1217	MCI	Left	8	Man. M12A/M12B - FASTSURF M12A/M12B	0.8444	0.5584
057_S_1269	MCI	Left	8	Man. BLA/BLB - FASTSURF BLA/BLB	0.8401	-0.6852
057_S_1269	MCI	Left	8	Man. BLA/BLB - FASTSURF BLA/BLB	0.8556	3.4633
057_S_1269	MCI	Left	8	Man. M12A/M12B - FASTSURF M12A/M12B	0.8419	1.7234
057_S_1269	MCI	Left	8	Man. M12A/M12B - FASTSURF M12A/M12B	0.8588	2.4363
057_S_1371	AD	Left	8	Man. BLA/BLB - FASTSURF BLA/BLB	0.8166	1.879
057_S_1371	AD	Left	8	Man. BLA/BLB - FASTSURF BLA/BLB	0.7705	6.7569
057_S_1371	AD	Left	8	Man. M12A/M12B - FASTSURF M12A/M12B	0.7819	8.8028
057_S_1371	AD	Left	8	Man. M12A/M12B - FASTSURF M12A/M12B	0.7875	8.5553
062_S_0690	AD	Left	8	Man. BLA/BLB - FASTSURF BLA/BLB	0.8047	5.2015
062_S_0690	AD	Left	8	Man. BLA/BLB - FASTSURF BLA/BLB	0.8328	2.9228
062_S_0690	AD	Left	8	Man. M12A/M12B - FASTSURF M12A/M12B	0.8038	3.188
062_S_0690	AD	Left	8	Man. M12A/M12B - FASTSURF M12A/M12B	0.8437	2.7075
062_S_0768	CTRL	Left	8	Man. BLA/BLB - FASTSURF BLA/BLB	0.7996	0.2006
062_S_0768	CTRL	Left	8	Man. BLA/BLB - FASTSURF BLA/BLB	0.8247	1.8195
062_S_0768	CTRL	Left	8	Man. M12A/M12B - FASTSURF M12A/M12B	0.817	0.6559
062_S_0768	CTRL	Left	8	Man. M12A/M12B - FASTSURF M12A/M12B	0.7685	6.5358
067_S_0038	MCI	Left	8	Man. BLA/BLB - FASTSURF BLA/BLB	0.867	2.2331
067_S_0038	MCI	Left	8	Man. BLA/BLB - FASTSURF BLA/BLB	0.8363	1.1962
067_S_0038	MCI	Left	8	Man. M12A/M12B - FASTSURF M12A/M12B	0.8399	3.6643
067_S_0038	MCI	Left	8	Man. M12A/M12B - FASTSURF M12A/M12B	0.8529	1.3793
067_S_0076	AD	Left	8	Man. BLA/BLB - FASTSURF BLA/BLB	0.8035	3.2965
067_S_0076	AD	Left	8	Man. BLA/BLB - FASTSURF BLA/BLB	0.7919	5.9333
067_S_0076	AD	Left	8	Man. M12A/M12B - FASTSURF M12A/M12B	0.7647	4.7916
067_S_0076	AD	Left	8	Man. M12A/M12B - FASTSURF M12A/M12B	0.7407	8.449
067_S_0176	MCI	Left	8	Man. BLA/BLB - FASTSURF BLA/BLB	0.8457	2.3471
067_S_0176	MCI	Left	8	Man. BLA/BLB - FASTSURF BLA/BLB	0.844	2.1143
067_S_0176	MCI	Left	8	Man. M12A/M12B - FASTSURF M12A/M12B	0.8625	1.7358
067_S_0176	MCI	Left	8	Man. M12A/M12B - FASTSURF M12A/M12B	0.8454	0.1006
067_S_0243	MCI	Left	8	Man. BLA/BLB - FASTSURF BLA/BLB	0.8425	4.876
067_S_0243	MCI	Left	8	Man. BLA/BLB - FASTSURF BLA/BLB	0.8199	5.8729
067_S_0243	MCI	Left	8	Man. M12A/M12B - FASTSURF M12A/M12B	0.8079	4.5589
067_S_0243	MCI	Left	8	Man. M12A/M12B - FASTSURF M12A/M12B	0.8129	5.1926
067_S_1253	AD	Left	8	Man. BLA/BLB - FASTSURF BLA/BLB	0.8561	0.6482
067_S_1253	AD	Left	8	Man. BLA/BLB - FASTSURF BLA/BLB	0.8366	1.7333
067_S_1253	AD	Left	8	Man. M12A/M12B - FASTSURF M12A/M12B	0.8672	2.1739
067_S_1253	AD	Left	8	Man. M12A/M12B - FASTSURF M12A/M12B	0.8437	4.149
073_S_0089	CTRL	Left	8	Man. BLA/BLB - FASTSURF BLA/BLB	0.8532	0.8939
073_S_0089	CTRL	Left	8	Man. BLA/BLB - FASTSURF BLA/BLB	0.859	-0.6537
073_S_0089	CTRL	Left	8	Man. M12A/M12B - FASTSURF M12A/M12B	0.8274	3.8621
073_S_0089	CTRL	Left	8	Man. M12A/M12B - FASTSURF M12A/M12B	0.8375	3.7433
073_S_0565	AD	Left	8	Man. BLA/BLB - FASTSURF BLA/BLB	0.8263	-0.9897
073_S_0565	AD	Left	8	Man. BLA/BLB - FASTSURF BLA/BLB	0.8268	2.6549
073_S_0565	AD	Left	8	Man. M12A/M12B - FASTSURF M12A/M12B	0.7746	0.4214
073_S_0565	AD	Left	8	Man. M12A/M12B - FASTSURF M12A/M12B	0.8101	0.8581
073_S_0746	MCI	Left	8	Man. BLA/BLB - FASTSURF BLA/BLB	0.8358	2.5439
073_S_0746	MCI	Left	8	Man. BLA/BLB - FASTSURF BLA/BLB	0.8458	0.6913
073_S_0746	MCI	Left	8	Man. M12A/M12B - FASTSURF M12A/M12B	0.831	1.6517
073_S_0746	MCI	Left	8	Man. M12A/M12B - FASTSURF M12A/M12B	0.8402	2.8188
094_S_0692	CTRL	Left	8	Man. BLA/BLB - FASTSURF BLA/BLB	0.8655	2.2699
094_S_0692	CTRL	Left	8	Man. BLA/BLB - FASTSURF BLA/BLB	0.8596	1.3129
094_S_0692	CTRL	Left	8	Man. M12A/M12B - FASTSURF M12A/M12B	0.8174	6.1121
094_S_0692	CTRL	Left	8	Man. M12A/M12B - FASTSURF M12A/M12B	0.8586	0.9822
094_S_0921	MCI	Left	8	Man. BLA/BLB - FASTSURF BLA/BLB	0.8139	3.6419
094_S_0921	MCI	Left	8	Man. BLA/BLB - FASTSURF BLA/BLB	0.8464	0.5969
094_S_0921	MCI	Left	8	Man. M12A/M12B - FASTSURF M12A/M12B	0.8231	2.9059
094_S_0921	MCI	Left	8	Man. M12A/M12B - FASTSURF M12A/M12B	0.8463	0.6707
094_S_1090	AD	Left	8	Man. BLA/BLB - FASTSURF BLA/BLB	0.8487	0.0156
094_S_1090	AD	Left	8	Man. BLA/BLB - FASTSURF BLA/BLB	0.845	4.7929
094_S_1090	AD	Left	8	Man. M12A/M12B - FASTSURF M12A/M12B	0.7814	3.0414
094_S_1090	AD	Left	8	Man. M12A/M12B - FASTSURF M12A/M12B	0.8453	2.6047
094_S_1402	AD	Left	8	Man. BLA/BLB - FASTSURF BLA/BLB	0.8427	-1.1203
094_S_1402	AD	Left	8	Man. BLA/BLB - FASTSURF BLA/BLB	0.8495	-0.8525
094_S_1402	AD	Left	8	Man. M12A/M12B - FASTSURF M12A/M12B	0.8173	-0.582
094_S_1402	AD	Left	8	Man. M12A/M12B - FASTSURF M12A/M12B	0.8369	0.6371
098_S_0896	CTRL	Left	8	Man. BLA/BLB - FASTSURF BLA/BLB	0.778	7.1643
098_S_0896	CTRL	Left	8	Man. BLA/BLB - FASTSURF BLA/BLB	0.7583	3.8972
098_S_0896	CTRL	Left	8	Man. M12A/M12B - FASTSURF M12A/M12B	0.7729	6.1293
098_S_0896	CTRL	Left	8	Man. M12A/M12B - FASTSURF M12A/M12B	0.7871	5.6193
099_S_0291	MCI	Left	8	Man. BLA/BLB - FASTSURF BLA/BLB	0.8434	3.7662
099_S_0291	MCI	Left	8	Man. BLA/BLB - FASTSURF BLA/BLB	0.8308	4.6731
099_S_0291	MCI	Left	8	Man. M12A/M12B - FASTSURF M12A/M12B	0.8403	1.8165
099_S_0291	MCI	Left	8	Man. M12A/M12B - FASTSURF M12A/M12B	0.824	2.9663
099_S_0352	CTRL	Left	8	Man. BLA/BLB - FASTSURF BLA/BLB	0.8468	1.412
099_S_0352	CTRL	Left	8	Man. BLA/BLB - FASTSURF BLA/BLB	0.8533	0.0108
099_S_0352	CTRL	Left	8	Man. M12A/M12B - FASTSURF M12A/M12B	0.8355	1.1504
099_S_0352	CTRL	Left	8	Man. M12A/M12B - FASTSURF M12A/M12B	0.8566	1.9354
099_S_0533	CTRL	Left	8	Man. BLA/BLB - FASTSURF BLA/BLB	0.8756	1.5449
099_S_0533	CTRL	Left	8	Man. BLA/BLB - FASTSURF BLA/BLB	0.8645	-0.2185
099_S_0533	CTRL	Left	8	Man. M12A/M12B - FASTSURF M12A/M12B	0.8622	1.4101
099_S_0533	CTRL	Left	8	Man. M12A/M12B - FASTSURF M12A/M12B	0.8668	0.3752
099_S_0880	MCI	Left	8	Man. BLA/BLB - FASTSURF BLA/BLB	0.8555	-0.3456
099_S_0880	MCI	Left	8	Man. BLA/BLB - FASTSURF BLA/BLB	0.8506	-1.1139
099_S_0880	MCI	Left	8	Man. M12A/M12B - FASTSURF M12A/M12B	0.8648	0.0592
099_S_0880	MCI	Left	8	Man. M12A/M12B - FASTSURF M12A/M12B	0.8715	1.7338
099_S_1034	MCI	Left	8	Man. BLA/BLB - FASTSURF BLA/BLB	0.8542	0.9105
099_S_1034	MCI	Left	8	Man. BLA/BLB - FASTSURF BLA/BLB	0.8619	3.0081
099_S_1034	MCI	Left	8	Man. M12A/M12B - FASTSURF M12A/M12B	0.8362	2.319
099_S_1034	MCI	Left	8	Man. M12A/M12B - FASTSURF M12A/M12B	0.8518	3.8957
114_S_0378	MCI	Left	8	Man. BLA/BLB - FASTSURF BLA/BLB	0.8292	5.5392
114_S_0378	MCI	Left	8	Man. BLA/BLB - FASTSURF BLA/BLB	0.8351	4.8547
114_S_0378	MCI	Left	8	Man. M12A/M12B - FASTSURF M12A/M12B	0.8268	3.5126
114_S_0378	MCI	Left	8	Man. M12A/M12B - FASTSURF M12A/M12B	0.8251	4.7016
114_S_0410	MCI	Left	8	Man. BLA/BLB - FASTSURF BLA/BLB	0.8542	1.7474
114_S_0410	MCI	Left	8	Man. BLA/BLB - FASTSURF BLA/BLB	0.8525	0.9316
114_S_0410	MCI	Left	8	Man. M12A/M12B - FASTSURF M12A/M12B	0.8301	3.3476
114_S_0410	MCI	Left	8	Man. M12A/M12B - FASTSURF M12A/M12B	0.8527	3.6506
116_S_0361	MCI	Left	8	Man. BLA/BLB - FASTSURF BLA/BLB	0.8556	1.8698
116_S_0361	MCI	Left	8	Man. BLA/BLB - FASTSURF BLA/BLB	0.8526	1.8064
116_S_0361	MCI	Left	8	Man. M12A/M12B - FASTSURF M12A/M12B	0.8789	1.8613
116_S_0361	MCI	Left	8	Man. M12A/M12B - FASTSURF M12A/M12B	0.8608	1.4616
127_S_0112	MCI	Left	8	Man. BLA/BLB - FASTSURF BLA/BLB	0.8251	4.524
127_S_0112	MCI	Left	8	Man. BLA/BLB - FASTSURF BLA/BLB	0.862	2.9831
127_S_0112	MCI	Left	8	Man. M12A/M12B - FASTSURF M12A/M12B	0.8652	1.3446
127_S_0112	MCI	Left	8	Man. M12A/M12B - FASTSURF M12A/M12B	0.8315	4.8923
127_S_0754	AD	Left	8	Man. BLA/BLB - FASTSURF BLA/BLB	0.7673	5.7264
127_S_0754	AD	Left	8	Man. BLA/BLB - FASTSURF BLA/BLB	0.8156	2.9545
127_S_0754	AD	Left	8	Man. M12A/M12B - FASTSURF M12A/M12B	0.8115	2.4812
127_S_0754	AD	Left	8	Man. M12A/M12B - FASTSURF M12A/M12B	0.7471	6.8832
127_S_1140	MCI	Left	8	Man. BLA/BLB - FASTSURF BLA/BLB	0.8412	2.4915
127_S_1140	MCI	Left	8	Man. BLA/BLB - FASTSURF BLA/BLB	0.8117	2.1066
127_S_1140	MCI	Left	8	Man. M12A/M12B - FASTSURF M12A/M12B	0.8039	4.9946
127_S_1140	MCI	Left	8	Man. M12A/M12B - FASTSURF M12A/M12B	0.8127	5.1478
136_S_0107	MCI	Left	8	Man. BLA/BLB - FASTSURF BLA/BLB	0.8782	-0.6244
136_S_0107	MCI	Left	8	Man. BLA/BLB - FASTSURF BLA/BLB	0.8797	0.0832
136_S_0107	MCI	Left	8	Man. M12A/M12B - FASTSURF M12A/M12B	0.8704	0.4603
136_S_0107	MCI	Left	8	Man. M12A/M12B - FASTSURF M12A/M12B	0.8704	0.9507
136_S_0186	CTRL	Left	8	Man. BLA/BLB - FASTSURF BLA/BLB	0.8736	0.1911
136_S_0186	CTRL	Left	8	Man. BLA/BLB - FASTSURF BLA/BLB	0.8207	3.9422
136_S_0186	CTRL	Left	8	Man. M12A/M12B - FASTSURF M12A/M12B	0.8712	3.0413
136_S_0186	CTRL	Left	8	Man. M12A/M12B - FASTSURF M12A/M12B	0.8712	1.5679
137_S_0158	MCI	Left	8	Man. BLA/BLB - FASTSURF BLA/BLB	0.8693	0.6684
137_S_0158	MCI	Left	8	Man. BLA/BLB - FASTSURF BLA/BLB	0.8663	1.5198
137_S_0158	MCI	Left	8	Man. M12A/M12B - FASTSURF M12A/M12B	0.8388	-0.0783
137_S_0158	MCI	Left	8	Man. M12A/M12B - FASTSURF M12A/M12B	0.8692	3.3907
137_S_0366	AD	Left	8	Man. BLA/BLB - FASTSURF BLA/BLB	0.8679	2.7508
137_S_0366	AD	Left	8	Man. BLA/BLB - FASTSURF BLA/BLB	0.8637	2.7503
137_S_0366	AD	Left	8	Man. M12A/M12B - FASTSURF M12A/M12B	0.8586	0.8222
137_S_0366	AD	Left	8	Man. M12A/M12B - FASTSURF M12A/M12B	0.8583	2.4251
137_S_0973	MCI	Left	8	Man. BLA/BLB - FASTSURF BLA/BLB	0.822	-1.2023
137_S_0973	MCI	Left	8	Man. BLA/BLB - FASTSURF BLA/BLB	0.8161	5.2529
137_S_0973	MCI	Left	8	Man. M12A/M12B - FASTSURF M12A/M12B	0.8423	-0.3135
137_S_0973	MCI	Left	8	Man. M12A/M12B - FASTSURF M12A/M12B	0.7858	6.7831
137_S_1414	MCI	Left	8	Man. BLA/BLB - FASTSURF BLA/BLB	0.8378	1.0359
137_S_1414	MCI	Left	8	Man. BLA/BLB - FASTSURF BLA/BLB	0.8487	2.9021
137_S_1414	MCI	Left	8	Man. M12A/M12B - FASTSURF M12A/M12B	0.8377	2.7358
137_S_1414	MCI	Left	8	Man. M12A/M12B - FASTSURF M12A/M12B	0.8402	2.122
141_S_1052	MCI	Left	8	Man. BLA/BLB - FASTSURF BLA/BLB	0.859	1.6245
141_S_1052	MCI	Left	8	Man. BLA/BLB - FASTSURF BLA/BLB	0.8417	2.152
141_S_1052	MCI	Left	8	Man. M12A/M12B - FASTSURF M12A/M12B	0.8066	3.2528
141_S_1052	MCI	Left	8	Man. M12A/M12B - FASTSURF M12A/M12B	0.853	-0.0302
002_S_0559	CTRL	Left	9	Man. BLA/BLB - FASTSURF BLA/BLB	0.8431	2.3888
002_S_0559	CTRL	Left	9	Man. BLA/BLB - FASTSURF BLA/BLB	0.8668	-0.3081
002_S_0559	CTRL	Left	9	Man. M12A/M12B - FASTSURF M12A/M12B	0.8683	2.3378
002_S_0559	CTRL	Left	9	Man. M12A/M12B - FASTSURF M12A/M12B	0.8614	0.4343
002_S_0685	CTRL	Left	9	Man. BLA/BLB - FASTSURF BLA/BLB	0.8526	1.3611
002_S_0685	CTRL	Left	9	Man. BLA/BLB - FASTSURF BLA/BLB	0.8703	0.5135
002_S_0685	CTRL	Left	9	Man. M12A/M12B - FASTSURF M12A/M12B	0.8707	-0.1834
002_S_0685	CTRL	Left	9	Man. M12A/M12B - FASTSURF M12A/M12B	0.871	-1.4498
005_S_1341	AD	Left	9	Man. BLA/BLB - FASTSURF BLA/BLB	0.8635	1.5083
005_S_1341	AD	Left	9	Man. BLA/BLB - FASTSURF BLA/BLB	0.8684	2.2559
005_S_1341	AD	Left	9	Man. M12A/M12B - FASTSURF M12A/M12B	0.8174	3.174
005_S_1341	AD	Left	9	Man. M12A/M12B - FASTSURF M12A/M12B	0.8478	1.0684
007_S_0070	CTRL	Left	9	Man. BLA/BLB - FASTSURF BLA/BLB	0.8449	-1.7439
007_S_0070	CTRL	Left	9	Man. BLA/BLB - FASTSURF BLA/BLB	0.8461	1.598
007_S_0070	CTRL	Left	9	Man. M12A/M12B - FASTSURF M12A/M12B	0.8491	-2.3297
007_S_0070	CTRL	Left	9	Man. M12A/M12B - FASTSURF M12A/M12B	0.8431	-0.8836
009_S_0751	CTRL	Left	9	Man. BLA/BLB - FASTSURF BLA/BLB	0.8699	2.6109
009_S_0751	CTRL	Left	9	Man. BLA/BLB - FASTSURF BLA/BLB	0.8687	3.1449
009_S_0751	CTRL	Left	9	Man. M12A/M12B - FASTSURF M12A/M12B	0.8686	2.3108
009_S_0751	CTRL	Left	9	Man. M12A/M12B - FASTSURF M12A/M12B	0.8695	-2.1667
012_S_0720	AD	Left	9	Man. BLA/BLB - FASTSURF BLA/BLB	0.8626	3.5166
012_S_0720	AD	Left	9	Man. BLA/BLB - FASTSURF BLA/BLB	0.8429	3.0159
012_S_0720	AD	Left	9	Man. M12A/M12B - FASTSURF M12A/M12B	0.8326	2.8375
012_S_0720	AD	Left	9	Man. M12A/M12B - FASTSURF M12A/M12B	0.8504	0.6112
014_S_0519	CTRL	Left	9	Man. BLA/BLB - FASTSURF BLA/BLB	0.8473	2.7187
014_S_0519	CTRL	Left	9	Man. BLA/BLB - FASTSURF BLA/BLB	0.8351	2.6912
014_S_0519	CTRL	Left	9	Man. M12A/M12B - FASTSURF M12A/M12B	0.8549	2.3566
014_S_0519	CTRL	Left	9	Man. M12A/M12B - FASTSURF M12A/M12B	0.841	1.6637
018_S_0286	AD	Left	9	Man. BLA/BLB - FASTSURF BLA/BLB	0.8689	1.3179
018_S_0286	AD	Left	9	Man. BLA/BLB - FASTSURF BLA/BLB	0.875	-1.0952
018_S_0286	AD	Left	9	Man. M12A/M12B - FASTSURF M12A/M12B	0.869	0.3537
018_S_0286	AD	Left	9	Man. M12A/M12B - FASTSURF M12A/M12B	0.8683	0.1722
020_S_0097	CTRL	Left	9	Man. BLA/BLB - FASTSURF BLA/BLB	0.8582	0.0889
020_S_0097	CTRL	Left	9	Man. BLA/BLB - FASTSURF BLA/BLB	0.8736	0.6099
020_S_0097	CTRL	Left	9	Man. M12A/M12B - FASTSURF M12A/M12B	0.8607	-0.5574
020_S_0097	CTRL	Left	9	Man. M12A/M12B - FASTSURF M12A/M12B	0.8599	2.1755
020_S_0213	AD	Left	9	Man. BLA/BLB - FASTSURF BLA/BLB	0.8605	1.6982
020_S_0213	AD	Left	9	Man. BLA/BLB - FASTSURF BLA/BLB	0.864	1.84
020_S_0213	AD	Left	9	Man. M12A/M12B - FASTSURF M12A/M12B	0.8535	2.995
020_S_0213	AD	Left	9	Man. M12A/M12B - FASTSURF M12A/M12B	0.8481	2.5239
022_S_0543	AD	Left	9	Man. BLA/BLB - FASTSURF BLA/BLB	0.8133	0.2997
022_S_0543	AD	Left	9	Man. BLA/BLB - FASTSURF BLA/BLB	0.8487	3.0385
022_S_0543	AD	Left	9	Man. M12A/M12B - FASTSURF M12A/M12B	0.7446	1.0372
022_S_0543	AD	Left	9	Man. M12A/M12B - FASTSURF M12A/M12B	0.781	3.8996
022_S_1097	MCI	Left	9	Man. BLA/BLB - FASTSURF BLA/BLB	0.8634	0.4649
022_S_1097	MCI	Left	9	Man. BLA/BLB - FASTSURF BLA/BLB	0.8467	2.2
022_S_1097	MCI	Left	9	Man. M12A/M12B - FASTSURF M12A/M12B	0.8533	2.0804
022_S_1097	MCI	Left	9	Man. M12A/M12B - FASTSURF M12A/M12B	0.8422	-0.3689
022_S_1351	MCI	Left	9	Man. BLA/BLB - FASTSURF BLA/BLB	0.8661	0.9548
022_S_1351	MCI	Left	9	Man. BLA/BLB - FASTSURF BLA/BLB	0.8622	-0.8581
022_S_1351	MCI	Left	9	Man. M12A/M12B - FASTSURF M12A/M12B	0.8673	0.4258
022_S_1351	MCI	Left	9	Man. M12A/M12B - FASTSURF M12A/M12B	0.8742	-0.3787
023_S_0083	AD	Left	9	Man. BLA/BLB - FASTSURF BLA/BLB	0.8514	-1.3211
023_S_0083	AD	Left	9	Man. BLA/BLB - FASTSURF BLA/BLB	0.8392	-0.2285
023_S_0083	AD	Left	9	Man. M12A/M12B - FASTSURF M12A/M12B	0.8439	-1.4529
023_S_0083	AD	Left	9	Man. M12A/M12B - FASTSURF M12A/M12B	0.8447	0.6456
024_S_1171	AD	Left	9	Man. BLA/BLB - FASTSURF BLA/BLB	0.8767	0.9073
024_S_1171	AD	Left	9	Man. BLA/BLB - FASTSURF BLA/BLB	0.8812	1.1318
024_S_1171	AD	Left	9	Man. M12A/M12B - FASTSURF M12A/M12B	0.883	0.1825
024_S_1171	AD	Left	9	Man. M12A/M12B - FASTSURF M12A/M12B	0.8784	-1.2072
027_S_0120	CTRL	Left	9	Man. BLA/BLB - FASTSURF BLA/BLB	0.8335	1.6188
027_S_0120	CTRL	Left	9	Man. BLA/BLB - FASTSURF BLA/BLB	0.8701	0.2057
027_S_0120	CTRL	Left	9	Man. M12A/M12B - FASTSURF M12A/M12B	0.8321	2.6002
027_S_0120	CTRL	Left	9	Man. M12A/M12B - FASTSURF M12A/M12B	0.8679	0.9598
029_S_0843	CTRL	Left	9	Man. BLA/BLB - FASTSURF BLA/BLB	0.8653	-1.7841
029_S_0843	CTRL	Left	9	Man. BLA/BLB - FASTSURF BLA/BLB	0.8762	-0.8163
029_S_0843	CTRL	Left	9	Man. M12A/M12B - FASTSURF M12A/M12B	0.8766	-1.138
029_S_0843	CTRL	Left	9	Man. M12A/M12B - FASTSURF M12A/M12B	0.8768	-0.7488
031_S_0618	CTRL	Left	9	Man. BLA/BLB - FASTSURF BLA/BLB	0.8571	1.1026
031_S_0618	CTRL	Left	9	Man. BLA/BLB - FASTSURF BLA/BLB	0.881	-0.4634
031_S_0618	CTRL	Left	9	Man. M12A/M12B - FASTSURF M12A/M12B	0.851	3.4631
031_S_0618	CTRL	Left	9	Man. M12A/M12B - FASTSURF M12A/M12B	0.8676	0.8372
033_S_0923	CTRL	Left	9	Man. BLA/BLB - FASTSURF BLA/BLB	0.8594	1.1333
033_S_0923	CTRL	Left	9	Man. BLA/BLB - FASTSURF BLA/BLB	0.8521	4.9065
033_S_0923	CTRL	Left	9	Man. M12A/M12B - FASTSURF M12A/M12B	0.8577	3.7316
033_S_0923	CTRL	Left	9	Man. M12A/M12B - FASTSURF M12A/M12B	0.8838	0.6712
033_S_1281	AD	Left	9	Man. BLA/BLB - FASTSURF BLA/BLB	0.8424	1.7914
033_S_1281	AD	Left	9	Man. BLA/BLB - FASTSURF BLA/BLB	0.8515	3.1751
033_S_1281	AD	Left	9	Man. M12A/M12B - FASTSURF M12A/M12B	0.839	4.5204
033_S_1281	AD	Left	9	Man. M12A/M12B - FASTSURF M12A/M12B	0.8504	1.8621
033_S_1285	AD	Left	9	Man. BLA/BLB - FASTSURF BLA/BLB	0.843	2.0498
033_S_1285	AD	Left	9	Man. BLA/BLB - FASTSURF BLA/BLB	0.8653	1.2099
033_S_1285	AD	Left	9	Man. M12A/M12B - FASTSURF M12A/M12B	0.8623	0.4032
033_S_1285	AD	Left	9	Man. M12A/M12B - FASTSURF M12A/M12B	0.8562	-0.6379
035_S_0341	AD	Left	9	Man. BLA/BLB - FASTSURF BLA/BLB	0.8324	1.9847
035_S_0341	AD	Left	9	Man. BLA/BLB - FASTSURF BLA/BLB	0.8691	1.405
035_S_0341	AD	Left	9	Man. M12A/M12B - FASTSURF M12A/M12B	0.8379	4.137
035_S_0341	AD	Left	9	Man. M12A/M12B - FASTSURF M12A/M12B	0.8217	1.3276
036_S_0672	CTRL	Left	9	Man. BLA/BLB - FASTSURF BLA/BLB	0.8659	1.8496
036_S_0672	CTRL	Left	9	Man. BLA/BLB - FASTSURF BLA/BLB	0.868	2.8317
036_S_0672	CTRL	Left	9	Man. M12A/M12B - FASTSURF M12A/M12B	0.8829	1.944
036_S_0672	CTRL	Left	9	Man. M12A/M12B - FASTSURF M12A/M12B	0.8554	1.68
036_S_0748	MCI	Left	9	Man. BLA/BLB - FASTSURF BLA/BLB	0.8245	1.5571
036_S_0748	MCI	Left	9	Man. BLA/BLB - FASTSURF BLA/BLB	0.8226	3.1003
036_S_0748	MCI	Left	9	Man. M12A/M12B - FASTSURF M12A/M12B	0.8125	0.993
036_S_0748	MCI	Left	9	Man. M12A/M12B - FASTSURF M12A/M12B	0.8249	2.6276
037_S_0552	MCI	Left	9	Man. BLA/BLB - FASTSURF BLA/BLB	0.8819	1.7398
037_S_0552	MCI	Left	9	Man. BLA/BLB - FASTSURF BLA/BLB	0.8799	2.6992
037_S_0552	MCI	Left	9	Man. M12A/M12B - FASTSURF M12A/M12B	0.8769	2.4726
037_S_0552	MCI	Left	9	Man. M12A/M12B - FASTSURF M12A/M12B	0.8707	1.0538
041_S_0314	MCI	Left	9	Man. BLA/BLB - FASTSURF BLA/BLB	0.8297	3.1944
041_S_0314	MCI	Left	9	Man. BLA/BLB - FASTSURF BLA/BLB	0.812	2.9029
041_S_0314	MCI	Left	9	Man. M12A/M12B - FASTSURF M12A/M12B	0.8312	1.7493
041_S_0314	MCI	Left	9	Man. M12A/M12B - FASTSURF M12A/M12B	0.8156	4.2524
041_S_0598	MCI	Left	9	Man. BLA/BLB - FASTSURF BLA/BLB	0.853	1.7051
041_S_0598	MCI	Left	9	Man. BLA/BLB - FASTSURF BLA/BLB	0.8462	2.4984
041_S_0598	MCI	Left	9	Man. M12A/M12B - FASTSURF M12A/M12B	0.8503	1.3689
041_S_0598	MCI	Left	9	Man. M12A/M12B - FASTSURF M12A/M12B	0.8485	2.1931
041_S_1002	CTRL	Left	9	Man. BLA/BLB - FASTSURF BLA/BLB	0.8567	-0.6278
041_S_1002	CTRL	Left	9	Man. BLA/BLB - FASTSURF BLA/BLB	0.863	1.3273
041_S_1002	CTRL	Left	9	Man. M12A/M12B - FASTSURF M12A/M12B	0.8509	-1.1331
041_S_1002	CTRL	Left	9	Man. M12A/M12B - FASTSURF M12A/M12B	0.8663	1.7781
041_S_1010	MCI	Left	9	Man. BLA/BLB - FASTSURF BLA/BLB	0.7977	0.6224
041_S_1010	MCI	Left	9	Man. BLA/BLB - FASTSURF BLA/BLB	0.7672	4.3511
041_S_1010	MCI	Left	9	Man. M12A/M12B - FASTSURF M12A/M12B	0.8028	0.926
041_S_1010	MCI	Left	9	Man. M12A/M12B - FASTSURF M12A/M12B	0.8052	4.1648
041_S_1260	MCI	Left	9	Man. BLA/BLB - FASTSURF BLA/BLB	0.8751	2.2071
041_S_1260	MCI	Left	9	Man. BLA/BLB - FASTSURF BLA/BLB	0.8523	0.0364
041_S_1260	MCI	Left	9	Man. M12A/M12B - FASTSURF M12A/M12B	0.8738	3.2487
041_S_1260	MCI	Left	9	Man. M12A/M12B - FASTSURF M12A/M12B	0.8565	2.2938
052_S_1352	MCI	Left	9	Man. BLA/BLB - FASTSURF BLA/BLB	0.8599	2.2996
052_S_1352	MCI	Left	9	Man. BLA/BLB - FASTSURF BLA/BLB	0.8685	3.2569
052_S_1352	MCI	Left	9	Man. M12A/M12B - FASTSURF M12A/M12B	0.8701	1.7248
052_S_1352	MCI	Left	9	Man. M12A/M12B - FASTSURF M12A/M12B	0.8714	2.543
057_S_0474	AD	Left	9	Man. BLA/BLB - FASTSURF BLA/BLB	0.7983	1.6467
057_S_0474	AD	Left	9	Man. BLA/BLB - FASTSURF BLA/BLB	0.8307	-0.592
057_S_0474	AD	Left	9	Man. M12A/M12B - FASTSURF M12A/M12B	0.8527	3.3768
057_S_0474	AD	Left	9	Man. M12A/M12B - FASTSURF M12A/M12B	0.8491	3.0924
057_S_0779	CTRL	Left	9	Man. BLA/BLB - FASTSURF BLA/BLB	0.8468	1.2058
057_S_0779	CTRL	Left	9	Man. BLA/BLB - FASTSURF BLA/BLB	0.8458	1.4171
057_S_0779	CTRL	Left	9	Man. M12A/M12B - FASTSURF M12A/M12B	0.8353	3.1346
057_S_0779	CTRL	Left	9	Man. M12A/M12B - FASTSURF M12A/M12B	0.8311	1.6852
057_S_0941	MCI	Left	9	Man. BLA/BLB - FASTSURF BLA/BLB	0.7904	4.7044
057_S_0941	MCI	Left	9	Man. BLA/BLB - FASTSURF BLA/BLB	0.8057	2.3084
057_S_0941	MCI	Left	9	Man. M12A/M12B - FASTSURF M12A/M12B	0.7961	5.768
057_S_0941	MCI	Left	9	Man. M12A/M12B - FASTSURF M12A/M12B	0.7892	-0.7766
057_S_1217	MCI	Left	9	Man. BLA/BLB - FASTSURF BLA/BLB	0.8461	3.3051
057_S_1217	MCI	Left	9	Man. BLA/BLB - FASTSURF BLA/BLB	0.8674	2.0402
057_S_1217	MCI	Left	9	Man. M12A/M12B - FASTSURF M12A/M12B	0.8625	3.9085
057_S_1217	MCI	Left	9	Man. M12A/M12B - FASTSURF M12A/M12B	0.8417	1.2993
057_S_1269	MCI	Left	9	Man. BLA/BLB - FASTSURF BLA/BLB	0.8593	1.0931
057_S_1269	MCI	Left	9	Man. BLA/BLB - FASTSURF BLA/BLB	0.8731	0.8332
057_S_1269	MCI	Left	9	Man. M12A/M12B - FASTSURF M12A/M12B	0.8638	0.4176
057_S_1269	MCI	Left	9	Man. M12A/M12B - FASTSURF M12A/M12B	0.8714	0.421
057_S_1371	AD	Left	9	Man. BLA/BLB - FASTSURF BLA/BLB	0.8219	3.131
057_S_1371	AD	Left	9	Man. BLA/BLB - FASTSURF BLA/BLB	0.8232	-0.3107
057_S_1371	AD	Left	9	Man. M12A/M12B - FASTSURF M12A/M12B	0.8164	2.3461
057_S_1371	AD	Left	9	Man. M12A/M12B - FASTSURF M12A/M12B	0.8245	-0.4506
062_S_0690	AD	Left	9	Man. BLA/BLB - FASTSURF BLA/BLB	0.8039	5.8073
062_S_0690	AD	Left	9	Man. BLA/BLB - FASTSURF BLA/BLB	0.8138	3.9705
062_S_0690	AD	Left	9	Man. M12A/M12B - FASTSURF M12A/M12B	0.8337	0.481
062_S_0690	AD	Left	9	Man. M12A/M12B - FASTSURF M12A/M12B	0.8562	-0.0318
062_S_0768	CTRL	Left	9	Man. BLA/BLB - FASTSURF BLA/BLB	0.7959	6.5252
062_S_0768	CTRL	Left	9	Man. BLA/BLB - FASTSURF BLA/BLB	0.802	4.6331
062_S_0768	CTRL	Left	9	Man. M12A/M12B - FASTSURF M12A/M12B	0.8212	2.8479
062_S_0768	CTRL	Left	9	Man. M12A/M12B - FASTSURF M12A/M12B	0.8164	0.8198
067_S_0038	MCI	Left	9	Man. BLA/BLB - FASTSURF BLA/BLB	0.8686	1.3393
067_S_0038	MCI	Left	9	Man. BLA/BLB - FASTSURF BLA/BLB	0.8284	2.6319
067_S_0038	MCI	Left	9	Man. M12A/M12B - FASTSURF M12A/M12B	0.8508	1.6527
067_S_0038	MCI	Left	9	Man. M12A/M12B - FASTSURF M12A/M12B	0.8652	1.072
067_S_0076	AD	Left	9	Man. BLA/BLB - FASTSURF BLA/BLB	0.8268	1.63
067_S_0076	AD	Left	9	Man. BLA/BLB - FASTSURF BLA/BLB	0.8298	2.5094
067_S_0076	AD	Left	9	Man. M12A/M12B - FASTSURF M12A/M12B	0.7534	3.6731
067_S_0076	AD	Left	9	Man. M12A/M12B - FASTSURF M12A/M12B	0.7491	5.0242
067_S_0176	MCI	Left	9	Man. BLA/BLB - FASTSURF BLA/BLB	0.8603	-0.01
067_S_0176	MCI	Left	9	Man. BLA/BLB - FASTSURF BLA/BLB	0.862	1.744
067_S_0176	MCI	Left	9	Man. M12A/M12B - FASTSURF M12A/M12B	0.8632	3.7936
067_S_0176	MCI	Left	9	Man. M12A/M12B - FASTSURF M12A/M12B	0.8642	1.1624
067_S_0243	MCI	Left	9	Man. BLA/BLB - FASTSURF BLA/BLB	0.8615	0.5949
067_S_0243	MCI	Left	9	Man. BLA/BLB - FASTSURF BLA/BLB	0.8607	-2.0331
067_S_0243	MCI	Left	9	Man. M12A/M12B - FASTSURF M12A/M12B	0.838	1.8589
067_S_0243	MCI	Left	9	Man. M12A/M12B - FASTSURF M12A/M12B	0.8352	1.3525
067_S_1253	AD	Left	9	Man. BLA/BLB - FASTSURF BLA/BLB	0.8639	0.7554
067_S_1253	AD	Left	9	Man. BLA/BLB - FASTSURF BLA/BLB	0.8566	-2.4792
067_S_1253	AD	Left	9	Man. M12A/M12B - FASTSURF M12A/M12B	0.8725	2.3797
067_S_1253	AD	Left	9	Man. M12A/M12B - FASTSURF M12A/M12B	0.8621	0.7268
073_S_0089	CTRL	Left	9	Man. BLA/BLB - FASTSURF BLA/BLB	0.8601	1.2159
073_S_0089	CTRL	Left	9	Man. BLA/BLB - FASTSURF BLA/BLB	0.8706	1.5867
073_S_0089	CTRL	Left	9	Man. M12A/M12B - FASTSURF M12A/M12B	0.8463	0.8389
073_S_0089	CTRL	Left	9	Man. M12A/M12B - FASTSURF M12A/M12B	0.8527	3.007
073_S_0565	AD	Left	9	Man. BLA/BLB - FASTSURF BLA/BLB	0.8283	-1.9846
073_S_0565	AD	Left	9	Man. BLA/BLB - FASTSURF BLA/BLB	0.8412	2.871
073_S_0565	AD	Left	9	Man. M12A/M12B - FASTSURF M12A/M12B	0.7928	2.1471
073_S_0565	AD	Left	9	Man. M12A/M12B - FASTSURF M12A/M12B	0.8203	0.5444
073_S_0746	MCI	Left	9	Man. BLA/BLB - FASTSURF BLA/BLB	0.8524	-0.0049
073_S_0746	MCI	Left	9	Man. BLA/BLB - FASTSURF BLA/BLB	0.853	1.3234
073_S_0746	MCI	Left	9	Man. M12A/M12B - FASTSURF M12A/M12B	0.8501	0.4745
073_S_0746	MCI	Left	9	Man. M12A/M12B - FASTSURF M12A/M12B	0.8514	0.364
094_S_0692	CTRL	Left	9	Man. BLA/BLB - FASTSURF BLA/BLB	0.8716	-0.6058
094_S_0692	CTRL	Left	9	Man. BLA/BLB - FASTSURF BLA/BLB	0.8695	1.0856
094_S_0692	CTRL	Left	9	Man. M12A/M12B - FASTSURF M12A/M12B	0.8685	0.6108
094_S_0692	CTRL	Left	9	Man. M12A/M12B - FASTSURF M12A/M12B	0.873	2.6153
094_S_0921	MCI	Left	9	Man. BLA/BLB - FASTSURF BLA/BLB	0.8327	0.8803
094_S_0921	MCI	Left	9	Man. BLA/BLB - FASTSURF BLA/BLB	0.8442	1.2593
094_S_0921	MCI	Left	9	Man. M12A/M12B - FASTSURF M12A/M12B	0.8386	1.3357
094_S_0921	MCI	Left	9	Man. M12A/M12B - FASTSURF M12A/M12B	0.8523	1.0545
094_S_1090	AD	Left	9	Man. BLA/BLB - FASTSURF BLA/BLB	0.8571	1.9594
094_S_1090	AD	Left	9	Man. BLA/BLB - FASTSURF BLA/BLB	0.8655	0.3153
094_S_1090	AD	Left	9	Man. M12A/M12B - FASTSURF M12A/M12B	0.8453	-0.1068
094_S_1090	AD	Left	9	Man. M12A/M12B - FASTSURF M12A/M12B	0.8627	-0.4482
094_S_1402	AD	Left	9	Man. BLA/BLB - FASTSURF BLA/BLB	0.8426	2.873
094_S_1402	AD	Left	9	Man. BLA/BLB - FASTSURF BLA/BLB	0.8628	-1.2705
094_S_1402	AD	Left	9	Man. M12A/M12B - FASTSURF M12A/M12B	0.8151	0.7461
094_S_1402	AD	Left	9	Man. M12A/M12B - FASTSURF M12A/M12B	0.8091	5.2647
098_S_0896	CTRL	Left	9	Man. BLA/BLB - FASTSURF BLA/BLB	0.7996	-1.7485
098_S_0896	CTRL	Left	9	Man. BLA/BLB - FASTSURF BLA/BLB	0.821	-1.2769
098_S_0896	CTRL	Left	9	Man. M12A/M12B - FASTSURF M12A/M12B	0.8192	-1.5443
098_S_0896	CTRL	Left	9	Man. M12A/M12B - FASTSURF M12A/M12B	0.8309	-0.5912
099_S_0291	MCI	Left	9	Man. BLA/BLB - FASTSURF BLA/BLB	0.8586	2.5706
099_S_0291	MCI	Left	9	Man. BLA/BLB - FASTSURF BLA/BLB	0.8487	-1.4914
099_S_0291	MCI	Left	9	Man. M12A/M12B - FASTSURF M12A/M12B	0.8575	-1.1707
099_S_0291	MCI	Left	9	Man. M12A/M12B - FASTSURF M12A/M12B	0.8361	-0.1512
099_S_0352	CTRL	Left	9	Man. BLA/BLB - FASTSURF BLA/BLB	0.8674	2.0526
099_S_0352	CTRL	Left	9	Man. BLA/BLB - FASTSURF BLA/BLB	0.8547	1.4388
099_S_0352	CTRL	Left	9	Man. M12A/M12B - FASTSURF M12A/M12B	0.8502	2.5842
099_S_0352	CTRL	Left	9	Man. M12A/M12B - FASTSURF M12A/M12B	0.8595	1.6545
099_S_0533	CTRL	Left	9	Man. BLA/BLB - FASTSURF BLA/BLB	0.8861	2.1545
099_S_0533	CTRL	Left	9	Man. BLA/BLB - FASTSURF BLA/BLB	0.8729	0.9525
099_S_0533	CTRL	Left	9	Man. M12A/M12B - FASTSURF M12A/M12B	0.8734	2.3384
099_S_0533	CTRL	Left	9	Man. M12A/M12B - FASTSURF M12A/M12B	0.8687	1.3929
099_S_0880	MCI	Left	9	Man. BLA/BLB - FASTSURF BLA/BLB	0.862	2.2051
099_S_0880	MCI	Left	9	Man. BLA/BLB - FASTSURF BLA/BLB	0.8571	3.0867
099_S_0880	MCI	Left	9	Man. M12A/M12B - FASTSURF M12A/M12B	0.8777	2.2984
099_S_0880	MCI	Left	9	Man. M12A/M12B - FASTSURF M12A/M12B	0.8841	1.5331
099_S_1034	MCI	Left	9	Man. BLA/BLB - FASTSURF BLA/BLB	0.8757	1.4782
099_S_1034	MCI	Left	9	Man. BLA/BLB - FASTSURF BLA/BLB	0.8759	1.8449
099_S_1034	MCI	Left	9	Man. M12A/M12B - FASTSURF M12A/M12B	0.8569	3.4053
099_S_1034	MCI	Left	9	Man. M12A/M12B - FASTSURF M12A/M12B	0.8675	2.2562
114_S_0378	MCI	Left	9	Man. BLA/BLB - FASTSURF BLA/BLB	0.8433	0.8796
114_S_0378	MCI	Left	9	Man. BLA/BLB - FASTSURF BLA/BLB	0.8522	-0.544
114_S_0378	MCI	Left	9	Man. M12A/M12B - FASTSURF M12A/M12B	0.8227	6.0656
114_S_0378	MCI	Left	9	Man. M12A/M12B - FASTSURF M12A/M12B	0.8397	1.485
114_S_0410	MCI	Left	9	Man. BLA/BLB - FASTSURF BLA/BLB	0.8709	0.7308
114_S_0410	MCI	Left	9	Man. BLA/BLB - FASTSURF BLA/BLB	0.8468	1.3133
114_S_0410	MCI	Left	9	Man. M12A/M12B - FASTSURF M12A/M12B	0.8425	2.0899
114_S_0410	MCI	Left	9	Man. M12A/M12B - FASTSURF M12A/M12B	0.8534	0.9009
116_S_0361	MCI	Left	9	Man. BLA/BLB - FASTSURF BLA/BLB	0.869	-1.7867
116_S_0361	MCI	Left	9	Man. BLA/BLB - FASTSURF BLA/BLB	0.8685	-0.9278
116_S_0361	MCI	Left	9	Man. M12A/M12B - FASTSURF M12A/M12B	0.8881	-0.3597
116_S_0361	MCI	Left	9	Man. M12A/M12B - FASTSURF M12A/M12B	0.8719	0.3987
127_S_0112	MCI	Left	9	Man. BLA/BLB - FASTSURF BLA/BLB	0.8741	2.2397
127_S_0112	MCI	Left	9	Man. BLA/BLB - FASTSURF BLA/BLB	0.8783	0.3785
127_S_0112	MCI	Left	9	Man. M12A/M12B - FASTSURF M12A/M12B	0.8808	-0.253
127_S_0112	MCI	Left	9	Man. M12A/M12B - FASTSURF M12A/M12B	0.8895	0.6495
127_S_0754	AD	Left	9	Man. BLA/BLB - FASTSURF BLA/BLB	0.82	2.2934
127_S_0754	AD	Left	9	Man. BLA/BLB - FASTSURF BLA/BLB	0.7934	0.7582
127_S_0754	AD	Left	9	Man. M12A/M12B - FASTSURF M12A/M12B	0.8212	1.0292
127_S_0754	AD	Left	9	Man. M12A/M12B - FASTSURF M12A/M12B	0.8012	1.7802
127_S_1140	MCI	Left	9	Man. BLA/BLB - FASTSURF BLA/BLB	0.8287	3.5109
127_S_1140	MCI	Left	9	Man. BLA/BLB - FASTSURF BLA/BLB	0.8223	2.0668
127_S_1140	MCI	Left	9	Man. M12A/M12B - FASTSURF M12A/M12B	0.8133	3.0986
127_S_1140	MCI	Left	9	Man. M12A/M12B - FASTSURF M12A/M12B	0.8235	2.816
136_S_0107	MCI	Left	9	Man. BLA/BLB - FASTSURF BLA/BLB	0.891	-1.3683
136_S_0107	MCI	Left	9	Man. BLA/BLB - FASTSURF BLA/BLB	0.8882	-0.1892
136_S_0107	MCI	Left	9	Man. M12A/M12B - FASTSURF M12A/M12B	0.8829	1.4141
136_S_0107	MCI	Left	9	Man. M12A/M12B - FASTSURF M12A/M12B	0.8854	0.7322
136_S_0186	CTRL	Left	9	Man. BLA/BLB - FASTSURF BLA/BLB	0.8823	1.7137
136_S_0186	CTRL	Left	9	Man. BLA/BLB - FASTSURF BLA/BLB	0.8856	1.5135
136_S_0186	CTRL	Left	9	Man. M12A/M12B - FASTSURF M12A/M12B	0.876	1.011
136_S_0186	CTRL	Left	9	Man. M12A/M12B - FASTSURF M12A/M12B	0.886	0.6737
137_S_0158	MCI	Left	9	Man. BLA/BLB - FASTSURF BLA/BLB	0.8762	0.4412
137_S_0158	MCI	Left	9	Man. BLA/BLB - FASTSURF BLA/BLB	0.8776	1.4071
137_S_0158	MCI	Left	9	Man. M12A/M12B - FASTSURF M12A/M12B	0.8582	2.0641
137_S_0158	MCI	Left	9	Man. M12A/M12B - FASTSURF M12A/M12B	0.8747	2.171
137_S_0366	AD	Left	9	Man. BLA/BLB - FASTSURF BLA/BLB	0.8791	0.645
137_S_0366	AD	Left	9	Man. BLA/BLB - FASTSURF BLA/BLB	0.8793	2.0879
137_S_0366	AD	Left	9	Man. M12A/M12B - FASTSURF M12A/M12B	0.8666	-1.0778
137_S_0366	AD	Left	9	Man. M12A/M12B - FASTSURF M12A/M12B	0.8739	0.7469
137_S_0973	MCI	Left	9	Man. BLA/BLB - FASTSURF BLA/BLB	0.8453	3.9862
137_S_0973	MCI	Left	9	Man. BLA/BLB - FASTSURF BLA/BLB	0.8743	0.9669
137_S_0973	MCI	Left	9	Man. M12A/M12B - FASTSURF M12A/M12B	0.8599	0.6743
137_S_0973	MCI	Left	9	Man. M12A/M12B - FASTSURF M12A/M12B	0.856	-0.5257
137_S_1414	MCI	Left	9	Man. BLA/BLB - FASTSURF BLA/BLB	0.8373	-0.6634
137_S_1414	MCI	Left	9	Man. BLA/BLB - FASTSURF BLA/BLB	0.8464	0.5821
137_S_1414	MCI	Left	9	Man. M12A/M12B - FASTSURF M12A/M12B	0.8383	3.4434
137_S_1414	MCI	Left	9	Man. M12A/M12B - FASTSURF M12A/M12B	0.8497	-0.4712
141_S_1052	MCI	Left	9	Man. BLA/BLB - FASTSURF BLA/BLB	0.8465	5.0361
141_S_1052	MCI	Left	9	Man. BLA/BLB - FASTSURF BLA/BLB	0.8508	2.0961
141_S_1052	MCI	Left	9	Man. M12A/M12B - FASTSURF M12A/M12B	0.8386	3.5848
141_S_1052	MCI	Left	9	Man. M12A/M12B - FASTSURF M12A/M12B	0.8595	2.508
002_S_0559	CTRL	Left	10	Man. BLA/BLB - FASTSURF BLA/BLB	0.8394	0.9473
002_S_0559	CTRL	Left	10	Man. BLA/BLB - FASTSURF BLA/BLB	0.8633	0.018
002_S_0559	CTRL	Left	10	Man. M12A/M12B - FASTSURF M12A/M12B	0.8741	1.9063
002_S_0559	CTRL	Left	10	Man. M12A/M12B - FASTSURF M12A/M12B	0.8708	1.5761
002_S_0685	CTRL	Left	10	Man. BLA/BLB - FASTSURF BLA/BLB	0.8531	3.0791
002_S_0685	CTRL	Left	10	Man. BLA/BLB - FASTSURF BLA/BLB	0.878	2.4083
002_S_0685	CTRL	Left	10	Man. M12A/M12B - FASTSURF M12A/M12B	0.8869	0.5321
002_S_0685	CTRL	Left	10	Man. M12A/M12B - FASTSURF M12A/M12B	0.8844	1.2382
005_S_1341	AD	Left	10	Man. BLA/BLB - FASTSURF BLA/BLB	0.8762	0.9881
005_S_1341	AD	Left	10	Man. BLA/BLB - FASTSURF BLA/BLB	0.8775	1.3599
005_S_1341	AD	Left	10	Man. M12A/M12B - FASTSURF M12A/M12B	0.86	-0.1525
005_S_1341	AD	Left	10	Man. M12A/M12B - FASTSURF M12A/M12B	0.8452	2.9868
007_S_0070	CTRL	Left	10	Man. BLA/BLB - FASTSURF BLA/BLB	0.8591	1.5849
007_S_0070	CTRL	Left	10	Man. BLA/BLB - FASTSURF BLA/BLB	0.8622	1.3369
007_S_0070	CTRL	Left	10	Man. M12A/M12B - FASTSURF M12A/M12B	0.8623	2.2188
007_S_0070	CTRL	Left	10	Man. M12A/M12B - FASTSURF M12A/M12B	0.8585	1.3747
009_S_0751	CTRL	Left	10	Man. BLA/BLB - FASTSURF BLA/BLB	0.8856	0.7614
009_S_0751	CTRL	Left	10	Man. BLA/BLB - FASTSURF BLA/BLB	0.8798	2.1379
009_S_0751	CTRL	Left	10	Man. M12A/M12B - FASTSURF M12A/M12B	0.8839	0.804
009_S_0751	CTRL	Left	10	Man. M12A/M12B - FASTSURF M12A/M12B	0.8857	-0.4173
012_S_0720	AD	Left	10	Man. BLA/BLB - FASTSURF BLA/BLB	0.8358	5.0415
012_S_0720	AD	Left	10	Man. BLA/BLB - FASTSURF BLA/BLB	0.8233	5.1417
012_S_0720	AD	Left	10	Man. M12A/M12B - FASTSURF M12A/M12B	0.8391	3.2602
012_S_0720	AD	Left	10	Man. M12A/M12B - FASTSURF M12A/M12B	0.8512	2.0028
014_S_0519	CTRL	Left	10	Man. BLA/BLB - FASTSURF BLA/BLB	0.8808	0.1845
014_S_0519	CTRL	Left	10	Man. BLA/BLB - FASTSURF BLA/BLB	0.8949	1.3513
014_S_0519	CTRL	Left	10	Man. M12A/M12B - FASTSURF M12A/M12B	0.8514	1.6874
014_S_0519	CTRL	Left	10	Man. M12A/M12B - FASTSURF M12A/M12B	0.8926	-0.5858
018_S_0286	AD	Left	10	Man. BLA/BLB - FASTSURF BLA/BLB	0.8421	2.3436
018_S_0286	AD	Left	10	Man. BLA/BLB - FASTSURF BLA/BLB	0.8754	2.3025
018_S_0286	AD	Left	10	Man. M12A/M12B - FASTSURF M12A/M12B	0.8677	2.3429
018_S_0286	AD	Left	10	Man. M12A/M12B - FASTSURF M12A/M12B	0.8738	1.464
020_S_0097	CTRL	Left	10	Man. BLA/BLB - FASTSURF BLA/BLB	0.8666	1.5905
020_S_0097	CTRL	Left	10	Man. BLA/BLB - FASTSURF BLA/BLB	0.8763	2.3758
020_S_0097	CTRL	Left	10	Man. M12A/M12B - FASTSURF M12A/M12B	0.8625	2.9056
020_S_0097	CTRL	Left	10	Man. M12A/M12B - FASTSURF M12A/M12B	0.8731	1.5125
020_S_0213	AD	Left	10	Man. BLA/BLB - FASTSURF BLA/BLB	0.87	1.3877
020_S_0213	AD	Left	10	Man. BLA/BLB - FASTSURF BLA/BLB	0.8684	0.9759
020_S_0213	AD	Left	10	Man. M12A/M12B - FASTSURF M12A/M12B	0.8227	5.2033
020_S_0213	AD	Left	10	Man. M12A/M12B - FASTSURF M12A/M12B	0.8572	1.7349
022_S_0543	AD	Left	10	Man. BLA/BLB - FASTSURF BLA/BLB	0.8376	2.9898
022_S_0543	AD	Left	10	Man. BLA/BLB - FASTSURF BLA/BLB	0.8356	5.3782
022_S_0543	AD	Left	10	Man. M12A/M12B - FASTSURF M12A/M12B	0.8036	-0.2069
022_S_0543	AD	Left	10	Man. M12A/M12B - FASTSURF M12A/M12B	0.8291	3.6419
022_S_1097	MCI	Left	10	Man. BLA/BLB - FASTSURF BLA/BLB	0.8695	0.9784
022_S_1097	MCI	Left	10	Man. BLA/BLB - FASTSURF BLA/BLB	0.8674	0.9722
022_S_1097	MCI	Left	10	Man. M12A/M12B - FASTSURF M12A/M12B	0.8549	1.9382
022_S_1097	MCI	Left	10	Man. M12A/M12B - FASTSURF M12A/M12B	0.8514	0.5939
022_S_1351	MCI	Left	10	Man. BLA/BLB - FASTSURF BLA/BLB	0.8746	3.8818
022_S_1351	MCI	Left	10	Man. BLA/BLB - FASTSURF BLA/BLB	0.8657	2.8489
022_S_1351	MCI	Left	10	Man. M12A/M12B - FASTSURF M12A/M12B	0.8662	2.4157
022_S_1351	MCI	Left	10	Man. M12A/M12B - FASTSURF M12A/M12B	0.8838	2.1144
023_S_0083	AD	Left	10	Man. BLA/BLB - FASTSURF BLA/BLB	0.8626	1.5973
023_S_0083	AD	Left	10	Man. BLA/BLB - FASTSURF BLA/BLB	0.8613	1.8293
023_S_0083	AD	Left	10	Man. M12A/M12B - FASTSURF M12A/M12B	0.8615	1.194
023_S_0083	AD	Left	10	Man. M12A/M12B - FASTSURF M12A/M12B	0.8583	2.2852
024_S_1171	AD	Left	10	Man. BLA/BLB - FASTSURF BLA/BLB	0.8682	0.1268
024_S_1171	AD	Left	10	Man. BLA/BLB - FASTSURF BLA/BLB	0.8892	0.1553
024_S_1171	AD	Left	10	Man. M12A/M12B - FASTSURF M12A/M12B	0.8924	-0.9977
024_S_1171	AD	Left	10	Man. M12A/M12B - FASTSURF M12A/M12B	0.8843	-0.6729
027_S_0120	CTRL	Left	10	Man. BLA/BLB - FASTSURF BLA/BLB	0.8668	-2.0073
027_S_0120	CTRL	Left	10	Man. BLA/BLB - FASTSURF BLA/BLB	0.8787	-1.9938
027_S_0120	CTRL	Left	10	Man. M12A/M12B - FASTSURF M12A/M12B	0.8732	-0.9253
027_S_0120	CTRL	Left	10	Man. M12A/M12B - FASTSURF M12A/M12B	0.8735	-0.8252
029_S_0843	CTRL	Left	10	Man. BLA/BLB - FASTSURF BLA/BLB	0.8458	1.839
029_S_0843	CTRL	Left	10	Man. BLA/BLB - FASTSURF BLA/BLB	0.8625	1.027
029_S_0843	CTRL	Left	10	Man. M12A/M12B - FASTSURF M12A/M12B	0.8514	3.4552
029_S_0843	CTRL	Left	10	Man. M12A/M12B - FASTSURF M12A/M12B	0.8521	2.4099
031_S_0618	CTRL	Left	10	Man. BLA/BLB - FASTSURF BLA/BLB	0.8613	1.7278
031_S_0618	CTRL	Left	10	Man. BLA/BLB - FASTSURF BLA/BLB	0.8857	-1.3875
031_S_0618	CTRL	Left	10	Man. M12A/M12B - FASTSURF M12A/M12B	0.8786	-0.308
031_S_0618	CTRL	Left	10	Man. M12A/M12B - FASTSURF M12A/M12B	0.8815	0.4589
033_S_0923	CTRL	Left	10	Man. BLA/BLB - FASTSURF BLA/BLB	0.8469	1.8603
033_S_0923	CTRL	Left	10	Man. BLA/BLB - FASTSURF BLA/BLB	0.8703	-0.9726
033_S_0923	CTRL	Left	10	Man. M12A/M12B - FASTSURF M12A/M12B	0.8661	1.1134
033_S_0923	CTRL	Left	10	Man. M12A/M12B - FASTSURF M12A/M12B	0.8637	4.0902
033_S_1281	AD	Left	10	Man. BLA/BLB - FASTSURF BLA/BLB	0.8443	1.5805
033_S_1281	AD	Left	10	Man. BLA/BLB - FASTSURF BLA/BLB	0.8637	1.8066
033_S_1281	AD	Left	10	Man. M12A/M12B - FASTSURF M12A/M12B	0.8533	0.8972
033_S_1281	AD	Left	10	Man. M12A/M12B - FASTSURF M12A/M12B	0.8611	2.1842
033_S_1285	AD	Left	10	Man. BLA/BLB - FASTSURF BLA/BLB	0.8446	0.2696
033_S_1285	AD	Left	10	Man. BLA/BLB - FASTSURF BLA/BLB	0.8759	0.8009
033_S_1285	AD	Left	10	Man. M12A/M12B - FASTSURF M12A/M12B	0.8709	-1.0672
033_S_1285	AD	Left	10	Man. M12A/M12B - FASTSURF M12A/M12B	0.8691	-0.5464
035_S_0341	AD	Left	10	Man. BLA/BLB - FASTSURF BLA/BLB	0.8643	-2.708
035_S_0341	AD	Left	10	Man. BLA/BLB - FASTSURF BLA/BLB	0.8796	1.2332
035_S_0341	AD	Left	10	Man. M12A/M12B - FASTSURF M12A/M12B	0.849	2.0171
035_S_0341	AD	Left	10	Man. M12A/M12B - FASTSURF M12A/M12B	0.8492	-0.0919
036_S_0672	CTRL	Left	10	Man. BLA/BLB - FASTSURF BLA/BLB	0.8845	0.6348
036_S_0672	CTRL	Left	10	Man. BLA/BLB - FASTSURF BLA/BLB	0.8767	0.6076
036_S_0672	CTRL	Left	10	Man. M12A/M12B - FASTSURF M12A/M12B	0.8902	1.3256
036_S_0672	CTRL	Left	10	Man. M12A/M12B - FASTSURF M12A/M12B	0.8695	-1.3645
036_S_0748	MCI	Left	10	Man. BLA/BLB - FASTSURF BLA/BLB	0.8236	3.4285
036_S_0748	MCI	Left	10	Man. BLA/BLB - FASTSURF BLA/BLB	0.8319	1.0136
036_S_0748	MCI	Left	10	Man. M12A/M12B - FASTSURF M12A/M12B	0.8136	6.231
036_S_0748	MCI	Left	10	Man. M12A/M12B - FASTSURF M12A/M12B	0.8279	4.6012
037_S_0552	MCI	Left	10	Man. BLA/BLB - FASTSURF BLA/BLB	0.8883	1.5375
037_S_0552	MCI	Left	10	Man. BLA/BLB - FASTSURF BLA/BLB	0.8852	0.593
037_S_0552	MCI	Left	10	Man. M12A/M12B - FASTSURF M12A/M12B	0.8828	-0.7466
037_S_0552	MCI	Left	10	Man. M12A/M12B - FASTSURF M12A/M12B	0.8788	0.6006
041_S_0314	MCI	Left	10	Man. BLA/BLB - FASTSURF BLA/BLB	0.8439	0.4576
041_S_0314	MCI	Left	10	Man. BLA/BLB - FASTSURF BLA/BLB	0.8555	1.402
041_S_0314	MCI	Left	10	Man. M12A/M12B - FASTSURF M12A/M12B	0.8414	1.0204
041_S_0314	MCI	Left	10	Man. M12A/M12B - FASTSURF M12A/M12B	0.8578	0.1997
041_S_0598	MCI	Left	10	Man. BLA/BLB - FASTSURF BLA/BLB	0.8547	-0.5851
041_S_0598	MCI	Left	10	Man. BLA/BLB - FASTSURF BLA/BLB	0.8573	-0.6524
041_S_0598	MCI	Left	10	Man. M12A/M12B - FASTSURF M12A/M12B	0.8577	-0.7094
041_S_0598	MCI	Left	10	Man. M12A/M12B - FASTSURF M12A/M12B	0.8573	-0.7185
041_S_1002	CTRL	Left	10	Man. BLA/BLB - FASTSURF BLA/BLB	0.8706	-2.8226
041_S_1002	CTRL	Left	10	Man. BLA/BLB - FASTSURF BLA/BLB	0.8756	-0.3786
041_S_1002	CTRL	Left	10	Man. M12A/M12B - FASTSURF M12A/M12B	0.865	1.3466
041_S_1002	CTRL	Left	10	Man. M12A/M12B - FASTSURF M12A/M12B	0.8758	-0.5287
041_S_1010	MCI	Left	10	Man. BLA/BLB - FASTSURF BLA/BLB	0.7827	3.7534
041_S_1010	MCI	Left	10	Man. BLA/BLB - FASTSURF BLA/BLB	0.7916	2.2835
041_S_1010	MCI	Left	10	Man. M12A/M12B - FASTSURF M12A/M12B	0.766	4.3165
041_S_1010	MCI	Left	10	Man. M12A/M12B - FASTSURF M12A/M12B	0.8066	4.9287
041_S_1260	MCI	Left	10	Man. BLA/BLB - FASTSURF BLA/BLB	0.8834	-0.1167
041_S_1260	MCI	Left	10	Man. BLA/BLB - FASTSURF BLA/BLB	0.8651	1.0766
041_S_1260	MCI	Left	10	Man. M12A/M12B - FASTSURF M12A/M12B	0.8812	1.8108
041_S_1260	MCI	Left	10	Man. M12A/M12B - FASTSURF M12A/M12B	0.8545	-0.8377
052_S_1352	MCI	Left	10	Man. BLA/BLB - FASTSURF BLA/BLB	0.8795	0.3222
052_S_1352	MCI	Left	10	Man. BLA/BLB - FASTSURF BLA/BLB	0.8897	0.4365
052_S_1352	MCI	Left	10	Man. M12A/M12B - FASTSURF M12A/M12B	0.8929	0.4123
052_S_1352	MCI	Left	10	Man. M12A/M12B - FASTSURF M12A/M12B	0.8947	1.0959
057_S_0474	AD	Left	10	Man. BLA/BLB - FASTSURF BLA/BLB	0.7891	6.7236
057_S_0474	AD	Left	10	Man. BLA/BLB - FASTSURF BLA/BLB	0.8128	3.985
057_S_0474	AD	Left	10	Man. M12A/M12B - FASTSURF M12A/M12B	0.8614	2.267
057_S_0474	AD	Left	10	Man. M12A/M12B - FASTSURF M12A/M12B	0.8152	4.7288
057_S_0779	CTRL	Left	10	Man. BLA/BLB - FASTSURF BLA/BLB	0.8629	-0.604
057_S_0779	CTRL	Left	10	Man. BLA/BLB - FASTSURF BLA/BLB	0.8546	0.7125
057_S_0779	CTRL	Left	10	Man. M12A/M12B - FASTSURF M12A/M12B	0.8576	-2.9139
057_S_0779	CTRL	Left	10	Man. M12A/M12B - FASTSURF M12A/M12B	0.8473	1.0319
057_S_0941	MCI	Left	10	Man. BLA/BLB - FASTSURF BLA/BLB	0.7899	6.3447
057_S_0941	MCI	Left	10	Man. BLA/BLB - FASTSURF BLA/BLB	0.8167	1.8761
057_S_0941	MCI	Left	10	Man. M12A/M12B - FASTSURF M12A/M12B	0.8057	4.0457
057_S_0941	MCI	Left	10	Man. M12A/M12B - FASTSURF M12A/M12B	0.7863	4.8492
057_S_1217	MCI	Left	10	Man. BLA/BLB - FASTSURF BLA/BLB	0.8713	-1.8094
057_S_1217	MCI	Left	10	Man. BLA/BLB - FASTSURF BLA/BLB	0.8873	1.4966
057_S_1217	MCI	Left	10	Man. M12A/M12B - FASTSURF M12A/M12B	0.8744	0.2903
057_S_1217	MCI	Left	10	Man. M12A/M12B - FASTSURF M12A/M12B	0.8634	-0.5201
057_S_1269	MCI	Left	10	Man. BLA/BLB - FASTSURF BLA/BLB	0.8758	-0.4024
057_S_1269	MCI	Left	10	Man. BLA/BLB - FASTSURF BLA/BLB	0.8794	3.5345
057_S_1269	MCI	Left	10	Man. M12A/M12B - FASTSURF M12A/M12B	0.8745	1.9335
057_S_1269	MCI	Left	10	Man. M12A/M12B - FASTSURF M12A/M12B	0.8827	2.3695
057_S_1371	AD	Left	10	Man. BLA/BLB - FASTSURF BLA/BLB	0.829	3.4088
057_S_1371	AD	Left	10	Man. BLA/BLB - FASTSURF BLA/BLB	0.7818	6.8723
057_S_1371	AD	Left	10	Man. M12A/M12B - FASTSURF M12A/M12B	0.8256	2.7147
057_S_1371	AD	Left	10	Man. M12A/M12B - FASTSURF M12A/M12B	0.835	3.9768
062_S_0690	AD	Left	10	Man. BLA/BLB - FASTSURF BLA/BLB	0.8447	0.698
062_S_0690	AD	Left	10	Man. BLA/BLB - FASTSURF BLA/BLB	0.8085	6.9299
062_S_0690	AD	Left	10	Man. M12A/M12B - FASTSURF M12A/M12B	0.8487	2.8164
062_S_0690	AD	Left	10	Man. M12A/M12B - FASTSURF M12A/M12B	0.8673	3.1227
062_S_0768	CTRL	Left	10	Man. BLA/BLB - FASTSURF BLA/BLB	0.832	2.0349
062_S_0768	CTRL	Left	10	Man. BLA/BLB - FASTSURF BLA/BLB	0.8497	0.3251
062_S_0768	CTRL	Left	10	Man. M12A/M12B - FASTSURF M12A/M12B	0.8315	-0.0017
062_S_0768	CTRL	Left	10	Man. M12A/M12B - FASTSURF M12A/M12B	0.8083	2.2563
067_S_0038	MCI	Left	10	Man. BLA/BLB - FASTSURF BLA/BLB	0.8855	-1.2978
067_S_0038	MCI	Left	10	Man. BLA/BLB - FASTSURF BLA/BLB	0.8681	0.4776
067_S_0038	MCI	Left	10	Man. M12A/M12B - FASTSURF M12A/M12B	0.8623	1.6351
067_S_0038	MCI	Left	10	Man. M12A/M12B - FASTSURF M12A/M12B	0.8796	0.7434
067_S_0076	AD	Left	10	Man. BLA/BLB - FASTSURF BLA/BLB	0.8347	2.0851
067_S_0076	AD	Left	10	Man. BLA/BLB - FASTSURF BLA/BLB	0.8345	3.2427
067_S_0076	AD	Left	10	Man. M12A/M12B - FASTSURF M12A/M12B	0.8042	1.5035
067_S_0076	AD	Left	10	Man. M12A/M12B - FASTSURF M12A/M12B	0.7811	3.9362
067_S_0176	MCI	Left	10	Man. BLA/BLB - FASTSURF BLA/BLB	0.8635	2.6808
067_S_0176	MCI	Left	10	Man. BLA/BLB - FASTSURF BLA/BLB	0.8747	-1.105
067_S_0176	MCI	Left	10	Man. M12A/M12B - FASTSURF M12A/M12B	0.8798	-0.3094
067_S_0176	MCI	Left	10	Man. M12A/M12B - FASTSURF M12A/M12B	0.8676	-0.0188
067_S_0243	MCI	Left	10	Man. BLA/BLB - FASTSURF BLA/BLB	0.8722	2.2758
067_S_0243	MCI	Left	10	Man. BLA/BLB - FASTSURF BLA/BLB	0.8642	2.6702
067_S_0243	MCI	Left	10	Man. M12A/M12B - FASTSURF M12A/M12B	0.8537	2.3011
067_S_0243	MCI	Left	10	Man. M12A/M12B - FASTSURF M12A/M12B	0.851	1.5444
067_S_1253	AD	Left	10	Man. BLA/BLB - FASTSURF BLA/BLB	0.8759	0.7347
067_S_1253	AD	Left	10	Man. BLA/BLB - FASTSURF BLA/BLB	0.8645	1.937
067_S_1253	AD	Left	10	Man. M12A/M12B - FASTSURF M12A/M12B	0.8812	0.7094
067_S_1253	AD	Left	10	Man. M12A/M12B - FASTSURF M12A/M12B	0.8795	0.9181
073_S_0089	CTRL	Left	10	Man. BLA/BLB - FASTSURF BLA/BLB	0.8805	-0.0778
073_S_0089	CTRL	Left	10	Man. BLA/BLB - FASTSURF BLA/BLB	0.8781	0.8663
073_S_0089	CTRL	Left	10	Man. M12A/M12B - FASTSURF M12A/M12B	0.8679	-0.0693
073_S_0089	CTRL	Left	10	Man. M12A/M12B - FASTSURF M12A/M12B	0.8628	2.3245
073_S_0565	AD	Left	10	Man. BLA/BLB - FASTSURF BLA/BLB	0.8437	-2.1118
073_S_0565	AD	Left	10	Man. BLA/BLB - FASTSURF BLA/BLB	0.8506	2.2792
073_S_0565	AD	Left	10	Man. M12A/M12B - FASTSURF M12A/M12B	0.8128	-0.7013
073_S_0565	AD	Left	10	Man. M12A/M12B - FASTSURF M12A/M12B	0.8432	-0.269
073_S_0746	MCI	Left	10	Man. BLA/BLB - FASTSURF BLA/BLB	0.8629	1.0095
073_S_0746	MCI	Left	10	Man. BLA/BLB - FASTSURF BLA/BLB	0.863	-0.0873
073_S_0746	MCI	Left	10	Man. M12A/M12B - FASTSURF M12A/M12B	0.8535	1.3576
073_S_0746	MCI	Left	10	Man. M12A/M12B - FASTSURF M12A/M12B	0.866	2.7661
094_S_0692	CTRL	Left	10	Man. BLA/BLB - FASTSURF BLA/BLB	0.8898	1.7255
094_S_0692	CTRL	Left	10	Man. BLA/BLB - FASTSURF BLA/BLB	0.8822	0.0277
094_S_0692	CTRL	Left	10	Man. M12A/M12B - FASTSURF M12A/M12B	0.8525	2.808
094_S_0692	CTRL	Left	10	Man. M12A/M12B - FASTSURF M12A/M12B	0.8838	-1.1
094_S_0921	MCI	Left	10	Man. BLA/BLB - FASTSURF BLA/BLB	0.8363	4.2872
094_S_0921	MCI	Left	10	Man. BLA/BLB - FASTSURF BLA/BLB	0.8691	0.3874
094_S_0921	MCI	Left	10	Man. M12A/M12B - FASTSURF M12A/M12B	0.8586	0.6266
094_S_0921	MCI	Left	10	Man. M12A/M12B - FASTSURF M12A/M12B	0.8676	-0.2667
094_S_1090	AD	Left	10	Man. BLA/BLB - FASTSURF BLA/BLB	0.8703	0.8
094_S_1090	AD	Left	10	Man. BLA/BLB - FASTSURF BLA/BLB	0.8728	1.4332
094_S_1090	AD	Left	10	Man. M12A/M12B - FASTSURF M12A/M12B	0.8218	4.443
094_S_1090	AD	Left	10	Man. M12A/M12B - FASTSURF M12A/M12B	0.8683	0.898
094_S_1402	AD	Left	10	Man. BLA/BLB - FASTSURF BLA/BLB	0.8318	4.6542
094_S_1402	AD	Left	10	Man. BLA/BLB - FASTSURF BLA/BLB	0.8351	2.7292
094_S_1402	AD	Left	10	Man. M12A/M12B - FASTSURF M12A/M12B	0.7818	5.6242
094_S_1402	AD	Left	10	Man. M12A/M12B - FASTSURF M12A/M12B	0.8545	1.7808
098_S_0896	CTRL	Left	10	Man. BLA/BLB - FASTSURF BLA/BLB	0.8135	5.0301
098_S_0896	CTRL	Left	10	Man. BLA/BLB - FASTSURF BLA/BLB	0.787	2.6188
098_S_0896	CTRL	Left	10	Man. M12A/M12B - FASTSURF M12A/M12B	0.8076	1.729
098_S_0896	CTRL	Left	10	Man. M12A/M12B - FASTSURF M12A/M12B	0.8321	3.8269
099_S_0291	MCI	Left	10	Man. BLA/BLB - FASTSURF BLA/BLB	0.8669	2.6155
099_S_0291	MCI	Left	10	Man. BLA/BLB - FASTSURF BLA/BLB	0.8581	0.5415
099_S_0291	MCI	Left	10	Man. M12A/M12B - FASTSURF M12A/M12B	0.8698	0.5457
099_S_0291	MCI	Left	10	Man. M12A/M12B - FASTSURF M12A/M12B	0.8389	2.4751
099_S_0352	CTRL	Left	10	Man. BLA/BLB - FASTSURF BLA/BLB	0.8743	1.2713
099_S_0352	CTRL	Left	10	Man. BLA/BLB - FASTSURF BLA/BLB	0.8744	-0.3342
099_S_0352	CTRL	Left	10	Man. M12A/M12B - FASTSURF M12A/M12B	0.8653	1.9097
099_S_0352	CTRL	Left	10	Man. M12A/M12B - FASTSURF M12A/M12B	0.8751	3.0095
099_S_0533	CTRL	Left	10	Man. BLA/BLB - FASTSURF BLA/BLB	0.8899	1.0534
099_S_0533	CTRL	Left	10	Man. BLA/BLB - FASTSURF BLA/BLB	0.8775	1.7002
099_S_0533	CTRL	Left	10	Man. M12A/M12B - FASTSURF M12A/M12B	0.8806	0.9858
099_S_0533	CTRL	Left	10	Man. M12A/M12B - FASTSURF M12A/M12B	0.8837	1.6123
099_S_0880	MCI	Left	10	Man. BLA/BLB - FASTSURF BLA/BLB	0.8763	0.8715
099_S_0880	MCI	Left	10	Man. BLA/BLB - FASTSURF BLA/BLB	0.8717	0.6998
099_S_0880	MCI	Left	10	Man. M12A/M12B - FASTSURF M12A/M12B	0.8957	1.038
099_S_0880	MCI	Left	10	Man. M12A/M12B - FASTSURF M12A/M12B	0.8974	0.5866
099_S_1034	MCI	Left	10	Man. BLA/BLB - FASTSURF BLA/BLB	0.8759	1.0017
099_S_1034	MCI	Left	10	Man. BLA/BLB - FASTSURF BLA/BLB	0.8848	0.466
099_S_1034	MCI	Left	10	Man. M12A/M12B - FASTSURF M12A/M12B	0.8687	1.7749
099_S_1034	MCI	Left	10	Man. M12A/M12B - FASTSURF M12A/M12B	0.8732	0.9769
114_S_0378	MCI	Left	10	Man. BLA/BLB - FASTSURF BLA/BLB	0.8611	2.5591
114_S_0378	MCI	Left	10	Man. BLA/BLB - FASTSURF BLA/BLB	0.8648	1.4019
114_S_0378	MCI	Left	10	Man. M12A/M12B - FASTSURF M12A/M12B	0.8523	2.6057
114_S_0378	MCI	Left	10	Man. M12A/M12B - FASTSURF M12A/M12B	0.8581	1.1931
114_S_0410	MCI	Left	10	Man. BLA/BLB - FASTSURF BLA/BLB	0.8832	0.8542
114_S_0410	MCI	Left	10	Man. BLA/BLB - FASTSURF BLA/BLB	0.8598	1.7395
114_S_0410	MCI	Left	10	Man. M12A/M12B - FASTSURF M12A/M12B	0.8605	1.7475
114_S_0410	MCI	Left	10	Man. M12A/M12B - FASTSURF M12A/M12B	0.8654	0.7766
116_S_0361	MCI	Left	10	Man. BLA/BLB - FASTSURF BLA/BLB	0.8796	1.5001
116_S_0361	MCI	Left	10	Man. BLA/BLB - FASTSURF BLA/BLB	0.8752	1.4164
116_S_0361	MCI	Left	10	Man. M12A/M12B - FASTSURF M12A/M12B	0.8976	1.1078
116_S_0361	MCI	Left	10	Man. M12A/M12B - FASTSURF M12A/M12B	0.8858	0.2552
127_S_0112	MCI	Left	10	Man. BLA/BLB - FASTSURF BLA/BLB	0.857	3.3384
127_S_0112	MCI	Left	10	Man. BLA/BLB - FASTSURF BLA/BLB	0.8877	0.7426
127_S_0112	MCI	Left	10	Man. M12A/M12B - FASTSURF M12A/M12B	0.8843	2.1455
127_S_0112	MCI	Left	10	Man. M12A/M12B - FASTSURF M12A/M12B	0.8501	3.6231
127_S_0754	AD	Left	10	Man. BLA/BLB - FASTSURF BLA/BLB	0.8188	2.6888
127_S_0754	AD	Left	10	Man. BLA/BLB - FASTSURF BLA/BLB	0.7961	2.9753
127_S_0754	AD	Left	10	Man. M12A/M12B - FASTSURF M12A/M12B	0.8236	3.3394
127_S_0754	AD	Left	10	Man. M12A/M12B - FASTSURF M12A/M12B	0.7834	3.2304
127_S_1140	MCI	Left	10	Man. BLA/BLB - FASTSURF BLA/BLB	0.8659	0.3982
127_S_1140	MCI	Left	10	Man. BLA/BLB - FASTSURF BLA/BLB	0.8409	1.8955
127_S_1140	MCI	Left	10	Man. M12A/M12B - FASTSURF M12A/M12B	0.8366	1.3137
127_S_1140	MCI	Left	10	Man. M12A/M12B - FASTSURF M12A/M12B	0.8398	2.0856
136_S_0107	MCI	Left	10	Man. BLA/BLB - FASTSURF BLA/BLB	0.8898	-0.6435
136_S_0107	MCI	Left	10	Man. BLA/BLB - FASTSURF BLA/BLB	0.8941	2.1379
136_S_0107	MCI	Left	10	Man. M12A/M12B - FASTSURF M12A/M12B	0.8814	1.4342
136_S_0107	MCI	Left	10	Man. M12A/M12B - FASTSURF M12A/M12B	0.8842	0.9336
136_S_0186	CTRL	Left	10	Man. BLA/BLB - FASTSURF BLA/BLB	0.8857	0.2734
136_S_0186	CTRL	Left	10	Man. BLA/BLB - FASTSURF BLA/BLB	0.8556	1.1192
136_S_0186	CTRL	Left	10	Man. M12A/M12B - FASTSURF M12A/M12B	0.8776	0.3721
136_S_0186	CTRL	Left	10	Man. M12A/M12B - FASTSURF M12A/M12B	0.8867	-0.9121
137_S_0158	MCI	Left	10	Man. BLA/BLB - FASTSURF BLA/BLB	0.8837	-1.9766
137_S_0158	MCI	Left	10	Man. BLA/BLB - FASTSURF BLA/BLB	0.8808	1.8059
137_S_0158	MCI	Left	10	Man. M12A/M12B - FASTSURF M12A/M12B	0.8719	1.3173
137_S_0158	MCI	Left	10	Man. M12A/M12B - FASTSURF M12A/M12B	0.8821	2.7889
137_S_0366	AD	Left	10	Man. BLA/BLB - FASTSURF BLA/BLB	0.8884	1.3904
137_S_0366	AD	Left	10	Man. BLA/BLB - FASTSURF BLA/BLB	0.8885	1.545
137_S_0366	AD	Left	10	Man. M12A/M12B - FASTSURF M12A/M12B	0.871	0.8151
137_S_0366	AD	Left	10	Man. M12A/M12B - FASTSURF M12A/M12B	0.8794	2.0651
137_S_0973	MCI	Left	10	Man. BLA/BLB - FASTSURF BLA/BLB	0.8548	2.7333
137_S_0973	MCI	Left	10	Man. BLA/BLB - FASTSURF BLA/BLB	0.8482	5.2842
137_S_0973	MCI	Left	10	Man. M12A/M12B - FASTSURF M12A/M12B	0.8681	-2.3285
137_S_0973	MCI	Left	10	Man. M12A/M12B - FASTSURF M12A/M12B	0.829	5.4104
137_S_1414	MCI	Left	10	Man. BLA/BLB - FASTSURF BLA/BLB	0.8659	0.6431
137_S_1414	MCI	Left	10	Man. BLA/BLB - FASTSURF BLA/BLB	0.8739	-0.7794
137_S_1414	MCI	Left	10	Man. M12A/M12B - FASTSURF M12A/M12B	0.8434	2.5137
137_S_1414	MCI	Left	10	Man. M12A/M12B - FASTSURF M12A/M12B	0.8651	1.9688
141_S_1052	MCI	Left	10	Man. BLA/BLB - FASTSURF BLA/BLB	0.8771	1.2566
141_S_1052	MCI	Left	10	Man. BLA/BLB - FASTSURF BLA/BLB	0.8622	0.0609
141_S_1052	MCI	Left	10	Man. M12A/M12B - FASTSURF M12A/M12B	0.8426	2.1127
141_S_1052	MCI	Left	10	Man. M12A/M12B - FASTSURF M12A/M12B	0.8802	3.0058
002_S_0559	CTRL	Right	4	Man. BLA/BLB - FASTSURF BLA/BLB	0.6641	4.8098
002_S_0559	CTRL	Right	4	Man. BLA/BLB - FASTSURF BLA/BLB	0.6796	4.1732
002_S_0559	CTRL	Right	4	Man. M12A/M12B - FASTSURF M12A/M12B	0.6636	9.3954
002_S_0559	CTRL	Right	4	Man. M12A/M12B - FASTSURF M12A/M12B	0.6547	4.3661
002_S_0685	CTRL	Right	4	Man. BLA/BLB - FASTSURF BLA/BLB	0.7401	9.6475
002_S_0685	CTRL	Right	4	Man. BLA/BLB - FASTSURF BLA/BLB	0.7396	1.9397
002_S_0685	CTRL	Right	4	Man. M12A/M12B - FASTSURF M12A/M12B	0.7463	3.1052
002_S_0685	CTRL	Right	4	Man. M12A/M12B - FASTSURF M12A/M12B	0.7484	0.4883
005_S_1341	AD	Right	4	Man. BLA/BLB - FASTSURF BLA/BLB	0.744	2.2522
005_S_1341	AD	Right	4	Man. BLA/BLB - FASTSURF BLA/BLB	0.7153	4.389
005_S_1341	AD	Right	4	Man. M12A/M12B - FASTSURF M12A/M12B	0.7439	0.8092
005_S_1341	AD	Right	4	Man. M12A/M12B - FASTSURF M12A/M12B	0.749	1.8245
007_S_0070	CTRL	Right	4	Man. BLA/BLB - FASTSURF BLA/BLB	0.711	5.4803
007_S_0070	CTRL	Right	4	Man. BLA/BLB - FASTSURF BLA/BLB	0.7074	9.0593
007_S_0070	CTRL	Right	4	Man. M12A/M12B - FASTSURF M12A/M12B	0.7158	7.3342
007_S_0070	CTRL	Right	4	Man. M12A/M12B - FASTSURF M12A/M12B	0.7117	8.087
009_S_0751	CTRL	Right	4	Man. BLA/BLB - FASTSURF BLA/BLB	0.7001	0.8707
009_S_0751	CTRL	Right	4	Man. BLA/BLB - FASTSURF BLA/BLB	0.6829	6.1356
009_S_0751	CTRL	Right	4	Man. M12A/M12B - FASTSURF M12A/M12B	0.6931	0.8399
009_S_0751	CTRL	Right	4	Man. M12A/M12B - FASTSURF M12A/M12B	0.6726	-0.2186
012_S_0720	AD	Right	4	Man. BLA/BLB - FASTSURF BLA/BLB	0.6443	-0.5104
012_S_0720	AD	Right	4	Man. BLA/BLB - FASTSURF BLA/BLB	0.6576	-0.637
012_S_0720	AD	Right	4	Man. M12A/M12B - FASTSURF M12A/M12B	0.6365	-4.5952
012_S_0720	AD	Right	4	Man. M12A/M12B - FASTSURF M12A/M12B	0.6375	-3.32
014_S_0519	CTRL	Right	4	Man. BLA/BLB - FASTSURF BLA/BLB	0.6897	6.984
014_S_0519	CTRL	Right	4	Man. BLA/BLB - FASTSURF BLA/BLB	0.7011	0.409
014_S_0519	CTRL	Right	4	Man. M12A/M12B - FASTSURF M12A/M12B	0.7036	1.972
014_S_0519	CTRL	Right	4	Man. M12A/M12B - FASTSURF M12A/M12B	0.7196	0.9709
018_S_0286	AD	Right	4	Man. BLA/BLB - FASTSURF BLA/BLB	0.7022	6.957
018_S_0286	AD	Right	4	Man. BLA/BLB - FASTSURF BLA/BLB	0.6815	10.8784
018_S_0286	AD	Right	4	Man. M12A/M12B - FASTSURF M12A/M12B	0.6748	9.6261
018_S_0286	AD	Right	4	Man. M12A/M12B - FASTSURF M12A/M12B	0.6529	10.6599
020_S_0097	CTRL	Right	4	Man. BLA/BLB - FASTSURF BLA/BLB	0.674	6.2715
020_S_0097	CTRL	Right	4	Man. BLA/BLB - FASTSURF BLA/BLB	0.6174	7.6115
020_S_0097	CTRL	Right	4	Man. M12A/M12B - FASTSURF M12A/M12B	0.6372	7.9218
020_S_0097	CTRL	Right	4	Man. M12A/M12B - FASTSURF M12A/M12B	0.6696	2.4396
020_S_0213	AD	Right	4	Man. BLA/BLB - FASTSURF BLA/BLB	0.7104	2.5098
020_S_0213	AD	Right	4	Man. BLA/BLB - FASTSURF BLA/BLB	0.7047	-0.9899
020_S_0213	AD	Right	4	Man. M12A/M12B - FASTSURF M12A/M12B	0.6989	5.8721
[truncated: 3,041 more rows]
