# Supplementary material for: FAst Segmentation Through SURface Fairing (FASTSURF): A novel semi-automatic hippocampus segmentation method
Source: PLoS One. 2019 Jan 18;14(1):e0210641. doi: 10.1371/journal.pone.0210641 (PMC6338359; doi:10.1371/journal.pone.0210641)
Supplement: S4 Supporting Information — (XLSX) [file pone.0210641.s010.xlsx]

## Sheet: Reproducibility_with_BTB
Subject ID	Group	Hippocampus	Number_of_Contours	Comparison	Jaccard_Index	Percentage_Volume_Difference
002_S_0559	CTRL	Left	4	Man. BLA/BLB - FASTSURF BLB/BLA	0.622117	-12.1883
002_S_0559	CTRL	Left	4	Man. BLA/BLB - FASTSURF BLB/BLA	0.650764	-7.10537
002_S_0559	CTRL	Left	4	Man. M12A/M12B - FASTSURF M12B/M12A	0.672148	-11.9497
002_S_0559	CTRL	Left	4	Man. M12A/M12B - FASTSURF M12B/M12A	0.677622	-7.23447
002_S_0685	CTRL	Left	4	Man. BLA/BLB - FASTSURF BLB/BLA	0.678097	-19.6067
002_S_0685	CTRL	Left	4	Man. BLA/BLB - FASTSURF BLB/BLA	0.675049	-0.866783
002_S_0685	CTRL	Left	4	Man. M12A/M12B - FASTSURF M12B/M12A	0.715631	-7.94807
002_S_0685	CTRL	Left	4	Man. M12A/M12B - FASTSURF M12B/M12A	0.713758	-9.2708
005_S_1341	AD	Left	4	Man. BLA/BLB - FASTSURF BLB/BLA	0.669667	-4.53328
005_S_1341	AD	Left	4	Man. BLA/BLB - FASTSURF BLB/BLA	0.690729	-6.82045
005_S_1341	AD	Left	4	Man. M12A/M12B - FASTSURF M12B/M12A	0.633832	-9.22711
005_S_1341	AD	Left	4	Man. M12A/M12B - FASTSURF M12B/M12A	0.624858	-6.06497
007_S_0070	CTRL	Left	4	Man. BLA/BLB - FASTSURF BLB/BLA	0.633555	-10.2564
007_S_0070	CTRL	Left	4	Man. BLA/BLB - FASTSURF BLB/BLA	0.619869	-4.81773
007_S_0070	CTRL	Left	4	Man. M12A/M12B - FASTSURF M12B/M12A	0.654383	-6.14577
007_S_0070	CTRL	Left	4	Man. M12A/M12B - FASTSURF M12B/M12A	0.634177	-8.56206
009_S_0751	CTRL	Left	4	Man. BLA/BLB - FASTSURF BLB/BLA	0.607333	-6.57605
009_S_0751	CTRL	Left	4	Man. BLA/BLB - FASTSURF BLB/BLA	0.614153	-8.88347
009_S_0751	CTRL	Left	4	Man. M12A/M12B - FASTSURF M12B/M12A	0.608062	-4.69218
009_S_0751	CTRL	Left	4	Man. M12A/M12B - FASTSURF M12B/M12A	0.634658	-8.24758
012_S_0720	AD	Left	4	Man. BLA/BLB - FASTSURF BLB/BLA	0.701167	1.3026
012_S_0720	AD	Left	4	Man. BLA/BLB - FASTSURF BLB/BLA	0.696484	-4.6918
012_S_0720	AD	Left	4	Man. M12A/M12B - FASTSURF M12B/M12A	0.640771	11.0252
012_S_0720	AD	Left	4	Man. M12A/M12B - FASTSURF M12B/M12A	0.648149	-13.4119
014_S_0519	CTRL	Left	4	Man. BLA/BLB - FASTSURF BLB/BLA	0.724273	-6.76216
014_S_0519	CTRL	Left	4	Man. BLA/BLB - FASTSURF BLB/BLA	0.71449	7.85055
014_S_0519	CTRL	Left	4	Man. M12A/M12B - FASTSURF M12B/M12A	0.729618	-6.96487
014_S_0519	CTRL	Left	4	Man. M12A/M12B - FASTSURF M12B/M12A	0.733946	5.95171
018_S_0286	AD	Left	4	Man. BLA/BLB - FASTSURF BLB/BLA	0.673399	-6.43294
018_S_0286	AD	Left	4	Man. BLA/BLB - FASTSURF BLB/BLA	0.686157	-8.91389
018_S_0286	AD	Left	4	Man. M12A/M12B - FASTSURF M12B/M12A	0.691249	-7.55544
018_S_0286	AD	Left	4	Man. M12A/M12B - FASTSURF M12B/M12A	0.65515	-4.51799
020_S_0097	CTRL	Left	4	Man. BLA/BLB - FASTSURF BLB/BLA	0.595385	-7.87602
020_S_0097	CTRL	Left	4	Man. BLA/BLB - FASTSURF BLB/BLA	0.631002	-9.19032
020_S_0097	CTRL	Left	4	Man. M12A/M12B - FASTSURF M12B/M12A	0.643124	-5.16955
020_S_0097	CTRL	Left	4	Man. M12A/M12B - FASTSURF M12B/M12A	0.610007	-6.69883
020_S_0213	AD	Left	4	Man. BLA/BLB - FASTSURF BLB/BLA	0.692846	-7.88448
020_S_0213	AD	Left	4	Man. BLA/BLB - FASTSURF BLB/BLA	0.685999	-3.07448
020_S_0213	AD	Left	4	Man. M12A/M12B - FASTSURF M12B/M12A	0.651281	-1.42613
020_S_0213	AD	Left	4	Man. M12A/M12B - FASTSURF M12B/M12A	0.653686	-13.3625
022_S_0543	AD	Left	4	Man. BLA/BLB - FASTSURF BLB/BLA	0.598336	-14.3278
022_S_0543	AD	Left	4	Man. BLA/BLB - FASTSURF BLB/BLA	0.613336	-6.70677
022_S_0543	AD	Left	4	Man. M12A/M12B - FASTSURF M12B/M12A	0.585904	-6.58452
022_S_0543	AD	Left	4	Man. M12A/M12B - FASTSURF M12B/M12A	0.592526	-3.33775
022_S_1097	MCIP	Left	4	Man. BLA/BLB - FASTSURF BLB/BLA	0.648104	-6.14238
022_S_1097	MCIP	Left	4	Man. BLA/BLB - FASTSURF BLB/BLA	0.660849	-11.1116
022_S_1097	MCIP	Left	4	Man. M12A/M12B - FASTSURF M12B/M12A	0.674179	-3.825
022_S_1097	MCIP	Left	4	Man. M12A/M12B - FASTSURF M12B/M12A	0.675142	-10.5274
022_S_1351	MCIP	Left	4	Man. BLA/BLB - FASTSURF BLB/BLA	0.678897	-6.17786
022_S_1351	MCIP	Left	4	Man. BLA/BLB - FASTSURF BLB/BLA	0.65983	-2.44464
022_S_1351	MCIP	Left	4	Man. M12A/M12B - FASTSURF M12B/M12A	0.665405	-4.22973
022_S_1351	MCIP	Left	4	Man. M12A/M12B - FASTSURF M12B/M12A	0.633432	-12.5067
023_S_0083	AD	Left	4	Man. BLA/BLB - FASTSURF BLB/BLA	0.628172	-10.866
023_S_0083	AD	Left	4	Man. BLA/BLB - FASTSURF BLB/BLA	0.642788	-9.03348
023_S_0083	AD	Left	4	Man. M12A/M12B - FASTSURF M12B/M12A	0.585767	-2.85444
023_S_0083	AD	Left	4	Man. M12A/M12B - FASTSURF M12B/M12A	0.640885	-13.2752
024_S_1171	AD	Left	4	Man. BLA/BLB - FASTSURF BLB/BLA	0.647519	-16.0943
024_S_1171	AD	Left	4	Man. BLA/BLB - FASTSURF BLB/BLA	0.631185	-6.73355
024_S_1171	AD	Left	4	Man. M12A/M12B - FASTSURF M12B/M12A	0.652124	-13.4999
024_S_1171	AD	Left	4	Man. M12A/M12B - FASTSURF M12B/M12A	0.625921	-11.6403
027_S_0120	CTRL	Left	4	Man. BLA/BLB - FASTSURF BLB/BLA	0.672649	-0.318544
027_S_0120	CTRL	Left	4	Man. BLA/BLB - FASTSURF BLB/BLA	0.660258	-5.49017
027_S_0120	CTRL	Left	4	Man. M12A/M12B - FASTSURF M12B/M12A	0.65671	2.2621
027_S_0120	CTRL	Left	4	Man. M12A/M12B - FASTSURF M12B/M12A	0.657934	0.68176
029_S_0843	CTRL	Left	4	Man. BLA/BLB - FASTSURF BLB/BLA	0.647341	-9.68059
029_S_0843	CTRL	Left	4	Man. BLA/BLB - FASTSURF BLB/BLA	0.688896	-2.68695
029_S_0843	CTRL	Left	4	Man. M12A/M12B - FASTSURF M12B/M12A	0.69431	-6.3215
029_S_0843	CTRL	Left	4	Man. M12A/M12B - FASTSURF M12B/M12A	0.702238	-5.13233
031_S_0618	CTRL	Left	4	Man. BLA/BLB - FASTSURF BLB/BLA	0.692079	-9.21811
031_S_0618	CTRL	Left	4	Man. BLA/BLB - FASTSURF BLB/BLA	0.677484	-5.75689
031_S_0618	CTRL	Left	4	Man. M12A/M12B - FASTSURF M12B/M12A	0.677961	-1.87939
031_S_0618	CTRL	Left	4	Man. M12A/M12B - FASTSURF M12B/M12A	0.710306	-6.60892
033_S_0923	CTRL	Left	4	Man. BLA/BLB - FASTSURF BLB/BLA	0.659758	-7.99819
033_S_0923	CTRL	Left	4	Man. BLA/BLB - FASTSURF BLB/BLA	0.642989	1.15708
033_S_0923	CTRL	Left	4	Man. M12A/M12B - FASTSURF M12B/M12A	0.642833	-5.05034
033_S_0923	CTRL	Left	4	Man. M12A/M12B - FASTSURF M12B/M12A	0.701649	-4.32733
033_S_1281	AD	Left	4	Man. BLA/BLB - FASTSURF BLB/BLA	0.643589	-18.2369
033_S_1281	AD	Left	4	Man. BLA/BLB - FASTSURF BLB/BLA	0.640277	-4.17521
033_S_1281	AD	Left	4	Man. M12A/M12B - FASTSURF M12B/M12A	0.629411	-6.86203
033_S_1281	AD	Left	4	Man. M12A/M12B - FASTSURF M12B/M12A	0.644845	-12.0445
033_S_1285	AD	Left	4	Man. BLA/BLB - FASTSURF BLB/BLA	0.614933	-8.8427
033_S_1285	AD	Left	4	Man. BLA/BLB - FASTSURF BLB/BLA	0.622699	-6.38626
033_S_1285	AD	Left	4	Man. M12A/M12B - FASTSURF M12B/M12A	0.62154	-6.85428
033_S_1285	AD	Left	4	Man. M12A/M12B - FASTSURF M12B/M12A	0.624581	-8.00977
035_S_0341	AD	Left	4	Man. BLA/BLB - FASTSURF BLB/BLA	0.59214	-18.2986
035_S_0341	AD	Left	4	Man. BLA/BLB - FASTSURF BLB/BLA	0.616541	-15.4829
035_S_0341	AD	Left	4	Man. M12A/M12B - FASTSURF M12B/M12A	0.644578	-16.622
035_S_0341	AD	Left	4	Man. M12A/M12B - FASTSURF M12B/M12A	0.588611	-12.1185
036_S_0672	CTRL	Left	4	Man. BLA/BLB - FASTSURF BLB/BLA	0.653797	-4.21118
036_S_0672	CTRL	Left	4	Man. BLA/BLB - FASTSURF BLB/BLA	0.648247	-6.95139
036_S_0672	CTRL	Left	4	Man. M12A/M12B - FASTSURF M12B/M12A	0.667259	-8.98934
036_S_0672	CTRL	Left	4	Man. M12A/M12B - FASTSURF M12B/M12A	0.675146	0.280186
036_S_0748	MCIN	Left	4	Man. BLA/BLB - FASTSURF BLB/BLA	0.633178	-11.6966
036_S_0748	MCIN	Left	4	Man. BLA/BLB - FASTSURF BLB/BLA	0.608241	-1.89424
036_S_0748	MCIN	Left	4	Man. M12A/M12B - FASTSURF M12B/M12A	0.565228	-10.3418
036_S_0748	MCIN	Left	4	Man. M12A/M12B - FASTSURF M12B/M12A	0.587451	0.901883
037_S_0552	MCIP	Left	4	Man. BLA/BLB - FASTSURF BLB/BLA	0.656611	-16.0307
037_S_0552	MCIP	Left	4	Man. BLA/BLB - FASTSURF BLB/BLA	0.633479	-2.27977
037_S_0552	MCIP	Left	4	Man. M12A/M12B - FASTSURF M12B/M12A	0.653555	-5.48861
037_S_0552	MCIP	Left	4	Man. M12A/M12B - FASTSURF M12B/M12A	0.63591	-3.49599
041_S_0314	MCIP	Left	4	Man. BLA/BLB - FASTSURF BLB/BLA	0.575311	-18.1153
041_S_0314	MCIP	Left	4	Man. BLA/BLB - FASTSURF BLB/BLA	0.57921	-5.8303
041_S_0314	MCIP	Left	4	Man. M12A/M12B - FASTSURF M12B/M12A	0.581685	-4.96471
041_S_0314	MCIP	Left	4	Man. M12A/M12B - FASTSURF M12B/M12A	0.611398	-9.52615
041_S_0598	MCIN	Left	4	Man. BLA/BLB - FASTSURF BLB/BLA	0.646069	-11.123
041_S_0598	MCIN	Left	4	Man. BLA/BLB - FASTSURF BLB/BLA	0.64944	-0.228395
041_S_0598	MCIN	Left	4	Man. M12A/M12B - FASTSURF M12B/M12A	0.635492	-16.0847
041_S_0598	MCIN	Left	4	Man. M12A/M12B - FASTSURF M12B/M12A	0.639558	-4.79026
041_S_1002	CTRL	Left	4	Man. BLA/BLB - FASTSURF BLB/BLA	0.661103	-3.23354
041_S_1002	CTRL	Left	4	Man. BLA/BLB - FASTSURF BLB/BLA	0.676598	-2.00778
041_S_1002	CTRL	Left	4	Man. M12A/M12B - FASTSURF M12B/M12A	0.658449	-1.50614
041_S_1002	CTRL	Left	4	Man. M12A/M12B - FASTSURF M12B/M12A	0.655088	-11.544
041_S_1010	MCIP	Left	4	Man. BLA/BLB - FASTSURF BLB/BLA	0.626016	-4.64888
041_S_1010	MCIP	Left	4	Man. BLA/BLB - FASTSURF BLB/BLA	0.631345	-1.21753
041_S_1010	MCIP	Left	4	Man. M12A/M12B - FASTSURF M12B/M12A	0.583917	1.34609
041_S_1010	MCIP	Left	4	Man. M12A/M12B - FASTSURF M12B/M12A	0.555448	-20.4477
041_S_1260	MCIN	Left	4	Man. BLA/BLB - FASTSURF BLB/BLA	0.692636	-4.81198
041_S_1260	MCIN	Left	4	Man. BLA/BLB - FASTSURF BLB/BLA	0.669716	-1.29174
041_S_1260	MCIN	Left	4	Man. M12A/M12B - FASTSURF M12B/M12A	0.691106	-3.47733
041_S_1260	MCIN	Left	4	Man. M12A/M12B - FASTSURF M12B/M12A	0.653791	-1.33429
052_S_1352	MCIN	Left	4	Man. BLA/BLB - FASTSURF BLB/BLA	0.722906	-1.20477
052_S_1352	MCIN	Left	4	Man. BLA/BLB - FASTSURF BLB/BLA	0.71893	-2.98418
052_S_1352	MCIN	Left	4	Man. M12A/M12B - FASTSURF M12B/M12A	0.729974	0.894736
052_S_1352	MCIN	Left	4	Man. M12A/M12B - FASTSURF M12B/M12A	0.72669	0.137466
057_S_0474	AD	Left	4	Man. BLA/BLB - FASTSURF BLB/BLA	0.632774	-5.75409
057_S_0474	AD	Left	4	Man. BLA/BLB - FASTSURF BLB/BLA	0.616933	-15.4407
057_S_0474	AD	Left	4	Man. M12A/M12B - FASTSURF M12B/M12A	0.632648	-7.75165
057_S_0474	AD	Left	4	Man. M12A/M12B - FASTSURF M12B/M12A	0.578238	-7.46901
057_S_0779	CTRL	Left	4	Man. BLA/BLB - FASTSURF BLB/BLA	0.628329	-7.22109
057_S_0779	CTRL	Left	4	Man. BLA/BLB - FASTSURF BLB/BLA	0.622031	-15.0801
057_S_0779	CTRL	Left	4	Man. M12A/M12B - FASTSURF M12B/M12A	0.639264	-13.7362
057_S_0779	CTRL	Left	4	Man. M12A/M12B - FASTSURF M12B/M12A	0.613299	-13.9983
057_S_0941	MCIP	Left	4	Man. BLA/BLB - FASTSURF BLB/BLA	0.571191	-9.44047
057_S_0941	MCIP	Left	4	Man. BLA/BLB - FASTSURF BLB/BLA	0.559365	-15.1356
057_S_0941	MCIP	Left	4	Man. M12A/M12B - FASTSURF M12B/M12A	0.578425	-19.3898
057_S_0941	MCIP	Left	4	Man. M12A/M12B - FASTSURF M12B/M12A	0.551911	-17.2339
057_S_1217	MCIP	Left	4	Man. BLA/BLB - FASTSURF BLB/BLA	0.709161	-6.05554
057_S_1217	MCIP	Left	4	Man. BLA/BLB - FASTSURF BLB/BLA	0.698372	-2.42224
057_S_1217	MCIP	Left	4	Man. M12A/M12B - FASTSURF M12B/M12A	0.692283	-8.1697
057_S_1217	MCIP	Left	4	Man. M12A/M12B - FASTSURF M12B/M12A	0.691346	-3.92744
057_S_1269	MCIP	Left	4	Man. BLA/BLB - FASTSURF BLB/BLA	0.659688	-0.0951492
057_S_1269	MCIP	Left	4	Man. BLA/BLB - FASTSURF BLB/BLA	0.672869	-9.07867
057_S_1269	MCIP	Left	4	Man. M12A/M12B - FASTSURF M12B/M12A	0.655735	-9.14737
057_S_1269	MCIP	Left	4	Man. M12A/M12B - FASTSURF M12B/M12A	0.690339	-3.27326
057_S_1371	AD	Left	4	Man. BLA/BLB - FASTSURF BLB/BLA	0.618702	2.65795
057_S_1371	AD	Left	4	Man. BLA/BLB - FASTSURF BLB/BLA	0.607894	-6.18989
057_S_1371	AD	Left	4	Man. M12A/M12B - FASTSURF M12B/M12A	0.606067	-15.1204
057_S_1371	AD	Left	4	Man. M12A/M12B - FASTSURF M12B/M12A	0.61333	-6.03749
062_S_0690	AD	Left	4	Man. BLA/BLB - FASTSURF BLB/BLA	0.634088	1.57033
062_S_0690	AD	Left	4	Man. BLA/BLB - FASTSURF BLB/BLA	0.565868	-30.6004
062_S_0690	AD	Left	4	Man. M12A/M12B - FASTSURF M12B/M12A	0.624376	-7.03904
062_S_0690	AD	Left	4	Man. M12A/M12B - FASTSURF M12B/M12A	0.629299	-6.91481
062_S_0768	CTRL	Left	4	Man. BLA/BLB - FASTSURF BLB/BLA	0.530509	-9.69127
062_S_0768	CTRL	Left	4	Man. BLA/BLB - FASTSURF BLB/BLA	0.566811	-8.54226
062_S_0768	CTRL	Left	4	Man. M12A/M12B - FASTSURF M12B/M12A	0.534829	-11.6104
062_S_0768	CTRL	Left	4	Man. M12A/M12B - FASTSURF M12B/M12A	0.548408	-7.50358
067_S_0038	MCIN	Left	4	Man. BLA/BLB - FASTSURF BLB/BLA	0.659647	-5.53239
067_S_0038	MCIN	Left	4	Man. BLA/BLB - FASTSURF BLB/BLA	0.638323	-6.68986
067_S_0038	MCIN	Left	4	Man. M12A/M12B - FASTSURF M12B/M12A	0.653515	-11.5735
067_S_0038	MCIN	Left	4	Man. M12A/M12B - FASTSURF M12B/M12A	0.651029	-6.89528
067_S_0076	AD	Left	4	Man. BLA/BLB - FASTSURF BLB/BLA	0.670418	1.85375
067_S_0076	AD	Left	4	Man. BLA/BLB - FASTSURF BLB/BLA	0.662753	-1.39073
067_S_0076	AD	Left	4	Man. M12A/M12B - FASTSURF M12B/M12A	0.581718	7.54046
067_S_0076	AD	Left	4	Man. M12A/M12B - FASTSURF M12B/M12A	0.598832	0.878021
067_S_0176	MCIP	Left	4	Man. BLA/BLB - FASTSURF BLB/BLA	0.686785	-10.9734
067_S_0176	MCIP	Left	4	Man. BLA/BLB - FASTSURF BLB/BLA	0.63921	1.74651
067_S_0176	MCIP	Left	4	Man. M12A/M12B - FASTSURF M12B/M12A	0.678485	-10.0302
067_S_0176	MCIP	Left	4	Man. M12A/M12B - FASTSURF M12B/M12A	0.658704	-8.2742
067_S_0243	MCIP	Left	4	Man. BLA/BLB - FASTSURF BLB/BLA	0.651315	4.09685
067_S_0243	MCIP	Left	4	Man. BLA/BLB - FASTSURF BLB/BLA	0.672541	-14.5323
067_S_0243	MCIP	Left	4	Man. M12A/M12B - FASTSURF M12B/M12A	0.608751	-4.58754
067_S_0243	MCIP	Left	4	Man. M12A/M12B - FASTSURF M12B/M12A	0.636134	-2.12085
067_S_1253	AD	Left	4	Man. BLA/BLB - FASTSURF BLB/BLA	0.664297	-10.9001
067_S_1253	AD	Left	4	Man. BLA/BLB - FASTSURF BLB/BLA	0.669823	-4.4553
067_S_1253	AD	Left	4	Man. M12A/M12B - FASTSURF M12B/M12A	0.698486	-0.892281
067_S_1253	AD	Left	4	Man. M12A/M12B - FASTSURF M12B/M12A	0.693392	-7.6109
073_S_0089	CTRL	Left	4	Man. BLA/BLB - FASTSURF BLB/BLA	0.707693	-7.51512
073_S_0089	CTRL	Left	4	Man. BLA/BLB - FASTSURF BLB/BLA	0.672436	-10.163
073_S_0089	CTRL	Left	4	Man. M12A/M12B - FASTSURF M12B/M12A	0.651714	0.133711
073_S_0089	CTRL	Left	4	Man. M12A/M12B - FASTSURF M12B/M12A	0.66309	-14.3989
073_S_0565	AD	Left	4	Man. BLA/BLB - FASTSURF BLB/BLA	0.678246	2.69222
073_S_0565	AD	Left	4	Man. BLA/BLB - FASTSURF BLB/BLA	0.651979	-16.408
073_S_0565	AD	Left	4	Man. M12A/M12B - FASTSURF M12B/M12A	0.630812	-2.37227
073_S_0565	AD	Left	4	Man. M12A/M12B - FASTSURF M12B/M12A	0.598604	-7.85165
073_S_0746	MCIN	Left	4	Man. BLA/BLB - FASTSURF BLB/BLA	0.625126	-8.43027
073_S_0746	MCIN	Left	4	Man. BLA/BLB - FASTSURF BLB/BLA	0.658512	-3.17267
073_S_0746	MCIN	Left	4	Man. M12A/M12B - FASTSURF M12B/M12A	0.624883	-13.8329
073_S_0746	MCIN	Left	4	Man. M12A/M12B - FASTSURF M12B/M12A	0.629996	-9.35105
094_S_0692	CTRL	Left	4	Man. BLA/BLB - FASTSURF BLB/BLA	0.657123	0.277281
094_S_0692	CTRL	Left	4	Man. BLA/BLB - FASTSURF BLB/BLA	0.672924	-7.6765
094_S_0692	CTRL	Left	4	Man. M12A/M12B - FASTSURF M12B/M12A	0.693716	-4.65365
094_S_0692	CTRL	Left	4	Man. M12A/M12B - FASTSURF M12B/M12A	0.671685	2.32416
094_S_0921	MCIP	Left	4	Man. BLA/BLB - FASTSURF BLB/BLA	0.628984	-14.9289
094_S_0921	MCIP	Left	4	Man. BLA/BLB - FASTSURF BLB/BLA	0.62038	-10.0753
094_S_0921	MCIP	Left	4	Man. M12A/M12B - FASTSURF M12B/M12A	0.629768	-11.1816
094_S_0921	MCIP	Left	4	Man. M12A/M12B - FASTSURF M12B/M12A	0.634702	-12.9941
094_S_1090	AD	Left	4	Man. BLA/BLB - FASTSURF BLB/BLA	0.645356	1.32435
094_S_1090	AD	Left	4	Man. BLA/BLB - FASTSURF BLB/BLA	0.640794	-10.5011
094_S_1090	AD	Left	4	Man. M12A/M12B - FASTSURF M12B/M12A	0.632432	-8.97571
094_S_1090	AD	Left	4	Man. M12A/M12B - FASTSURF M12B/M12A	0.621333	1.05471
094_S_1402	AD	Left	4	Man. BLA/BLB - FASTSURF BLB/BLA	0.606674	-1.30894
094_S_1402	AD	Left	4	Man. BLA/BLB - FASTSURF BLB/BLA	0.630666	-6.85284
094_S_1402	AD	Left	4	Man. M12A/M12B - FASTSURF M12B/M12A	0.650489	1.09328
094_S_1402	AD	Left	4	Man. M12A/M12B - FASTSURF M12B/M12A	0.626298	-8.18595
098_S_0896	CTRL	Left	4	Man. BLA/BLB - FASTSURF BLB/BLA	0.640261	-0.979705
098_S_0896	CTRL	Left	4	Man. BLA/BLB - FASTSURF BLB/BLA	0.63542	-4.13867
098_S_0896	CTRL	Left	4	Man. M12A/M12B - FASTSURF M12B/M12A	0.628444	-6.45476
098_S_0896	CTRL	Left	4	Man. M12A/M12B - FASTSURF M12B/M12A	0.619464	-2.35407
099_S_0291	MCIP	Left	4	Man. BLA/BLB - FASTSURF BLB/BLA	0.645166	-10.6956
099_S_0291	MCIP	Left	4	Man. BLA/BLB - FASTSURF BLB/BLA	0.633773	-5.68613
099_S_0291	MCIP	Left	4	Man. M12A/M12B - FASTSURF M12B/M12A	0.635348	-13.2474
099_S_0291	MCIP	Left	4	Man. M12A/M12B - FASTSURF M12B/M12A	0.630562	-2.75523
099_S_0352	CTRL	Left	4	Man. BLA/BLB - FASTSURF BLB/BLA	0.664484	-10.1033
099_S_0352	CTRL	Left	4	Man. BLA/BLB - FASTSURF BLB/BLA	0.632826	-1.08929
099_S_0352	CTRL	Left	4	Man. M12A/M12B - FASTSURF M12B/M12A	0.667255	-12.7935
099_S_0352	CTRL	Left	4	Man. M12A/M12B - FASTSURF M12B/M12A	0.664486	-8.52876
099_S_0533	CTRL	Left	4	Man. BLA/BLB - FASTSURF BLB/BLA	0.712183	-0.360212
099_S_0533	CTRL	Left	4	Man. BLA/BLB - FASTSURF BLB/BLA	0.696499	-6.81551
099_S_0533	CTRL	Left	4	Man. M12A/M12B - FASTSURF M12B/M12A	0.701301	-6.93896
099_S_0533	CTRL	Left	4	Man. M12A/M12B - FASTSURF M12B/M12A	0.727015	1.35928
099_S_0880	MCIN	Left	4	Man. BLA/BLB - FASTSURF BLB/BLA	0.724336	-4.70201
099_S_0880	MCIN	Left	4	Man. BLA/BLB - FASTSURF BLB/BLA	0.690579	-13.97
099_S_0880	MCIN	Left	4	Man. M12A/M12B - FASTSURF M12B/M12A	0.693305	-10.953
099_S_0880	MCIN	Left	4	Man. M12A/M12B - FASTSURF M12B/M12A	0.673928	-2.95298
099_S_1034	MCIN	Left	4	Man. BLA/BLB - FASTSURF BLB/BLA	0.682673	-12.5335
099_S_1034	MCIN	Left	4	Man. BLA/BLB - FASTSURF BLB/BLA	0.690157	-10.9629
099_S_1034	MCIN	Left	4	Man. M12A/M12B - FASTSURF M12B/M12A	0.663544	-10.7569
099_S_1034	MCIN	Left	4	Man. M12A/M12B - FASTSURF M12B/M12A	0.67424	-6.86663
114_S_0378	MCIP	Left	4	Man. BLA/BLB - FASTSURF BLB/BLA	0.663938	-4.63134
114_S_0378	MCIP	Left	4	Man. BLA/BLB - FASTSURF BLB/BLA	0.648098	-10.4495
114_S_0378	MCIP	Left	4	Man. M12A/M12B - FASTSURF M12B/M12A	0.612509	-3.85483
114_S_0378	MCIP	Left	4	Man. M12A/M12B - FASTSURF M12B/M12A	0.615313	-6.36635
114_S_0410	MCIN	Left	4	Man. BLA/BLB - FASTSURF BLB/BLA	0.637065	-16.8334
114_S_0410	MCIN	Left	4	Man. BLA/BLB - FASTSURF BLB/BLA	0.63895	-0.682002
114_S_0410	MCIN	Left	4	Man. M12A/M12B - FASTSURF M12B/M12A	0.594184	-11.9902
114_S_0410	MCIN	Left	4	Man. M12A/M12B - FASTSURF M12B/M12A	0.615759	-0.873608
116_S_0361	MCIP	Left	4	Man. BLA/BLB - FASTSURF BLB/BLA	0.718736	-3.51864
116_S_0361	MCIP	Left	4	Man. BLA/BLB - FASTSURF BLB/BLA	0.699458	-11.9416
116_S_0361	MCIP	Left	4	Man. M12A/M12B - FASTSURF M12B/M12A	0.685054	-13.047
116_S_0361	MCIP	Left	4	Man. M12A/M12B - FASTSURF M12B/M12A	0.67343	1.3741
127_S_0112	MCIP	Left	4	Man. BLA/BLB - FASTSURF BLB/BLA	0.666383	0.791164
127_S_0112	MCIP	Left	4	Man. BLA/BLB - FASTSURF BLB/BLA	0.671219	-17.3448
127_S_0112	MCIP	Left	4	Man. M12A/M12B - FASTSURF M12B/M12A	0.68729	-10.1197
127_S_0112	MCIP	Left	4	Man. M12A/M12B - FASTSURF M12B/M12A	0.696643	-10.0068
127_S_0754	AD	Left	4	Man. BLA/BLB - FASTSURF BLB/BLA	0.598019	4.57458
127_S_0754	AD	Left	4	Man. BLA/BLB - FASTSURF BLB/BLA	0.661713	-6.63795
127_S_0754	AD	Left	4	Man. M12A/M12B - FASTSURF M12B/M12A	0.610422	-13.2415
127_S_0754	AD	Left	4	Man. M12A/M12B - FASTSURF M12B/M12A	0.530707	7.94741
127_S_1140	MCIN	Left	4	Man. BLA/BLB - FASTSURF BLB/BLA	0.635564	-0.538725
127_S_1140	MCIN	Left	4	Man. BLA/BLB - FASTSURF BLB/BLA	0.667022	-4.18305
127_S_1140	MCIN	Left	4	Man. M12A/M12B - FASTSURF M12B/M12A	0.627707	-12.0925
127_S_1140	MCIN	Left	4	Man. M12A/M12B - FASTSURF M12B/M12A	0.649997	9.17304
136_S_0107	MCIN	Left	4	Man. BLA/BLB - FASTSURF BLB/BLA	0.730987	2.95743
136_S_0107	MCIN	Left	4	Man. BLA/BLB - FASTSURF BLB/BLA	0.720584	-10.4393
136_S_0107	MCIN	Left	4	Man. M12A/M12B - FASTSURF M12B/M12A	0.731175	-11.4318
136_S_0107	MCIN	Left	4	Man. M12A/M12B - FASTSURF M12B/M12A	0.732116	-5.77831
136_S_0186	CTRL	Left	4	Man. BLA/BLB - FASTSURF BLB/BLA	0.678928	-0.498531
136_S_0186	CTRL	Left	4	Man. BLA/BLB - FASTSURF BLB/BLA	0.710706	-0.533313
136_S_0186	CTRL	Left	4	Man. M12A/M12B - FASTSURF M12B/M12A	0.670754	-1.53218
136_S_0186	CTRL	Left	4	Man. M12A/M12B - FASTSURF M12B/M12A	0.695294	2.81243
137_S_0158	MCIN	Left	4	Man. BLA/BLB - FASTSURF BLB/BLA	0.68414	1.84407
137_S_0158	MCIN	Left	4	Man. BLA/BLB - FASTSURF BLB/BLA	0.701045	-7.28424
137_S_0158	MCIN	Left	4	Man. M12A/M12B - FASTSURF M12B/M12A	0.662093	-11.3694
137_S_0158	MCIN	Left	4	Man. M12A/M12B - FASTSURF M12B/M12A	0.680709	-2.10947
137_S_0366	AD	Left	4	Man. BLA/BLB - FASTSURF BLB/BLA	0.697573	-5.37371
137_S_0366	AD	Left	4	Man. BLA/BLB - FASTSURF BLB/BLA	0.691913	-12.8232
137_S_0366	AD	Left	4	Man. M12A/M12B - FASTSURF M12B/M12A	0.687171	-9.29457
137_S_0366	AD	Left	4	Man. M12A/M12B - FASTSURF M12B/M12A	0.680719	-1.60731
137_S_0973	MCIN	Left	4	Man. BLA/BLB - FASTSURF BLB/BLA	0.591056	-2.0421
137_S_0973	MCIN	Left	4	Man. BLA/BLB - FASTSURF BLB/BLA	0.625039	-6.2913
137_S_0973	MCIN	Left	4	Man. M12A/M12B - FASTSURF M12B/M12A	0.654429	-6.52025
137_S_0973	MCIN	Left	4	Man. M12A/M12B - FASTSURF M12B/M12A	0.63719	0.72974
137_S_1414	MCIN	Left	4	Man. BLA/BLB - FASTSURF BLB/BLA	0.684135	1.18993
137_S_1414	MCIN	Left	4	Man. BLA/BLB - FASTSURF BLB/BLA	0.662388	-3.50597
137_S_1414	MCIN	Left	4	Man. M12A/M12B - FASTSURF M12B/M12A	0.622986	-13.9817
137_S_1414	MCIN	Left	4	Man. M12A/M12B - FASTSURF M12B/M12A	0.629643	-0.0892315
141_S_1052	MCIN	Left	4	Man. BLA/BLB - FASTSURF BLB/BLA	0.649901	2.72393
141_S_1052	MCIN	Left	4	Man. BLA/BLB - FASTSURF BLB/BLA	0.662538	-11.3345
141_S_1052	MCIN	Left	4	Man. M12A/M12B - FASTSURF M12B/M12A	0.651701	-0.121026
141_S_1052	MCIN	Left	4	Man. M12A/M12B - FASTSURF M12B/M12A	0.673049	-1.73014
002_S_0559	CTRL	Left	5	Man. BLA/BLB - FASTSURF BLB/BLA	0.706561	-7.39215
002_S_0559	CTRL	Left	5	Man. BLA/BLB - FASTSURF BLB/BLA	0.722378	-0.535741
002_S_0559	CTRL	Left	5	Man. M12A/M12B - FASTSURF M12B/M12A	0.776765	-8.2408
002_S_0559	CTRL	Left	5	Man. M12A/M12B - FASTSURF M12B/M12A	0.776996	-2.86709
002_S_0685	CTRL	Left	5	Man. BLA/BLB - FASTSURF BLB/BLA	0.702471	-20.8283
002_S_0685	CTRL	Left	5	Man. BLA/BLB - FASTSURF BLB/BLA	0.750111	2.62287
002_S_0685	CTRL	Left	5	Man. M12A/M12B - FASTSURF M12B/M12A	0.775953	-1.4025
002_S_0685	CTRL	Left	5	Man. M12A/M12B - FASTSURF M12B/M12A	0.771007	-4.22285
005_S_1341	AD	Left	5	Man. BLA/BLB - FASTSURF BLB/BLA	0.760278	-3.57181
005_S_1341	AD	Left	5	Man. BLA/BLB - FASTSURF BLB/BLA	0.759683	-4.24896
005_S_1341	AD	Left	5	Man. M12A/M12B - FASTSURF M12B/M12A	0.723472	-5.42223
005_S_1341	AD	Left	5	Man. M12A/M12B - FASTSURF M12B/M12A	0.732103	0.693875
007_S_0070	CTRL	Left	5	Man. BLA/BLB - FASTSURF BLB/BLA	0.714776	-2.69399
007_S_0070	CTRL	Left	5	Man. BLA/BLB - FASTSURF BLB/BLA	0.72526	2.69051
007_S_0070	CTRL	Left	5	Man. M12A/M12B - FASTSURF M12B/M12A	0.715687	0.378808
007_S_0070	CTRL	Left	5	Man. M12A/M12B - FASTSURF M12B/M12A	0.731292	0.136882
009_S_0751	CTRL	Left	5	Man. BLA/BLB - FASTSURF BLB/BLA	0.752028	-4.05794
009_S_0751	CTRL	Left	5	Man. BLA/BLB - FASTSURF BLB/BLA	0.754182	-4.41029
009_S_0751	CTRL	Left	5	Man. M12A/M12B - FASTSURF M12B/M12A	0.752484	0.634641
009_S_0751	CTRL	Left	5	Man. M12A/M12B - FASTSURF M12B/M12A	0.742741	-8.47557
012_S_0720	AD	Left	5	Man. BLA/BLB - FASTSURF BLB/BLA	0.73472	-1.82767
012_S_0720	AD	Left	5	Man. BLA/BLB - FASTSURF BLB/BLA	0.73463	-11.3964
012_S_0720	AD	Left	5	Man. M12A/M12B - FASTSURF M12B/M12A	0.688733	7.39489
012_S_0720	AD	Left	5	Man. M12A/M12B - FASTSURF M12B/M12A	0.709036	-17.5468
014_S_0519	CTRL	Left	5	Man. BLA/BLB - FASTSURF BLB/BLA	0.720662	-14.2215
014_S_0519	CTRL	Left	5	Man. BLA/BLB - FASTSURF BLB/BLA	0.715103	2.71985
014_S_0519	CTRL	Left	5	Man. M12A/M12B - FASTSURF M12B/M12A	0.723231	-10.8885
014_S_0519	CTRL	Left	5	Man. M12A/M12B - FASTSURF M12B/M12A	0.709234	3.27745
018_S_0286	AD	Left	5	Man. BLA/BLB - FASTSURF BLB/BLA	0.775554	-8.08046
018_S_0286	AD	Left	5	Man. BLA/BLB - FASTSURF BLB/BLA	0.76013	-2.29264
018_S_0286	AD	Left	5	Man. M12A/M12B - FASTSURF M12B/M12A	0.771258	-5.92769
018_S_0286	AD	Left	5	Man. M12A/M12B - FASTSURF M12B/M12A	0.744824	-3.23275
020_S_0097	CTRL	Left	5	Man. BLA/BLB - FASTSURF BLB/BLA	0.714405	-2.13601
020_S_0097	CTRL	Left	5	Man. BLA/BLB - FASTSURF BLB/BLA	0.732668	-9.01544
020_S_0097	CTRL	Left	5	Man. M12A/M12B - FASTSURF M12B/M12A	0.74942	-5.38551
020_S_0097	CTRL	Left	5	Man. M12A/M12B - FASTSURF M12B/M12A	0.718641	-11.5983
020_S_0213	AD	Left	5	Man. BLA/BLB - FASTSURF BLB/BLA	0.758128	-6.1759
020_S_0213	AD	Left	5	Man. BLA/BLB - FASTSURF BLB/BLA	0.774974	-7.38441
020_S_0213	AD	Left	5	Man. M12A/M12B - FASTSURF M12B/M12A	0.722152	-0.814408
020_S_0213	AD	Left	5	Man. M12A/M12B - FASTSURF M12B/M12A	0.729873	-11.8963
022_S_0543	AD	Left	5	Man. BLA/BLB - FASTSURF BLB/BLA	0.684555	-6.07296
022_S_0543	AD	Left	5	Man. BLA/BLB - FASTSURF BLB/BLA	0.687631	-6.23476
022_S_0543	AD	Left	5	Man. M12A/M12B - FASTSURF M12B/M12A	0.662136	-3.76399
022_S_0543	AD	Left	5	Man. M12A/M12B - FASTSURF M12B/M12A	0.670233	-3.6631
022_S_1097	MCIP	Left	5	Man. BLA/BLB - FASTSURF BLB/BLA	0.732782	-4.22431
022_S_1097	MCIP	Left	5	Man. BLA/BLB - FASTSURF BLB/BLA	0.735257	-7.686
022_S_1097	MCIP	Left	5	Man. M12A/M12B - FASTSURF M12B/M12A	0.736999	-6.4239
022_S_1097	MCIP	Left	5	Man. M12A/M12B - FASTSURF M12B/M12A	0.749809	-6.86294
022_S_1351	MCIP	Left	5	Man. BLA/BLB - FASTSURF BLB/BLA	0.736441	-10.5017
022_S_1351	MCIP	Left	5	Man. BLA/BLB - FASTSURF BLB/BLA	0.748751	-0.969315
022_S_1351	MCIP	Left	5	Man. M12A/M12B - FASTSURF M12B/M12A	0.727647	-9.95905
022_S_1351	MCIP	Left	5	Man. M12A/M12B - FASTSURF M12B/M12A	0.692108	-2.45141
023_S_0083	AD	Left	5	Man. BLA/BLB - FASTSURF BLB/BLA	0.70494	-0.332195
023_S_0083	AD	Left	5	Man. BLA/BLB - FASTSURF BLB/BLA	0.706153	-3.13236
023_S_0083	AD	Left	5	Man. M12A/M12B - FASTSURF M12B/M12A	0.682034	-1.49932
023_S_0083	AD	Left	5	Man. M12A/M12B - FASTSURF M12B/M12A	0.708937	-9.35549
024_S_1171	AD	Left	5	Man. BLA/BLB - FASTSURF BLB/BLA	0.743806	-16.1301
024_S_1171	AD	Left	5	Man. BLA/BLB - FASTSURF BLB/BLA	0.759186	-0.64721
024_S_1171	AD	Left	5	Man. M12A/M12B - FASTSURF M12B/M12A	0.754508	-8.89304
024_S_1171	AD	Left	5	Man. M12A/M12B - FASTSURF M12B/M12A	0.744394	-3.36326
027_S_0120	CTRL	Left	5	Man. BLA/BLB - FASTSURF BLB/BLA	0.71023	-7.08002
027_S_0120	CTRL	Left	5	Man. BLA/BLB - FASTSURF BLB/BLA	0.762245	-9.06652
027_S_0120	CTRL	Left	5	Man. M12A/M12B - FASTSURF M12B/M12A	0.676674	-5.36589
027_S_0120	CTRL	Left	5	Man. M12A/M12B - FASTSURF M12B/M12A	0.728172	-5.01259
029_S_0843	CTRL	Left	5	Man. BLA/BLB - FASTSURF BLB/BLA	0.736746	-4.76644
029_S_0843	CTRL	Left	5	Man. BLA/BLB - FASTSURF BLB/BLA	0.760016	0.488511
029_S_0843	CTRL	Left	5	Man. M12A/M12B - FASTSURF M12B/M12A	0.75285	-2.07047
029_S_0843	CTRL	Left	5	Man. M12A/M12B - FASTSURF M12B/M12A	0.784292	-1.52717
031_S_0618	CTRL	Left	5	Man. BLA/BLB - FASTSURF BLB/BLA	0.742951	-9.79004
031_S_0618	CTRL	Left	5	Man. BLA/BLB - FASTSURF BLB/BLA	0.742306	-5.47455
031_S_0618	CTRL	Left	5	Man. M12A/M12B - FASTSURF M12B/M12A	0.718181	-11.538
031_S_0618	CTRL	Left	5	Man. M12A/M12B - FASTSURF M12B/M12A	0.751985	-8.70222
033_S_0923	CTRL	Left	5	Man. BLA/BLB - FASTSURF BLB/BLA	0.76567	-10.5993
033_S_0923	CTRL	Left	5	Man. BLA/BLB - FASTSURF BLB/BLA	0.712157	-11.1048
033_S_0923	CTRL	Left	5	Man. M12A/M12B - FASTSURF M12B/M12A	0.752819	-11.2166
033_S_0923	CTRL	Left	5	Man. M12A/M12B - FASTSURF M12B/M12A	0.79158	-0.865079
033_S_1281	AD	Left	5	Man. BLA/BLB - FASTSURF BLB/BLA	0.745104	-5.35787
033_S_1281	AD	Left	5	Man. BLA/BLB - FASTSURF BLB/BLA	0.744515	3.86708
033_S_1281	AD	Left	5	Man. M12A/M12B - FASTSURF M12B/M12A	0.719679	-1.08719
033_S_1281	AD	Left	5	Man. M12A/M12B - FASTSURF M12B/M12A	0.707625	6.66363
033_S_1285	AD	Left	5	Man. BLA/BLB - FASTSURF BLB/BLA	0.719655	-3.32246
033_S_1285	AD	Left	5	Man. BLA/BLB - FASTSURF BLB/BLA	0.691535	-0.260479
033_S_1285	AD	Left	5	Man. M12A/M12B - FASTSURF M12B/M12A	0.722542	0.845863
033_S_1285	AD	Left	5	Man. M12A/M12B - FASTSURF M12B/M12A	0.705729	-2.80217
035_S_0341	AD	Left	5	Man. BLA/BLB - FASTSURF BLB/BLA	0.680929	-8.63411
035_S_0341	AD	Left	5	Man. BLA/BLB - FASTSURF BLB/BLA	0.718458	5.4322
035_S_0341	AD	Left	5	Man. M12A/M12B - FASTSURF M12B/M12A	0.711827	-1.90898
035_S_0341	AD	Left	5	Man. M12A/M12B - FASTSURF M12B/M12A	0.680123	-1.33607
036_S_0672	CTRL	Left	5	Man. BLA/BLB - FASTSURF BLB/BLA	0.719256	-9.27601
036_S_0672	CTRL	Left	5	Man. BLA/BLB - FASTSURF BLB/BLA	0.712665	-6.88646
036_S_0672	CTRL	Left	5	Man. M12A/M12B - FASTSURF M12B/M12A	0.739632	-10.3156
036_S_0672	CTRL	Left	5	Man. M12A/M12B - FASTSURF M12B/M12A	0.730512	-3.64861
036_S_0748	MCIN	Left	5	Man. BLA/BLB - FASTSURF BLB/BLA	0.651187	-11.0775
036_S_0748	MCIN	Left	5	Man. BLA/BLB - FASTSURF BLB/BLA	0.653475	-4.57839
036_S_0748	MCIN	Left	5	Man. M12A/M12B - FASTSURF M12B/M12A	0.655428	-2.92001
036_S_0748	MCIN	Left	5	Man. M12A/M12B - FASTSURF M12B/M12A	0.623239	-4.76175
037_S_0552	MCIP	Left	5	Man. BLA/BLB - FASTSURF BLB/BLA	0.753442	-6.44686
037_S_0552	MCIP	Left	5	Man. BLA/BLB - FASTSURF BLB/BLA	0.772825	0.270527
037_S_0552	MCIP	Left	5	Man. M12A/M12B - FASTSURF M12B/M12A	0.772526	-6.7039
037_S_0552	MCIP	Left	5	Man. M12A/M12B - FASTSURF M12B/M12A	0.763595	-3.91654
041_S_0314	MCIP	Left	5	Man. BLA/BLB - FASTSURF BLB/BLA	0.679019	-6.46643
041_S_0314	MCIP	Left	5	Man. BLA/BLB - FASTSURF BLB/BLA	0.706238	1.57498
041_S_0314	MCIP	Left	5	Man. M12A/M12B - FASTSURF M12B/M12A	0.689624	-7.54759
041_S_0314	MCIP	Left	5	Man. M12A/M12B - FASTSURF M12B/M12A	0.703613	-3.42753
041_S_0598	MCIN	Left	5	Man. BLA/BLB - FASTSURF BLB/BLA	0.738729	-7.27445
041_S_0598	MCIN	Left	5	Man. BLA/BLB - FASTSURF BLB/BLA	0.744751	0.42415
041_S_0598	MCIN	Left	5	Man. M12A/M12B - FASTSURF M12B/M12A	0.74218	-6.23587
041_S_0598	MCIN	Left	5	Man. M12A/M12B - FASTSURF M12B/M12A	0.732374	4.56004
041_S_1002	CTRL	Left	5	Man. BLA/BLB - FASTSURF BLB/BLA	0.753363	-5.24496
041_S_1002	CTRL	Left	5	Man. BLA/BLB - FASTSURF BLB/BLA	0.738548	-8.95512
041_S_1002	CTRL	Left	5	Man. M12A/M12B - FASTSURF M12B/M12A	0.747335	3.52892
041_S_1002	CTRL	Left	5	Man. M12A/M12B - FASTSURF M12B/M12A	0.730227	-12.0257
041_S_1010	MCIP	Left	5	Man. BLA/BLB - FASTSURF BLB/BLA	0.6942	-10.1288
041_S_1010	MCIP	Left	5	Man. BLA/BLB - FASTSURF BLB/BLA	0.6483	-11.5509
041_S_1010	MCIP	Left	5	Man. M12A/M12B - FASTSURF M12B/M12A	0.642782	-3.823
041_S_1010	MCIP	Left	5	Man. M12A/M12B - FASTSURF M12B/M12A	0.661437	-14.5196
041_S_1260	MCIN	Left	5	Man. BLA/BLB - FASTSURF BLB/BLA	0.749388	-7.91621
041_S_1260	MCIN	Left	5	Man. BLA/BLB - FASTSURF BLB/BLA	0.741036	4.56918
041_S_1260	MCIN	Left	5	Man. M12A/M12B - FASTSURF M12B/M12A	0.740758	-6.50981
041_S_1260	MCIN	Left	5	Man. M12A/M12B - FASTSURF M12B/M12A	0.736115	-4.4527
052_S_1352	MCIN	Left	5	Man. BLA/BLB - FASTSURF BLB/BLA	0.747435	-6.93659
052_S_1352	MCIN	Left	5	Man. BLA/BLB - FASTSURF BLB/BLA	0.754616	-5.47128
052_S_1352	MCIN	Left	5	Man. M12A/M12B - FASTSURF M12B/M12A	0.776412	-7.29108
052_S_1352	MCIN	Left	5	Man. M12A/M12B - FASTSURF M12B/M12A	0.769582	-5.38832
057_S_0474	AD	Left	5	Man. BLA/BLB - FASTSURF BLB/BLA	0.671915	-11.6809
057_S_0474	AD	Left	5	Man. BLA/BLB - FASTSURF BLB/BLA	0.711544	-9.293
057_S_0474	AD	Left	5	Man. M12A/M12B - FASTSURF M12B/M12A	0.678256	-8.64956
057_S_0474	AD	Left	5	Man. M12A/M12B - FASTSURF M12B/M12A	0.668318	-3.08523
057_S_0779	CTRL	Left	5	Man. BLA/BLB - FASTSURF BLB/BLA	0.683948	-2.81663
057_S_0779	CTRL	Left	5	Man. BLA/BLB - FASTSURF BLB/BLA	0.694455	-3.52075
057_S_0779	CTRL	Left	5	Man. M12A/M12B - FASTSURF M12B/M12A	0.698914	-10.4508
057_S_0779	CTRL	Left	5	Man. M12A/M12B - FASTSURF M12B/M12A	0.699928	-3.0207
057_S_0941	MCIP	Left	5	Man. BLA/BLB - FASTSURF BLB/BLA	0.703154	-1.19061
057_S_0941	MCIP	Left	5	Man. BLA/BLB - FASTSURF BLB/BLA	0.641513	-11.0231
057_S_0941	MCIP	Left	5	Man. M12A/M12B - FASTSURF M12B/M12A	0.661178	-9.88173
057_S_0941	MCIP	Left	5	Man. M12A/M12B - FASTSURF M12B/M12A	0.652447	-8.46225
057_S_1217	MCIP	Left	5	Man. BLA/BLB - FASTSURF BLB/BLA	0.761716	-11.1712
057_S_1217	MCIP	Left	5	Man. BLA/BLB - FASTSURF BLB/BLA	0.771919	-0.662803
057_S_1217	MCIP	Left	5	Man. M12A/M12B - FASTSURF M12B/M12A	0.762308	-9.9081
057_S_1217	MCIP	Left	5	Man. M12A/M12B - FASTSURF M12B/M12A	0.735149	-5.01909
057_S_1269	MCIP	Left	5	Man. BLA/BLB - FASTSURF BLB/BLA	0.736262	-2.07349
057_S_1269	MCIP	Left	5	Man. BLA/BLB - FASTSURF BLB/BLA	0.728474	-3.0506
057_S_1269	MCIP	Left	5	Man. M12A/M12B - FASTSURF M12B/M12A	0.744596	-5.29928
057_S_1269	MCIP	Left	5	Man. M12A/M12B - FASTSURF M12B/M12A	0.746769	-3.54231
057_S_1371	AD	Left	5	Man. BLA/BLB - FASTSURF BLB/BLA	0.659504	-4.6426
057_S_1371	AD	Left	5	Man. BLA/BLB - FASTSURF BLB/BLA	0.696713	-8.78061
057_S_1371	AD	Left	5	Man. M12A/M12B - FASTSURF M12B/M12A	0.679851	-4.93791
057_S_1371	AD	Left	5	Man. M12A/M12B - FASTSURF M12B/M12A	0.690336	0.0827496
062_S_0690	AD	Left	5	Man. BLA/BLB - FASTSURF BLB/BLA	0.702107	-2.4305
062_S_0690	AD	Left	5	Man. BLA/BLB - FASTSURF BLB/BLA	0.700374	-4.72332
062_S_0690	AD	Left	5	Man. M12A/M12B - FASTSURF M12B/M12A	0.727737	-6.88429
062_S_0690	AD	Left	5	Man. M12A/M12B - FASTSURF M12B/M12A	0.730773	-4.50914
062_S_0768	CTRL	Left	5	Man. BLA/BLB - FASTSURF BLB/BLA	0.684182	-1.70617
062_S_0768	CTRL	Left	5	Man. BLA/BLB - FASTSURF BLB/BLA	0.721537	-7.41559
062_S_0768	CTRL	Left	5	Man. M12A/M12B - FASTSURF M12B/M12A	0.713493	-2.54363
062_S_0768	CTRL	Left	5	Man. M12A/M12B - FASTSURF M12B/M12A	0.714316	-2.73243
067_S_0038	MCIN	Left	5	Man. BLA/BLB - FASTSURF BLB/BLA	0.759601	-10.5842
067_S_0038	MCIN	Left	5	Man. BLA/BLB - FASTSURF BLB/BLA	0.711495	-10.5865
067_S_0038	MCIN	Left	5	Man. M12A/M12B - FASTSURF M12B/M12A	0.724122	-11.5742
067_S_0038	MCIN	Left	5	Man. M12A/M12B - FASTSURF M12B/M12A	0.73042	-11.5273
067_S_0076	AD	Left	5	Man. BLA/BLB - FASTSURF BLB/BLA	0.737694	-3.5904
067_S_0076	AD	Left	5	Man. BLA/BLB - FASTSURF BLB/BLA	0.73037	-5.90095
067_S_0076	AD	Left	5	Man. M12A/M12B - FASTSURF M12B/M12A	0.64201	-3.54538
067_S_0076	AD	Left	5	Man. M12A/M12B - FASTSURF M12B/M12A	0.651495	-4.48211
067_S_0176	MCIP	Left	5	Man. BLA/BLB - FASTSURF BLB/BLA	0.742205	-4.65588
067_S_0176	MCIP	Left	5	Man. BLA/BLB - FASTSURF BLB/BLA	0.724828	-8.81477
067_S_0176	MCIP	Left	5	Man. M12A/M12B - FASTSURF M12B/M12A	0.715221	-11.8374
067_S_0176	MCIP	Left	5	Man. M12A/M12B - FASTSURF M12B/M12A	0.725725	-6.52618
067_S_0243	MCIP	Left	5	Man. BLA/BLB - FASTSURF BLB/BLA	0.737623	4.4582
067_S_0243	MCIP	Left	5	Man. BLA/BLB - FASTSURF BLB/BLA	0.732777	-5.66298
067_S_0243	MCIP	Left	5	Man. M12A/M12B - FASTSURF M12B/M12A	0.691362	2.22636
067_S_0243	MCIP	Left	5	Man. M12A/M12B - FASTSURF M12B/M12A	0.677879	-7.8253
067_S_1253	AD	Left	5	Man. BLA/BLB - FASTSURF BLB/BLA	0.735596	-11.6105
067_S_1253	AD	Left	5	Man. BLA/BLB - FASTSURF BLB/BLA	0.737233	-0.328028
067_S_1253	AD	Left	5	Man. M12A/M12B - FASTSURF M12B/M12A	0.760692	-5.21951
067_S_1253	AD	Left	5	Man. M12A/M12B - FASTSURF M12B/M12A	0.771653	-10.5415
073_S_0089	CTRL	Left	5	Man. BLA/BLB - FASTSURF BLB/BLA	0.736893	-8.75294
073_S_0089	CTRL	Left	5	Man. BLA/BLB - FASTSURF BLB/BLA	0.744283	-7.62795
073_S_0089	CTRL	Left	5	Man. M12A/M12B - FASTSURF M12B/M12A	0.733535	-1.41378
073_S_0089	CTRL	Left	5	Man. M12A/M12B - FASTSURF M12B/M12A	0.722345	-12.5272
073_S_0565	AD	Left	5	Man. BLA/BLB - FASTSURF BLB/BLA	0.71544	10.119
073_S_0565	AD	Left	5	Man. BLA/BLB - FASTSURF BLB/BLA	0.681157	-19.1412
073_S_0565	AD	Left	5	Man. M12A/M12B - FASTSURF M12B/M12A	0.682194	-3.60311
073_S_0565	AD	Left	5	Man. M12A/M12B - FASTSURF M12B/M12A	0.676347	-10.8681
073_S_0746	MCIN	Left	5	Man. BLA/BLB - FASTSURF BLB/BLA	0.708913	-11.221
073_S_0746	MCIN	Left	5	Man. BLA/BLB - FASTSURF BLB/BLA	0.720144	-4.11482
073_S_0746	MCIN	Left	5	Man. M12A/M12B - FASTSURF M12B/M12A	0.707241	-8.50428
073_S_0746	MCIN	Left	5	Man. M12A/M12B - FASTSURF M12B/M12A	0.725526	-1.08538
094_S_0692	CTRL	Left	5	Man. BLA/BLB - FASTSURF BLB/BLA	0.739428	5.14305
094_S_0692	CTRL	Left	5	Man. BLA/BLB - FASTSURF BLB/BLA	0.738096	-7.00542
094_S_0692	CTRL	Left	5	Man. M12A/M12B - FASTSURF M12B/M12A	0.768037	-6.77526
094_S_0692	CTRL	Left	5	Man. M12A/M12B - FASTSURF M12B/M12A	0.761244	-0.248975
094_S_0921	MCIP	Left	5	Man. BLA/BLB - FASTSURF BLB/BLA	0.729136	-4.52561
094_S_0921	MCIP	Left	5	Man. BLA/BLB - FASTSURF BLB/BLA	0.718568	-7.68157
094_S_0921	MCIP	Left	5	Man. M12A/M12B - FASTSURF M12B/M12A	0.732106	-5.80645
094_S_0921	MCIP	Left	5	Man. M12A/M12B - FASTSURF M12B/M12A	0.72475	-9.32895
094_S_1090	AD	Left	5	Man. BLA/BLB - FASTSURF BLB/BLA	0.730747	-2.75444
094_S_1090	AD	Left	5	Man. BLA/BLB - FASTSURF BLB/BLA	0.734154	-7.32161
094_S_1090	AD	Left	5	Man. M12A/M12B - FASTSURF M12B/M12A	0.72983	-11.876
094_S_1090	AD	Left	5	Man. M12A/M12B - FASTSURF M12B/M12A	0.74059	0.419007
094_S_1402	AD	Left	5	Man. BLA/BLB - FASTSURF BLB/BLA	0.697976	-3.90222
094_S_1402	AD	Left	5	Man. BLA/BLB - FASTSURF BLB/BLA	0.740606	-8.90389
094_S_1402	AD	Left	5	Man. M12A/M12B - FASTSURF M12B/M12A	0.739712	1.08485
094_S_1402	AD	Left	5	Man. M12A/M12B - FASTSURF M12B/M12A	0.677999	-12.36
098_S_0896	CTRL	Left	5	Man. BLA/BLB - FASTSURF BLB/BLA	0.710202	-0.433803
098_S_0896	CTRL	Left	5	Man. BLA/BLB - FASTSURF BLB/BLA	0.701773	-2.56479
098_S_0896	CTRL	Left	5	Man. M12A/M12B - FASTSURF M12B/M12A	0.690283	-5.77444
098_S_0896	CTRL	Left	5	Man. M12A/M12B - FASTSURF M12B/M12A	0.705015	-2.53558
099_S_0291	MCIP	Left	5	Man. BLA/BLB - FASTSURF BLB/BLA	0.708243	-8.45977
099_S_0291	MCIP	Left	5	Man. BLA/BLB - FASTSURF BLB/BLA	0.729459	-4.78119
099_S_0291	MCIP	Left	5	Man. M12A/M12B - FASTSURF M12B/M12A	0.727038	-16.6175
099_S_0291	MCIP	Left	5	Man. M12A/M12B - FASTSURF M12B/M12A	0.717519	-3.67463
099_S_0352	CTRL	Left	5	Man. BLA/BLB - FASTSURF BLB/BLA	0.727391	-13.4568
099_S_0352	CTRL	Left	5	Man. BLA/BLB - FASTSURF BLB/BLA	0.72135	-3.30493
099_S_0352	CTRL	Left	5	Man. M12A/M12B - FASTSURF M12B/M12A	0.726681	-10.9776
099_S_0352	CTRL	Left	5	Man. M12A/M12B - FASTSURF M12B/M12A	0.722266	-5.30274
099_S_0533	CTRL	Left	5	Man. BLA/BLB - FASTSURF BLB/BLA	0.763604	-3.35072
099_S_0533	CTRL	Left	5	Man. BLA/BLB - FASTSURF BLB/BLA	0.773408	-7.55543
099_S_0533	CTRL	Left	5	Man. M12A/M12B - FASTSURF M12B/M12A	0.769961	-10.6905
099_S_0533	CTRL	Left	5	Man. M12A/M12B - FASTSURF M12B/M12A	0.776693	-2.802
099_S_0880	MCIN	Left	5	Man. BLA/BLB - FASTSURF BLB/BLA	0.783468	0.674336
099_S_0880	MCIN	Left	5	Man. BLA/BLB - FASTSURF BLB/BLA	0.747044	-9.58163
099_S_0880	MCIN	Left	5	Man. M12A/M12B - FASTSURF M12B/M12A	0.745091	-9.82126
099_S_0880	MCIN	Left	5	Man. M12A/M12B - FASTSURF M12B/M12A	0.751792	1.44517
099_S_1034	MCIN	Left	5	Man. BLA/BLB - FASTSURF BLB/BLA	0.777714	-5.1859
099_S_1034	MCIN	Left	5	Man. BLA/BLB - FASTSURF BLB/BLA	0.765827	-6.1658
099_S_1034	MCIN	Left	5	Man. M12A/M12B - FASTSURF M12B/M12A	0.718533	-12.354
099_S_1034	MCIN	Left	5	Man. M12A/M12B - FASTSURF M12B/M12A	0.761572	-2.92084
114_S_0378	MCIP	Left	5	Man. BLA/BLB - FASTSURF BLB/BLA	0.727312	-1.38206
114_S_0378	MCIP	Left	5	Man. BLA/BLB - FASTSURF BLB/BLA	0.711388	-3.08837
114_S_0378	MCIP	Left	5	Man. M12A/M12B - FASTSURF M12B/M12A	0.698597	-5.36483
114_S_0378	MCIP	Left	5	Man. M12A/M12B - FASTSURF M12B/M12A	0.678819	-7.25607
114_S_0410	MCIN	Left	5	Man. BLA/BLB - FASTSURF BLB/BLA	0.710223	-13.5264
114_S_0410	MCIN	Left	5	Man. BLA/BLB - FASTSURF BLB/BLA	0.702313	1.9841
114_S_0410	MCIN	Left	5	Man. M12A/M12B - FASTSURF M12B/M12A	0.685759	-11.8332
114_S_0410	MCIN	Left	5	Man. M12A/M12B - FASTSURF M12B/M12A	0.717574	3.79286
116_S_0361	MCIP	Left	5	Man. BLA/BLB - FASTSURF BLB/BLA	0.775737	3.32106
116_S_0361	MCIP	Left	5	Man. BLA/BLB - FASTSURF BLB/BLA	0.770743	-4.90239
116_S_0361	MCIP	Left	5	Man. M12A/M12B - FASTSURF M12B/M12A	0.747447	-9.65499
116_S_0361	MCIP	Left	5	Man. M12A/M12B - FASTSURF M12B/M12A	0.74714	5.32102
127_S_0112	MCIP	Left	5	Man. BLA/BLB - FASTSURF BLB/BLA	0.773818	5.73148
127_S_0112	MCIP	Left	5	Man. BLA/BLB - FASTSURF BLB/BLA	0.755348	-8.51719
127_S_0112	MCIP	Left	5	Man. M12A/M12B - FASTSURF M12B/M12A	0.787194	-0.736191
127_S_0112	MCIP	Left	5	Man. M12A/M12B - FASTSURF M12B/M12A	0.792829	-2.88535
127_S_0754	AD	Left	5	Man. BLA/BLB - FASTSURF BLB/BLA	0.707888	4.97701
127_S_0754	AD	Left	5	Man. BLA/BLB - FASTSURF BLB/BLA	0.654201	-17.2412
127_S_0754	AD	Left	5	Man. M12A/M12B - FASTSURF M12B/M12A	0.675326	-15.051
127_S_0754	AD	Left	5	Man. M12A/M12B - FASTSURF M12B/M12A	0.645276	4.81948
127_S_1140	MCIN	Left	5	Man. BLA/BLB - FASTSURF BLB/BLA	0.721025	-9.08851
127_S_1140	MCIN	Left	5	Man. BLA/BLB - FASTSURF BLB/BLA	0.711883	-10.4994
127_S_1140	MCIN	Left	5	Man. M12A/M12B - FASTSURF M12B/M12A	0.696694	-16.3468
127_S_1140	MCIN	Left	5	Man. M12A/M12B - FASTSURF M12B/M12A	0.714637	-1.07294
136_S_0107	MCIN	Left	5	Man. BLA/BLB - FASTSURF BLB/BLA	0.78676	4.41418
136_S_0107	MCIN	Left	5	Man. BLA/BLB - FASTSURF BLB/BLA	0.778969	-9.92141
136_S_0107	MCIN	Left	5	Man. M12A/M12B - FASTSURF M12B/M12A	0.79517	-4.9649
136_S_0107	MCIN	Left	5	Man. M12A/M12B - FASTSURF M12B/M12A	0.794667	-1.59661
136_S_0186	CTRL	Left	5	Man. BLA/BLB - FASTSURF BLB/BLA	0.754267	-4.39771
136_S_0186	CTRL	Left	5	Man. BLA/BLB - FASTSURF BLB/BLA	0.79333	-4.69653
136_S_0186	CTRL	Left	5	Man. M12A/M12B - FASTSURF M12B/M12A	0.761655	-4.78064
136_S_0186	CTRL	Left	5	Man. M12A/M12B - FASTSURF M12B/M12A	0.7949	-4.39064
137_S_0158	MCIN	Left	5	Man. BLA/BLB - FASTSURF BLB/BLA	0.759929	2.12024
137_S_0158	MCIN	Left	5	Man. BLA/BLB - FASTSURF BLB/BLA	0.752557	-9.77747
137_S_0158	MCIN	Left	5	Man. M12A/M12B - FASTSURF M12B/M12A	0.740614	-9.73272
137_S_0158	MCIN	Left	5	Man. M12A/M12B - FASTSURF M12B/M12A	0.761643	-0.0017495
137_S_0366	AD	Left	5	Man. BLA/BLB - FASTSURF BLB/BLA	0.778451	-1.30352
137_S_0366	AD	Left	5	Man. BLA/BLB - FASTSURF BLB/BLA	0.768653	-6.95453
137_S_0366	AD	Left	5	Man. M12A/M12B - FASTSURF M12B/M12A	0.747356	-6.22234
137_S_0366	AD	Left	5	Man. M12A/M12B - FASTSURF M12B/M12A	0.734035	-1.49356
137_S_0973	MCIN	Left	5	Man. BLA/BLB - FASTSURF BLB/BLA	0.716528	-11.7169
137_S_0973	MCIN	Left	5	Man. BLA/BLB - FASTSURF BLB/BLA	0.713321	1.93057
137_S_0973	MCIN	Left	5	Man. M12A/M12B - FASTSURF M12B/M12A	0.731985	-13.9253
137_S_0973	MCIN	Left	5	Man. M12A/M12B - FASTSURF M12B/M12A	0.749587	3.32122
137_S_1414	MCIN	Left	5	Man. BLA/BLB - FASTSURF BLB/BLA	0.743126	3.54139
137_S_1414	MCIN	Left	5	Man. BLA/BLB - FASTSURF BLB/BLA	0.727265	-1.555
137_S_1414	MCIN	Left	5	Man. M12A/M12B - FASTSURF M12B/M12A	0.734074	-2.26606
137_S_1414	MCIN	Left	5	Man. M12A/M12B - FASTSURF M12B/M12A	0.7083	-0.311964
141_S_1052	MCIN	Left	5	Man. BLA/BLB - FASTSURF BLB/BLA	0.681416	-1.15711
141_S_1052	MCIN	Left	5	Man. BLA/BLB - FASTSURF BLB/BLA	0.724497	-13.1427
141_S_1052	MCIN	Left	5	Man. M12A/M12B - FASTSURF M12B/M12A	0.715474	-8.43406
141_S_1052	MCIN	Left	5	Man. M12A/M12B - FASTSURF M12B/M12A	0.692663	-9.85635
002_S_0559	CTRL	Left	6	Man. BLA/BLB - FASTSURF BLB/BLA	0.741959	-3.40982
002_S_0559	CTRL	Left	6	Man. BLA/BLB - FASTSURF BLB/BLA	0.746541	2.68001
002_S_0559	CTRL	Left	6	Man. M12A/M12B - FASTSURF M12B/M12A	0.785028	0.184076
002_S_0559	CTRL	Left	6	Man. M12A/M12B - FASTSURF M12B/M12A	0.77141	0.941086
002_S_0685	CTRL	Left	6	Man. BLA/BLB - FASTSURF BLB/BLA	0.754783	-7.57749
002_S_0685	CTRL	Left	6	Man. BLA/BLB - FASTSURF BLB/BLA	0.744769	7.16262
002_S_0685	CTRL	Left	6	Man. M12A/M12B - FASTSURF M12B/M12A	0.789388	-3.64418
002_S_0685	CTRL	Left	6	Man. M12A/M12B - FASTSURF M12B/M12A	0.79334	-0.67598
005_S_1341	AD	Left	6	Man. BLA/BLB - FASTSURF BLB/BLA	0.76871	-2.30085
005_S_1341	AD	Left	6	Man. BLA/BLB - FASTSURF BLB/BLA	0.759053	-3.42445
005_S_1341	AD	Left	6	Man. M12A/M12B - FASTSURF M12B/M12A	0.721259	-10.4359
005_S_1341	AD	Left	6	Man. M12A/M12B - FASTSURF M12B/M12A	0.712491	-7.28823
007_S_0070	CTRL	Left	6	Man. BLA/BLB - FASTSURF BLB/BLA	0.692333	-13.8484
007_S_0070	CTRL	Left	6	Man. BLA/BLB - FASTSURF BLB/BLA	0.738676	2.38898
007_S_0070	CTRL	Left	6	Man. M12A/M12B - FASTSURF M12B/M12A	0.693625	-2.40391
007_S_0070	CTRL	Left	6	Man. M12A/M12B - FASTSURF M12B/M12A	0.740759	-5.45938
009_S_0751	CTRL	Left	6	Man. BLA/BLB - FASTSURF BLB/BLA	0.783371	2.32551
009_S_0751	CTRL	Left	6	Man. BLA/BLB - FASTSURF BLB/BLA	0.785593	3.01941
009_S_0751	CTRL	Left	6	Man. M12A/M12B - FASTSURF M12B/M12A	0.787954	6.91522
009_S_0751	CTRL	Left	6	Man. M12A/M12B - FASTSURF M12B/M12A	0.75369	-10.388
012_S_0720	AD	Left	6	Man. BLA/BLB - FASTSURF BLB/BLA	0.762201	6.9128
012_S_0720	AD	Left	6	Man. BLA/BLB - FASTSURF BLB/BLA	0.770577	-1.75424
012_S_0720	AD	Left	6	Man. M12A/M12B - FASTSURF M12B/M12A	0.725873	13.7027
012_S_0720	AD	Left	6	Man. M12A/M12B - FASTSURF M12B/M12A	0.702815	-16.7447
014_S_0519	CTRL	Left	6	Man. BLA/BLB - FASTSURF BLB/BLA	0.770219	-10.6761
014_S_0519	CTRL	Left	6	Man. BLA/BLB - FASTSURF BLB/BLA	0.778289	4.77654
014_S_0519	CTRL	Left	6	Man. M12A/M12B - FASTSURF M12B/M12A	0.750618	-9.84821
014_S_0519	CTRL	Left	6	Man. M12A/M12B - FASTSURF M12B/M12A	0.781714	3.65637
018_S_0286	AD	Left	6	Man. BLA/BLB - FASTSURF BLB/BLA	0.783784	-2.03045
018_S_0286	AD	Left	6	Man. BLA/BLB - FASTSURF BLB/BLA	0.759576	-2.36375
018_S_0286	AD	Left	6	Man. M12A/M12B - FASTSURF M12B/M12A	0.77911	-3.9392
018_S_0286	AD	Left	6	Man. M12A/M12B - FASTSURF M12B/M12A	0.754035	-0.560488
020_S_0097	CTRL	Left	6	Man. BLA/BLB - FASTSURF BLB/BLA	0.761123	1.7928
020_S_0097	CTRL	Left	6	Man. BLA/BLB - FASTSURF BLB/BLA	0.758458	-6.34455
020_S_0097	CTRL	Left	6	Man. M12A/M12B - FASTSURF M12B/M12A	0.735068	-1.06188
020_S_0097	CTRL	Left	6	Man. M12A/M12B - FASTSURF M12B/M12A	0.729372	-5.70424
020_S_0213	AD	Left	6	Man. BLA/BLB - FASTSURF BLB/BLA	0.791274	-1.29151
020_S_0213	AD	Left	6	Man. BLA/BLB - FASTSURF BLB/BLA	0.783282	-4.06478
020_S_0213	AD	Left	6	Man. M12A/M12B - FASTSURF M12B/M12A	0.73768	5.00064
020_S_0213	AD	Left	6	Man. M12A/M12B - FASTSURF M12B/M12A	0.707792	-11.4735
022_S_0543	AD	Left	6	Man. BLA/BLB - FASTSURF BLB/BLA	0.677394	-6.73393
022_S_0543	AD	Left	6	Man. BLA/BLB - FASTSURF BLB/BLA	0.68855	-2.70128
022_S_0543	AD	Left	6	Man. M12A/M12B - FASTSURF M12B/M12A	0.619109	-16.6833
022_S_0543	AD	Left	6	Man. M12A/M12B - FASTSURF M12B/M12A	0.655749	-7.11056
022_S_1097	MCIP	Left	6	Man. BLA/BLB - FASTSURF BLB/BLA	0.745502	-1.19945
022_S_1097	MCIP	Left	6	Man. BLA/BLB - FASTSURF BLB/BLA	0.750802	-8.30939
022_S_1097	MCIP	Left	6	Man. M12A/M12B - FASTSURF M12B/M12A	0.748933	-1.08234
022_S_1097	MCIP	Left	6	Man. M12A/M12B - FASTSURF M12B/M12A	0.727906	-9.61473
022_S_1351	MCIP	Left	6	Man. BLA/BLB - FASTSURF BLB/BLA	0.745829	-10.6296
022_S_1351	MCIP	Left	6	Man. BLA/BLB - FASTSURF BLB/BLA	0.740248	3.98989
022_S_1351	MCIP	Left	6	Man. M12A/M12B - FASTSURF M12B/M12A	0.745193	-4.72153
022_S_1351	MCIP	Left	6	Man. M12A/M12B - FASTSURF M12B/M12A	0.710487	-0.33642
023_S_0083	AD	Left	6	Man. BLA/BLB - FASTSURF BLB/BLA	0.694444	-11.0111
023_S_0083	AD	Left	6	Man. BLA/BLB - FASTSURF BLB/BLA	0.732332	-9.26884
023_S_0083	AD	Left	6	Man. M12A/M12B - FASTSURF M12B/M12A	0.710585	0.646669
023_S_0083	AD	Left	6	Man. M12A/M12B - FASTSURF M12B/M12A	0.677982	-15.3211
024_S_1171	AD	Left	6	Man. BLA/BLB - FASTSURF BLB/BLA	0.768854	-11.455
024_S_1171	AD	Left	6	Man. BLA/BLB - FASTSURF BLB/BLA	0.784451	5.04428
024_S_1171	AD	Left	6	Man. M12A/M12B - FASTSURF M12B/M12A	0.795509	-4.94726
024_S_1171	AD	Left	6	Man. M12A/M12B - FASTSURF M12B/M12A	0.775265	0.629689
027_S_0120	CTRL	Left	6	Man. BLA/BLB - FASTSURF BLB/BLA	0.79	0.920699
027_S_0120	CTRL	Left	6	Man. BLA/BLB - FASTSURF BLB/BLA	0.782879	-4.76427
027_S_0120	CTRL	Left	6	Man. M12A/M12B - FASTSURF M12B/M12A	0.757492	0.226544
027_S_0120	CTRL	Left	6	Man. M12A/M12B - FASTSURF M12B/M12A	0.742866	-4.07575
029_S_0843	CTRL	Left	6	Man. BLA/BLB - FASTSURF BLB/BLA	0.724743	-10.4028
029_S_0843	CTRL	Left	6	Man. BLA/BLB - FASTSURF BLB/BLA	0.743	-6.45608
029_S_0843	CTRL	Left	6	Man. M12A/M12B - FASTSURF M12B/M12A	0.777692	-1.97686
029_S_0843	CTRL	Left	6	Man. M12A/M12B - FASTSURF M12B/M12A	0.779953	-2.504
031_S_0618	CTRL	Left	6	Man. BLA/BLB - FASTSURF BLB/BLA	0.743284	-3.70793
031_S_0618	CTRL	Left	6	Man. BLA/BLB - FASTSURF BLB/BLA	0.768994	0.217629
031_S_0618	CTRL	Left	6	Man. M12A/M12B - FASTSURF M12B/M12A	0.751575	-1.07312
031_S_0618	CTRL	Left	6	Man. M12A/M12B - FASTSURF M12B/M12A	0.781031	-4.92417
033_S_0923	CTRL	Left	6	Man. BLA/BLB - FASTSURF BLB/BLA	0.800678	-2.81146
033_S_0923	CTRL	Left	6	Man. BLA/BLB - FASTSURF BLB/BLA	0.772076	5.67612
033_S_0923	CTRL	Left	6	Man. M12A/M12B - FASTSURF M12B/M12A	0.783877	-3.28662
033_S_0923	CTRL	Left	6	Man. M12A/M12B - FASTSURF M12B/M12A	0.799523	-0.320448
033_S_1281	AD	Left	6	Man. BLA/BLB - FASTSURF BLB/BLA	0.756927	-11.1591
033_S_1281	AD	Left	6	Man. BLA/BLB - FASTSURF BLB/BLA	0.783646	1.41859
033_S_1281	AD	Left	6	Man. M12A/M12B - FASTSURF M12B/M12A	0.735163	-6.78568
033_S_1281	AD	Left	6	Man. M12A/M12B - FASTSURF M12B/M12A	0.744872	2.82068
033_S_1285	AD	Left	6	Man. BLA/BLB - FASTSURF BLB/BLA	0.740378	-2.91916
033_S_1285	AD	Left	6	Man. BLA/BLB - FASTSURF BLB/BLA	0.716258	-6.25932
033_S_1285	AD	Left	6	Man. M12A/M12B - FASTSURF M12B/M12A	0.751298	-2.24669
033_S_1285	AD	Left	6	Man. M12A/M12B - FASTSURF M12B/M12A	0.746456	-3.18174
035_S_0341	AD	Left	6	Man. BLA/BLB - FASTSURF BLB/BLA	0.717179	-16.0925
035_S_0341	AD	Left	6	Man. BLA/BLB - FASTSURF BLB/BLA	0.743826	-1.78852
035_S_0341	AD	Left	6	Man. M12A/M12B - FASTSURF M12B/M12A	0.751162	-7.96522
035_S_0341	AD	Left	6	Man. M12A/M12B - FASTSURF M12B/M12A	0.69648	-7.6635
036_S_0672	CTRL	Left	6	Man. BLA/BLB - FASTSURF BLB/BLA	0.755274	-2.69529
036_S_0672	CTRL	Left	6	Man. BLA/BLB - FASTSURF BLB/BLA	0.74546	0.567886
036_S_0672	CTRL	Left	6	Man. M12A/M12B - FASTSURF M12B/M12A	0.760118	-3.08346
036_S_0672	CTRL	Left	6	Man. M12A/M12B - FASTSURF M12B/M12A	0.75935	1.65759
036_S_0748	MCIN	Left	6	Man. BLA/BLB - FASTSURF BLB/BLA	0.708835	-1.90911
036_S_0748	MCIN	Left	6	Man. BLA/BLB - FASTSURF BLB/BLA	0.682656	-0.93545
036_S_0748	MCIN	Left	6	Man. M12A/M12B - FASTSURF M12B/M12A	0.668982	-7.74102
036_S_0748	MCIN	Left	6	Man. M12A/M12B - FASTSURF M12B/M12A	0.673037	-4.19586
037_S_0552	MCIP	Left	6	Man. BLA/BLB - FASTSURF BLB/BLA	0.790844	-7.4154
037_S_0552	MCIP	Left	6	Man. BLA/BLB - FASTSURF BLB/BLA	0.80126	0.0983813
037_S_0552	MCIP	Left	6	Man. M12A/M12B - FASTSURF M12B/M12A	0.784667	-8.86538
037_S_0552	MCIP	Left	6	Man. M12A/M12B - FASTSURF M12B/M12A	0.796233	-4.64467
041_S_0314	MCIP	Left	6	Man. BLA/BLB - FASTSURF BLB/BLA	0.725157	-8.83754
041_S_0314	MCIP	Left	6	Man. BLA/BLB - FASTSURF BLB/BLA	0.729075	-1.68962
041_S_0314	MCIP	Left	6	Man. M12A/M12B - FASTSURF M12B/M12A	0.735712	-4.99879
041_S_0314	MCIP	Left	6	Man. M12A/M12B - FASTSURF M12B/M12A	0.7078	-14.2124
041_S_0598	MCIN	Left	6	Man. BLA/BLB - FASTSURF BLB/BLA	0.748239	-8.62742
041_S_0598	MCIN	Left	6	Man. BLA/BLB - FASTSURF BLB/BLA	0.768647	1.42659
041_S_0598	MCIN	Left	6	Man. M12A/M12B - FASTSURF M12B/M12A	0.762806	-8.42841
041_S_0598	MCIN	Left	6	Man. M12A/M12B - FASTSURF M12B/M12A	0.767834	1.05577
041_S_1002	CTRL	Left	6	Man. BLA/BLB - FASTSURF BLB/BLA	0.775754	-0.87355
041_S_1002	CTRL	Left	6	Man. BLA/BLB - FASTSURF BLB/BLA	0.768466	-6.5765
041_S_1002	CTRL	Left	6	Man. M12A/M12B - FASTSURF M12B/M12A	0.763104	-1.13639
041_S_1002	CTRL	Left	6	Man. M12A/M12B - FASTSURF M12B/M12A	0.74755	-11.9966
041_S_1010	MCIP	Left	6	Man. BLA/BLB - FASTSURF BLB/BLA	0.69701	-2.61066
041_S_1010	MCIP	Left	6	Man. BLA/BLB - FASTSURF BLB/BLA	0.681479	-3.37825
041_S_1010	MCIP	Left	6	Man. M12A/M12B - FASTSURF M12B/M12A	0.688886	10.1549
041_S_1010	MCIP	Left	6	Man. M12A/M12B - FASTSURF M12B/M12A	0.638092	-16.4993
041_S_1260	MCIN	Left	6	Man. BLA/BLB - FASTSURF BLB/BLA	0.76198	-5.47361
041_S_1260	MCIN	Left	6	Man. BLA/BLB - FASTSURF BLB/BLA	0.762617	1.17514
041_S_1260	MCIN	Left	6	Man. M12A/M12B - FASTSURF M12B/M12A	0.763599	-0.663152
041_S_1260	MCIN	Left	6	Man. M12A/M12B - FASTSURF M12B/M12A	0.769031	0.934822
052_S_1352	MCIN	Left	6	Man. BLA/BLB - FASTSURF BLB/BLA	0.786582	-3.78935
052_S_1352	MCIN	Left	6	Man. BLA/BLB - FASTSURF BLB/BLA	0.788291	-0.298093
052_S_1352	MCIN	Left	6	Man. M12A/M12B - FASTSURF M12B/M12A	0.802098	-1.40891
052_S_1352	MCIN	Left	6	Man. M12A/M12B - FASTSURF M12B/M12A	0.789891	-2.37548
057_S_0474	AD	Left	6	Man. BLA/BLB - FASTSURF BLB/BLA	0.697488	-3.34769
057_S_0474	AD	Left	6	Man. BLA/BLB - FASTSURF BLB/BLA	0.724284	-4.14237
057_S_0474	AD	Left	6	Man. M12A/M12B - FASTSURF M12B/M12A	0.661258	-7.31389
057_S_0474	AD	Left	6	Man. M12A/M12B - FASTSURF M12B/M12A	0.677616	0.013454
057_S_0779	CTRL	Left	6	Man. BLA/BLB - FASTSURF BLB/BLA	0.729163	2.45219
057_S_0779	CTRL	Left	6	Man. BLA/BLB - FASTSURF BLB/BLA	0.735163	2.39904
057_S_0779	CTRL	Left	6	Man. M12A/M12B - FASTSURF M12B/M12A	0.724604	-0.715596
057_S_0779	CTRL	Left	6	Man. M12A/M12B - FASTSURF M12B/M12A	0.715831	0.21498
057_S_0941	MCIP	Left	6	Man. BLA/BLB - FASTSURF BLB/BLA	0.722761	-6.86412
057_S_0941	MCIP	Left	6	Man. BLA/BLB - FASTSURF BLB/BLA	0.651788	-24.8107
057_S_0941	MCIP	Left	6	Man. M12A/M12B - FASTSURF M12B/M12A	0.673482	-12.7105
057_S_0941	MCIP	Left	6	Man. M12A/M12B - FASTSURF M12B/M12A	0.651273	-24.1261
057_S_1217	MCIP	Left	6	Man. BLA/BLB - FASTSURF BLB/BLA	0.783922	-4.20241
057_S_1217	MCIP	Left	6	Man. BLA/BLB - FASTSURF BLB/BLA	0.779292	0.388372
057_S_1217	MCIP	Left	6	Man. M12A/M12B - FASTSURF M12B/M12A	0.772593	-4.83224
057_S_1217	MCIP	Left	6	Man. M12A/M12B - FASTSURF M12B/M12A	0.797463	2.69681
057_S_1269	MCIP	Left	6	Man. BLA/BLB - FASTSURF BLB/BLA	0.744726	-1.80531
057_S_1269	MCIP	Left	6	Man. BLA/BLB - FASTSURF BLB/BLA	0.731107	-4.2843
057_S_1269	MCIP	Left	6	Man. M12A/M12B - FASTSURF M12B/M12A	0.75954	-1.44588
057_S_1269	MCIP	Left	6	Man. M12A/M12B - FASTSURF M12B/M12A	0.758078	-2.15214
057_S_1371	AD	Left	6	Man. BLA/BLB - FASTSURF BLB/BLA	0.695206	-2.39747
057_S_1371	AD	Left	6	Man. BLA/BLB - FASTSURF BLB/BLA	0.682495	-12.5557
057_S_1371	AD	Left	6	Man. M12A/M12B - FASTSURF M12B/M12A	0.676984	-7.20898
057_S_1371	AD	Left	6	Man. M12A/M12B - FASTSURF M12B/M12A	0.696607	-3.92201
062_S_0690	AD	Left	6	Man. BLA/BLB - FASTSURF BLB/BLA	0.671642	-2.67339
062_S_0690	AD	Left	6	Man. BLA/BLB - FASTSURF BLB/BLA	0.720383	-10.9419
062_S_0690	AD	Left	6	Man. M12A/M12B - FASTSURF M12B/M12A	0.744567	-2.28783
062_S_0690	AD	Left	6	Man. M12A/M12B - FASTSURF M12B/M12A	0.747364	-5.63787
062_S_0768	CTRL	Left	6	Man. BLA/BLB - FASTSURF BLB/BLA	0.690887	-2.12774
062_S_0768	CTRL	Left	6	Man. BLA/BLB - FASTSURF BLB/BLA	0.707388	-10.7195
062_S_0768	CTRL	Left	6	Man. M12A/M12B - FASTSURF M12B/M12A	0.728891	-5.40309
062_S_0768	CTRL	Left	6	Man. M12A/M12B - FASTSURF M12B/M12A	0.722231	1.2037
067_S_0038	MCIN	Left	6	Man. BLA/BLB - FASTSURF BLB/BLA	0.767294	-2.57333
067_S_0038	MCIN	Left	6	Man. BLA/BLB - FASTSURF BLB/BLA	0.772676	-1.47382
067_S_0038	MCIN	Left	6	Man. M12A/M12B - FASTSURF M12B/M12A	0.741761	-6.02833
067_S_0038	MCIN	Left	6	Man. M12A/M12B - FASTSURF M12B/M12A	0.758454	-5.81934
067_S_0076	AD	Left	6	Man. BLA/BLB - FASTSURF BLB/BLA	0.726789	-5.40376
067_S_0076	AD	Left	6	Man. BLA/BLB - FASTSURF BLB/BLA	0.742349	-5.22993
067_S_0076	AD	Left	6	Man. M12A/M12B - FASTSURF M12B/M12A	0.644576	-10.4315
067_S_0076	AD	Left	6	Man. M12A/M12B - FASTSURF M12B/M12A	0.629092	-11.2386
067_S_0176	MCIP	Left	6	Man. BLA/BLB - FASTSURF BLB/BLA	0.770223	-7.24108
067_S_0176	MCIP	Left	6	Man. BLA/BLB - FASTSURF BLB/BLA	0.761776	2.15254
067_S_0176	MCIP	Left	6	Man. M12A/M12B - FASTSURF M12B/M12A	0.747911	-6.04638
067_S_0176	MCIP	Left	6	Man. M12A/M12B - FASTSURF M12B/M12A	0.75377	-2.09502
067_S_0243	MCIP	Left	6	Man. BLA/BLB - FASTSURF BLB/BLA	0.745681	6.73311
067_S_0243	MCIP	Left	6	Man. BLA/BLB - FASTSURF BLB/BLA	0.729293	-15.755
067_S_0243	MCIP	Left	6	Man. M12A/M12B - FASTSURF M12B/M12A	0.692612	-2.6858
067_S_0243	MCIP	Left	6	Man. M12A/M12B - FASTSURF M12B/M12A	0.727755	0.976445
067_S_1253	AD	Left	6	Man. BLA/BLB - FASTSURF BLB/BLA	0.743569	-7.72398
067_S_1253	AD	Left	6	Man. BLA/BLB - FASTSURF BLB/BLA	0.739494	-0.0152235
067_S_1253	AD	Left	6	Man. M12A/M12B - FASTSURF M12B/M12A	0.778789	-0.911534
067_S_1253	AD	Left	6	Man. M12A/M12B - FASTSURF M12B/M12A	0.778886	-8.8977
073_S_0089	CTRL	Left	6	Man. BLA/BLB - FASTSURF BLB/BLA	0.773808	-4.95448
073_S_0089	CTRL	Left	6	Man. BLA/BLB - FASTSURF BLB/BLA	0.770298	0.995328
073_S_0089	CTRL	Left	6	Man. M12A/M12B - FASTSURF M12B/M12A	0.749579	2.62879
073_S_0089	CTRL	Left	6	Man. M12A/M12B - FASTSURF M12B/M12A	0.748297	-8.92021
073_S_0565	AD	Left	6	Man. BLA/BLB - FASTSURF BLB/BLA	0.730722	11.6974
073_S_0565	AD	Left	6	Man. BLA/BLB - FASTSURF BLB/BLA	0.722414	-13.6247
073_S_0565	AD	Left	6	Man. M12A/M12B - FASTSURF M12B/M12A	0.698427	4.01817
073_S_0565	AD	Left	6	Man. M12A/M12B - FASTSURF M12B/M12A	0.689017	-5.5459
073_S_0746	MCIN	Left	6	Man. BLA/BLB - FASTSURF BLB/BLA	0.75181	-4.26852
073_S_0746	MCIN	Left	6	Man. BLA/BLB - FASTSURF BLB/BLA	0.766049	-4.24436
073_S_0746	MCIN	Left	6	Man. M12A/M12B - FASTSURF M12B/M12A	0.761469	-4.58431
073_S_0746	MCIN	Left	6	Man. M12A/M12B - FASTSURF M12B/M12A	0.759768	-5.80617
094_S_0692	CTRL	Left	6	Man. BLA/BLB - FASTSURF BLB/BLA	0.742223	0.298431
094_S_0692	CTRL	Left	6	Man. BLA/BLB - FASTSURF BLB/BLA	0.738348	-9.02233
094_S_0692	CTRL	Left	6	Man. M12A/M12B - FASTSURF M12B/M12A	0.73233	-14.6405
094_S_0692	CTRL	Left	6	Man. M12A/M12B - FASTSURF M12B/M12A	0.78403	1.87307
094_S_0921	MCIP	Left	6	Man. BLA/BLB - FASTSURF BLB/BLA	0.734191	-7.43962
094_S_0921	MCIP	Left	6	Man. BLA/BLB - FASTSURF BLB/BLA	0.746625	-6.75106
094_S_0921	MCIP	Left	6	Man. M12A/M12B - FASTSURF M12B/M12A	0.738737	-9.77278
094_S_0921	MCIP	Left	6	Man. M12A/M12B - FASTSURF M12B/M12A	0.756818	-7.3327
094_S_1090	AD	Left	6	Man. BLA/BLB - FASTSURF BLB/BLA	0.766393	-0.247364
094_S_1090	AD	Left	6	Man. BLA/BLB - FASTSURF BLB/BLA	0.76228	-2.34295
094_S_1090	AD	Left	6	Man. M12A/M12B - FASTSURF M12B/M12A	0.720034	-10.4985
094_S_1090	AD	Left	6	Man. M12A/M12B - FASTSURF M12B/M12A	0.754822	3.14492
094_S_1402	AD	Left	6	Man. BLA/BLB - FASTSURF BLB/BLA	0.759127	3.90731
094_S_1402	AD	Left	6	Man. BLA/BLB - FASTSURF BLB/BLA	0.755895	-7.90806
094_S_1402	AD	Left	6	Man. M12A/M12B - FASTSURF M12B/M12A	0.754189	2.24575
094_S_1402	AD	Left	6	Man. M12A/M12B - FASTSURF M12B/M12A	0.75282	-0.799937
098_S_0896	CTRL	Left	6	Man. BLA/BLB - FASTSURF BLB/BLA	0.656003	-8.80551
098_S_0896	CTRL	Left	6	Man. BLA/BLB - FASTSURF BLB/BLA	0.719622	-2.8545
098_S_0896	CTRL	Left	6	Man. M12A/M12B - FASTSURF M12B/M12A	0.663367	-5.42596
098_S_0896	CTRL	Left	6	Man. M12A/M12B - FASTSURF M12B/M12A	0.663683	-6.63559
099_S_0291	MCIP	Left	6	Man. BLA/BLB - FASTSURF BLB/BLA	0.747159	-3.28226
099_S_0291	MCIP	Left	6	Man. BLA/BLB - FASTSURF BLB/BLA	0.731257	-5.41309
099_S_0291	MCIP	Left	6	Man. M12A/M12B - FASTSURF M12B/M12A	0.713426	-16.5692
099_S_0291	MCIP	Left	6	Man. M12A/M12B - FASTSURF M12B/M12A	0.735627	4.43314
099_S_0352	CTRL	Left	6	Man. BLA/BLB - FASTSURF BLB/BLA	0.72985	-6.26674
099_S_0352	CTRL	Left	6	Man. BLA/BLB - FASTSURF BLB/BLA	0.742411	0.0280452
099_S_0352	CTRL	Left	6	Man. M12A/M12B - FASTSURF M12B/M12A	0.752647	-4.52044
099_S_0352	CTRL	Left	6	Man. M12A/M12B - FASTSURF M12B/M12A	0.752374	0.164075
099_S_0533	CTRL	Left	6	Man. BLA/BLB - FASTSURF BLB/BLA	0.803183	2.19253
099_S_0533	CTRL	Left	6	Man. BLA/BLB - FASTSURF BLB/BLA	0.798707	-1.32071
099_S_0533	CTRL	Left	6	Man. M12A/M12B - FASTSURF M12B/M12A	0.776013	-4.72528
099_S_0533	CTRL	Left	6	Man. M12A/M12B - FASTSURF M12B/M12A	0.775044	2.19421
099_S_0880	MCIN	Left	6	Man. BLA/BLB - FASTSURF BLB/BLA	0.777141	1.96423
099_S_0880	MCIN	Left	6	Man. BLA/BLB - FASTSURF BLB/BLA	0.778906	-7.61001
099_S_0880	MCIN	Left	6	Man. M12A/M12B - FASTSURF M12B/M12A	0.77077	-6.72542
099_S_0880	MCIN	Left	6	Man. M12A/M12B - FASTSURF M12B/M12A	0.781429	2.88729
099_S_1034	MCIN	Left	6	Man. BLA/BLB - FASTSURF BLB/BLA	0.785532	-2.95189
099_S_1034	MCIN	Left	6	Man. BLA/BLB - FASTSURF BLB/BLA	0.774292	-0.577516
099_S_1034	MCIN	Left	6	Man. M12A/M12B - FASTSURF M12B/M12A	0.760896	-6.76823
099_S_1034	MCIN	Left	6	Man. M12A/M12B - FASTSURF M12B/M12A	0.773277	-2.00869
114_S_0378	MCIP	Left	6	Man. BLA/BLB - FASTSURF BLB/BLA	0.740193	-6.45047
114_S_0378	MCIP	Left	6	Man. BLA/BLB - FASTSURF BLB/BLA	0.739716	-8.10295
114_S_0378	MCIP	Left	6	Man. M12A/M12B - FASTSURF M12B/M12A	0.719676	-10.6331
114_S_0378	MCIP	Left	6	Man. M12A/M12B - FASTSURF M12B/M12A	0.71796	-6.2093
114_S_0410	MCIN	Left	6	Man. BLA/BLB - FASTSURF BLB/BLA	0.732654	-11.3536
114_S_0410	MCIN	Left	6	Man. BLA/BLB - FASTSURF BLB/BLA	0.724397	4.30641
114_S_0410	MCIN	Left	6	Man. M12A/M12B - FASTSURF M12B/M12A	0.72897	-7.93017
114_S_0410	MCIN	Left	6	Man. M12A/M12B - FASTSURF M12B/M12A	0.759969	4.66446
116_S_0361	MCIP	Left	6	Man. BLA/BLB - FASTSURF BLB/BLA	0.793533	-1.17518
116_S_0361	MCIP	Left	6	Man. BLA/BLB - FASTSURF BLB/BLA	0.785068	-9.12712
116_S_0361	MCIP	Left	6	Man. M12A/M12B - FASTSURF M12B/M12A	0.75448	-9.34157
116_S_0361	MCIP	Left	6	Man. M12A/M12B - FASTSURF M12B/M12A	0.765303	1.82883
127_S_0112	MCIP	Left	6	Man. BLA/BLB - FASTSURF BLB/BLA	0.780073	7.01339
127_S_0112	MCIP	Left	6	Man. BLA/BLB - FASTSURF BLB/BLA	0.721122	-18.0358
127_S_0112	MCIP	Left	6	Man. M12A/M12B - FASTSURF M12B/M12A	0.817196	-1.0341
127_S_0112	MCIP	Left	6	Man. M12A/M12B - FASTSURF M12B/M12A	0.810739	-0.480493
127_S_0754	AD	Left	6	Man. BLA/BLB - FASTSURF BLB/BLA	0.719482	3.74853
127_S_0754	AD	Left	6	Man. BLA/BLB - FASTSURF BLB/BLA	0.713494	-12.7237
127_S_0754	AD	Left	6	Man. M12A/M12B - FASTSURF M12B/M12A	0.713475	-7.18186
127_S_0754	AD	Left	6	Man. M12A/M12B - FASTSURF M12B/M12A	0.671566	5.21929
127_S_1140	MCIN	Left	6	Man. BLA/BLB - FASTSURF BLB/BLA	0.759849	-1.22351
127_S_1140	MCIN	Left	6	Man. BLA/BLB - FASTSURF BLB/BLA	0.754376	-7.78492
127_S_1140	MCIN	Left	6	Man. M12A/M12B - FASTSURF M12B/M12A	0.7128	-13.7959
127_S_1140	MCIN	Left	6	Man. M12A/M12B - FASTSURF M12B/M12A	0.742186	1.61814
136_S_0107	MCIN	Left	6	Man. BLA/BLB - FASTSURF BLB/BLA	0.806395	3.00365
136_S_0107	MCIN	Left	6	Man. BLA/BLB - FASTSURF BLB/BLA	0.799913	-8.59852
136_S_0107	MCIN	Left	6	Man. M12A/M12B - FASTSURF M12B/M12A	0.825714	-3.8353
136_S_0107	MCIN	Left	6	Man. M12A/M12B - FASTSURF M12B/M12A	0.820322	1.05832
136_S_0186	CTRL	Left	6	Man. BLA/BLB - FASTSURF BLB/BLA	0.795839	1.51033
136_S_0186	CTRL	Left	6	Man. BLA/BLB - FASTSURF BLB/BLA	0.779299	-4.13843
136_S_0186	CTRL	Left	6	Man. M12A/M12B - FASTSURF M12B/M12A	0.796513	0.432077
136_S_0186	CTRL	Left	6	Man. M12A/M12B - FASTSURF M12B/M12A	0.803764	-2.87528
137_S_0158	MCIN	Left	6	Man. BLA/BLB - FASTSURF BLB/BLA	0.773587	1.74447
137_S_0158	MCIN	Left	6	Man. BLA/BLB - FASTSURF BLB/BLA	0.78636	-5.89987
137_S_0158	MCIN	Left	6	Man. M12A/M12B - FASTSURF M12B/M12A	0.747875	-5.85165
137_S_0158	MCIN	Left	6	Man. M12A/M12B - FASTSURF M12B/M12A	0.760696	5.01197
137_S_0366	AD	Left	6	Man. BLA/BLB - FASTSURF BLB/BLA	0.799343	1.75553
137_S_0366	AD	Left	6	Man. BLA/BLB - FASTSURF BLB/BLA	0.804156	-4.09149
137_S_0366	AD	Left	6	Man. M12A/M12B - FASTSURF M12B/M12A	0.773522	-4.5616
137_S_0366	AD	Left	6	Man. M12A/M12B - FASTSURF M12B/M12A	0.755906	0.683162
137_S_0973	MCIN	Left	6	Man. BLA/BLB - FASTSURF BLB/BLA	0.739438	-6.5468
137_S_0973	MCIN	Left	6	Man. BLA/BLB - FASTSURF BLB/BLA	0.746114	3.72768
137_S_0973	MCIN	Left	6	Man. M12A/M12B - FASTSURF M12B/M12A	0.761118	-9.99891
137_S_0973	MCIN	Left	6	Man. M12A/M12B - FASTSURF M12B/M12A	0.755747	5.57706
137_S_1414	MCIN	Left	6	Man. BLA/BLB - FASTSURF BLB/BLA	0.763355	-3.00356
137_S_1414	MCIN	Left	6	Man. BLA/BLB - FASTSURF BLB/BLA	0.729836	-8.23911
137_S_1414	MCIN	Left	6	Man. M12A/M12B - FASTSURF M12B/M12A	0.726841	-6.42847
137_S_1414	MCIN	Left	6	Man. M12A/M12B - FASTSURF M12B/M12A	0.735591	-5.42356
141_S_1052	MCIN	Left	6	Man. BLA/BLB - FASTSURF BLB/BLA	0.748037	3.11314
141_S_1052	MCIN	Left	6	Man. BLA/BLB - FASTSURF BLB/BLA	0.745141	-6.94298
141_S_1052	MCIN	Left	6	Man. M12A/M12B - FASTSURF M12B/M12A	0.73884	-3.33724
141_S_1052	MCIN	Left	6	Man. M12A/M12B - FASTSURF M12B/M12A	0.735197	-0.01095
002_S_0559	CTRL	Left	7	Man. BLA/BLB - FASTSURF BLB/BLA	0.761976	-5.36022
002_S_0559	CTRL	Left	7	Man. BLA/BLB - FASTSURF BLB/BLA	0.774695	-3.20927
002_S_0559	CTRL	Left	7	Man. M12A/M12B - FASTSURF M12B/M12A	0.810437	-4.62397
002_S_0559	CTRL	Left	7	Man. M12A/M12B - FASTSURF M12B/M12A	0.800938	-2.94482
002_S_0685	CTRL	Left	7	Man. BLA/BLB - FASTSURF BLB/BLA	0.752352	-11.6181
002_S_0685	CTRL	Left	7	Man. BLA/BLB - FASTSURF BLB/BLA	0.777816	6.97825
002_S_0685	CTRL	Left	7	Man. M12A/M12B - FASTSURF M12B/M12A	0.812049	-1.84985
002_S_0685	CTRL	Left	7	Man. M12A/M12B - FASTSURF M12B/M12A	0.810565	-1.80053
005_S_1341	AD	Left	7	Man. BLA/BLB - FASTSURF BLB/BLA	0.783619	-0.744291
005_S_1341	AD	Left	7	Man. BLA/BLB - FASTSURF BLB/BLA	0.785928	-1.92576
005_S_1341	AD	Left	7	Man. M12A/M12B - FASTSURF M12B/M12A	0.751685	-3.36413
005_S_1341	AD	Left	7	Man. M12A/M12B - FASTSURF M12B/M12A	0.750291	0.160641
007_S_0070	CTRL	Left	7	Man. BLA/BLB - FASTSURF BLB/BLA	0.759961	-1.93528
007_S_0070	CTRL	Left	7	Man. BLA/BLB - FASTSURF BLB/BLA	0.772708	0.23982
007_S_0070	CTRL	Left	7	Man. M12A/M12B - FASTSURF M12B/M12A	0.756288	1.81779
007_S_0070	CTRL	Left	7	Man. M12A/M12B - FASTSURF M12B/M12A	0.771926	-2.10713
009_S_0751	CTRL	Left	7	Man. BLA/BLB - FASTSURF BLB/BLA	0.803052	-0.973032
009_S_0751	CTRL	Left	7	Man. BLA/BLB - FASTSURF BLB/BLA	0.81394	1.82816
009_S_0751	CTRL	Left	7	Man. M12A/M12B - FASTSURF M12B/M12A	0.787892	0.300204
009_S_0751	CTRL	Left	7	Man. M12A/M12B - FASTSURF M12B/M12A	0.781989	-3.16014
012_S_0720	AD	Left	7	Man. BLA/BLB - FASTSURF BLB/BLA	0.771063	3.22855
012_S_0720	AD	Left	7	Man. BLA/BLB - FASTSURF BLB/BLA	0.771998	-2.04763
012_S_0720	AD	Left	7	Man. M12A/M12B - FASTSURF M12B/M12A	0.74666	10.7104
012_S_0720	AD	Left	7	Man. M12A/M12B - FASTSURF M12B/M12A	0.749091	-10.0495
014_S_0519	CTRL	Left	7	Man. BLA/BLB - FASTSURF BLB/BLA	0.75246	-9.97813
014_S_0519	CTRL	Left	7	Man. BLA/BLB - FASTSURF BLB/BLA	0.735156	6.47489
014_S_0519	CTRL	Left	7	Man. M12A/M12B - FASTSURF M12B/M12A	0.770733	-5.52672
014_S_0519	CTRL	Left	7	Man. M12A/M12B - FASTSURF M12B/M12A	0.734342	3.93621
018_S_0286	AD	Left	7	Man. BLA/BLB - FASTSURF BLB/BLA	0.803797	0.754649
018_S_0286	AD	Left	7	Man. BLA/BLB - FASTSURF BLB/BLA	0.796603	0.747769
018_S_0286	AD	Left	7	Man. M12A/M12B - FASTSURF M12B/M12A	0.796218	-1.80393
018_S_0286	AD	Left	7	Man. M12A/M12B - FASTSURF M12B/M12A	0.788235	3.79331
020_S_0097	CTRL	Left	7	Man. BLA/BLB - FASTSURF BLB/BLA	0.780647	0.32972
020_S_0097	CTRL	Left	7	Man. BLA/BLB - FASTSURF BLB/BLA	0.766708	-5.75391
020_S_0097	CTRL	Left	7	Man. M12A/M12B - FASTSURF M12B/M12A	0.782047	-4.28206
020_S_0097	CTRL	Left	7	Man. M12A/M12B - FASTSURF M12B/M12A	0.735924	-6.09092
020_S_0213	AD	Left	7	Man. BLA/BLB - FASTSURF BLB/BLA	0.796266	-2.55375
020_S_0213	AD	Left	7	Man. BLA/BLB - FASTSURF BLB/BLA	0.786621	-2.94886
020_S_0213	AD	Left	7	Man. M12A/M12B - FASTSURF M12B/M12A	0.744317	2.2299
020_S_0213	AD	Left	7	Man. M12A/M12B - FASTSURF M12B/M12A	0.745937	-8.24141
022_S_0543	AD	Left	7	Man. BLA/BLB - FASTSURF BLB/BLA	0.705997	-5.40759
022_S_0543	AD	Left	7	Man. BLA/BLB - FASTSURF BLB/BLA	0.729427	-3.24783
022_S_0543	AD	Left	7	Man. M12A/M12B - FASTSURF M12B/M12A	0.678383	-4.70711
022_S_0543	AD	Left	7	Man. M12A/M12B - FASTSURF M12B/M12A	0.683636	3.63178
022_S_1097	MCIP	Left	7	Man. BLA/BLB - FASTSURF BLB/BLA	0.759884	-0.354175
022_S_1097	MCIP	Left	7	Man. BLA/BLB - FASTSURF BLB/BLA	0.778916	-3.84558
022_S_1097	MCIP	Left	7	Man. M12A/M12B - FASTSURF M12B/M12A	0.769642	0.30245
022_S_1097	MCIP	Left	7	Man. M12A/M12B - FASTSURF M12B/M12A	0.777633	-5.96072
022_S_1351	MCIP	Left	7	Man. BLA/BLB - FASTSURF BLB/BLA	0.762755	-6.8203
022_S_1351	MCIP	Left	7	Man. BLA/BLB - FASTSURF BLB/BLA	0.762038	0.661504
022_S_1351	MCIP	Left	7	Man. M12A/M12B - FASTSURF M12B/M12A	0.741221	-4.1618
022_S_1351	MCIP	Left	7	Man. M12A/M12B - FASTSURF M12B/M12A	0.73138	-1.54893
023_S_0083	AD	Left	7	Man. BLA/BLB - FASTSURF BLB/BLA	0.744551	-0.777075
023_S_0083	AD	Left	7	Man. BLA/BLB - FASTSURF BLB/BLA	0.737296	-5.07799
023_S_0083	AD	Left	7	Man. M12A/M12B - FASTSURF M12B/M12A	0.738587	6.02655
023_S_0083	AD	Left	7	Man. M12A/M12B - FASTSURF M12B/M12A	0.736841	-8.10924
024_S_1171	AD	Left	7	Man. BLA/BLB - FASTSURF BLB/BLA	0.794579	-7.10168
024_S_1171	AD	Left	7	Man. BLA/BLB - FASTSURF BLB/BLA	0.802114	4.05753
024_S_1171	AD	Left	7	Man. M12A/M12B - FASTSURF M12B/M12A	0.808762	-4.90667
024_S_1171	AD	Left	7	Man. M12A/M12B - FASTSURF M12B/M12A	0.790829	1.95823
027_S_0120	CTRL	Left	7	Man. BLA/BLB - FASTSURF BLB/BLA	0.748635	-0.498146
027_S_0120	CTRL	Left	7	Man. BLA/BLB - FASTSURF BLB/BLA	0.796934	-4.90637
027_S_0120	CTRL	Left	7	Man. M12A/M12B - FASTSURF M12B/M12A	0.721161	-3.8375
027_S_0120	CTRL	Left	7	Man. M12A/M12B - FASTSURF M12B/M12A	0.775108	0.678567
029_S_0843	CTRL	Left	7	Man. BLA/BLB - FASTSURF BLB/BLA	0.791316	-1.55036
029_S_0843	CTRL	Left	7	Man. BLA/BLB - FASTSURF BLB/BLA	0.810935	2.14125
029_S_0843	CTRL	Left	7	Man. M12A/M12B - FASTSURF M12B/M12A	0.79107	0.442692
029_S_0843	CTRL	Left	7	Man. M12A/M12B - FASTSURF M12B/M12A	0.80943	0.188122
031_S_0618	CTRL	Left	7	Man. BLA/BLB - FASTSURF BLB/BLA	0.738824	-3.13861
031_S_0618	CTRL	Left	7	Man. BLA/BLB - FASTSURF BLB/BLA	0.761897	-2.16561
031_S_0618	CTRL	Left	7	Man. M12A/M12B - FASTSURF M12B/M12A	0.759034	0.0211525
031_S_0618	CTRL	Left	7	Man. M12A/M12B - FASTSURF M12B/M12A	0.774278	-4.43623
033_S_0923	CTRL	Left	7	Man. BLA/BLB - FASTSURF BLB/BLA	0.804028	-4.04942
033_S_0923	CTRL	Left	7	Man. BLA/BLB - FASTSURF BLB/BLA	0.757757	-1.46141
033_S_0923	CTRL	Left	7	Man. M12A/M12B - FASTSURF M12B/M12A	0.807727	-2.97193
033_S_0923	CTRL	Left	7	Man. M12A/M12B - FASTSURF M12B/M12A	0.811717	-0.653343
033_S_1281	AD	Left	7	Man. BLA/BLB - FASTSURF BLB/BLA	0.763223	-9.43922
033_S_1281	AD	Left	7	Man. BLA/BLB - FASTSURF BLB/BLA	0.788526	3.65472
033_S_1281	AD	Left	7	Man. M12A/M12B - FASTSURF M12B/M12A	0.730017	-3.54154
033_S_1281	AD	Left	7	Man. M12A/M12B - FASTSURF M12B/M12A	0.74028	-1.23474
033_S_1285	AD	Left	7	Man. BLA/BLB - FASTSURF BLB/BLA	0.741481	-4.2724
033_S_1285	AD	Left	7	Man. BLA/BLB - FASTSURF BLB/BLA	0.754325	0.286729
033_S_1285	AD	Left	7	Man. M12A/M12B - FASTSURF M12B/M12A	0.766043	-0.374755
033_S_1285	AD	Left	7	Man. M12A/M12B - FASTSURF M12B/M12A	0.775315	-4.50284
035_S_0341	AD	Left	7	Man. BLA/BLB - FASTSURF BLB/BLA	0.730267	-9.94525
035_S_0341	AD	Left	7	Man. BLA/BLB - FASTSURF BLB/BLA	0.74372	1.93898
035_S_0341	AD	Left	7	Man. M12A/M12B - FASTSURF M12B/M12A	0.759098	-3.31614
035_S_0341	AD	Left	7	Man. M12A/M12B - FASTSURF M12B/M12A	0.734046	-2.47899
036_S_0672	CTRL	Left	7	Man. BLA/BLB - FASTSURF BLB/BLA	0.753044	-2.7737
036_S_0672	CTRL	Left	7	Man. BLA/BLB - FASTSURF BLB/BLA	0.766652	0.319054
036_S_0672	CTRL	Left	7	Man. M12A/M12B - FASTSURF M12B/M12A	0.767433	-4.47528
036_S_0672	CTRL	Left	7	Man. M12A/M12B - FASTSURF M12B/M12A	0.765247	2.23382
036_S_0748	MCIN	Left	7	Man. BLA/BLB - FASTSURF BLB/BLA	0.69075	-10.3605
036_S_0748	MCIN	Left	7	Man. BLA/BLB - FASTSURF BLB/BLA	0.705147	-4.03764
036_S_0748	MCIN	Left	7	Man. M12A/M12B - FASTSURF M12B/M12A	0.701574	-1.59663
036_S_0748	MCIN	Left	7	Man. M12A/M12B - FASTSURF M12B/M12A	0.696209	-1.97523
037_S_0552	MCIP	Left	7	Man. BLA/BLB - FASTSURF BLB/BLA	0.790278	-5.5877
037_S_0552	MCIP	Left	7	Man. BLA/BLB - FASTSURF BLB/BLA	0.813478	6.86461
037_S_0552	MCIP	Left	7	Man. M12A/M12B - FASTSURF M12B/M12A	0.812504	1.63671
037_S_0552	MCIP	Left	7	Man. M12A/M12B - FASTSURF M12B/M12A	0.806245	5.57779
041_S_0314	MCIP	Left	7	Man. BLA/BLB - FASTSURF BLB/BLA	0.72687	-8.5264
041_S_0314	MCIP	Left	7	Man. BLA/BLB - FASTSURF BLB/BLA	0.736019	4.24719
041_S_0314	MCIP	Left	7	Man. M12A/M12B - FASTSURF M12B/M12A	0.740389	1.06588
041_S_0314	MCIP	Left	7	Man. M12A/M12B - FASTSURF M12B/M12A	0.757933	-1.35
041_S_0598	MCIN	Left	7	Man. BLA/BLB - FASTSURF BLB/BLA	0.739469	-8.71269
041_S_0598	MCIN	Left	7	Man. BLA/BLB - FASTSURF BLB/BLA	0.759435	4.10749
041_S_0598	MCIN	Left	7	Man. M12A/M12B - FASTSURF M12B/M12A	0.750767	-8.1315
041_S_0598	MCIN	Left	7	Man. M12A/M12B - FASTSURF M12B/M12A	0.756772	3.27565
041_S_1002	CTRL	Left	7	Man. BLA/BLB - FASTSURF BLB/BLA	0.777059	-1.41922
041_S_1002	CTRL	Left	7	Man. BLA/BLB - FASTSURF BLB/BLA	0.784081	-3.42113
041_S_1002	CTRL	Left	7	Man. M12A/M12B - FASTSURF M12B/M12A	0.768023	4.36009
041_S_1002	CTRL	Left	7	Man. M12A/M12B - FASTSURF M12B/M12A	0.7592	-10.5931
041_S_1010	MCIP	Left	7	Man. BLA/BLB - FASTSURF BLB/BLA	0.68805	-6.65315
041_S_1010	MCIP	Left	7	Man. BLA/BLB - FASTSURF BLB/BLA	0.694559	-2.81861
041_S_1010	MCIP	Left	7	Man. M12A/M12B - FASTSURF M12B/M12A	0.691089	2.63334
041_S_1010	MCIP	Left	7	Man. M12A/M12B - FASTSURF M12B/M12A	0.669388	-12.7758
041_S_1260	MCIN	Left	7	Man. BLA/BLB - FASTSURF BLB/BLA	0.77125	-7.88849
041_S_1260	MCIN	Left	7	Man. BLA/BLB - FASTSURF BLB/BLA	0.778795	-0.702867
041_S_1260	MCIN	Left	7	Man. M12A/M12B - FASTSURF M12B/M12A	0.777138	-3.01889
041_S_1260	MCIN	Left	7	Man. M12A/M12B - FASTSURF M12B/M12A	0.786642	-1.69277
052_S_1352	MCIN	Left	7	Man. BLA/BLB - FASTSURF BLB/BLA	0.781658	-6.08108
052_S_1352	MCIN	Left	7	Man. BLA/BLB - FASTSURF BLB/BLA	0.789588	-4.09571
052_S_1352	MCIN	Left	7	Man. M12A/M12B - FASTSURF M12B/M12A	0.801223	-2.59442
052_S_1352	MCIN	Left	7	Man. M12A/M12B - FASTSURF M12B/M12A	0.796813	-1.58743
057_S_0474	AD	Left	7	Man. BLA/BLB - FASTSURF BLB/BLA	0.729254	-1.5842
057_S_0474	AD	Left	7	Man. BLA/BLB - FASTSURF BLB/BLA	0.72588	-2.75875
057_S_0474	AD	Left	7	Man. M12A/M12B - FASTSURF M12B/M12A	0.706221	-5.64552
057_S_0474	AD	Left	7	Man. M12A/M12B - FASTSURF M12B/M12A	0.685803	-1.29557
057_S_0779	CTRL	Left	7	Man. BLA/BLB - FASTSURF BLB/BLA	0.730813	0.979919
057_S_0779	CTRL	Left	7	Man. BLA/BLB - FASTSURF BLB/BLA	0.745106	-6.80895
057_S_0779	CTRL	Left	7	Man. M12A/M12B - FASTSURF M12B/M12A	0.752671	-7.13744
057_S_0779	CTRL	Left	7	Man. M12A/M12B - FASTSURF M12B/M12A	0.746438	-3.68471
057_S_0941	MCIP	Left	7	Man. BLA/BLB - FASTSURF BLB/BLA	0.735642	0.167662
057_S_0941	MCIP	Left	7	Man. BLA/BLB - FASTSURF BLB/BLA	0.728009	-7.69537
057_S_0941	MCIP	Left	7	Man. M12A/M12B - FASTSURF M12B/M12A	0.724473	-4.93534
057_S_0941	MCIP	Left	7	Man. M12A/M12B - FASTSURF M12B/M12A	0.720018	-8.00296
057_S_1217	MCIP	Left	7	Man. BLA/BLB - FASTSURF BLB/BLA	0.785843	-4.78797
057_S_1217	MCIP	Left	7	Man. BLA/BLB - FASTSURF BLB/BLA	0.78269	2.57964
057_S_1217	MCIP	Left	7	Man. M12A/M12B - FASTSURF M12B/M12A	0.764018	-8.58834
057_S_1217	MCIP	Left	7	Man. M12A/M12B - FASTSURF M12B/M12A	0.772123	0.0214587
057_S_1269	MCIP	Left	7	Man. BLA/BLB - FASTSURF BLB/BLA	0.759178	1.81457
057_S_1269	MCIP	Left	7	Man. BLA/BLB - FASTSURF BLB/BLA	0.758848	-5.94115
057_S_1269	MCIP	Left	7	Man. M12A/M12B - FASTSURF M12B/M12A	0.791445	-3.50958
057_S_1269	MCIP	Left	7	Man. M12A/M12B - FASTSURF M12B/M12A	0.786727	0.566944
057_S_1371	AD	Left	7	Man. BLA/BLB - FASTSURF BLB/BLA	0.748353	3.11733
057_S_1371	AD	Left	7	Man. BLA/BLB - FASTSURF BLB/BLA	0.743182	-9.2892
057_S_1371	AD	Left	7	Man. M12A/M12B - FASTSURF M12B/M12A	0.715849	-7.41833
057_S_1371	AD	Left	7	Man. M12A/M12B - FASTSURF M12B/M12A	0.717026	-3.19934
062_S_0690	AD	Left	7	Man. BLA/BLB - FASTSURF BLB/BLA	0.720189	2.38932
062_S_0690	AD	Left	7	Man. BLA/BLB - FASTSURF BLB/BLA	0.714377	-11.8595
062_S_0690	AD	Left	7	Man. M12A/M12B - FASTSURF M12B/M12A	0.751954	-2.82707
062_S_0690	AD	Left	7	Man. M12A/M12B - FASTSURF M12B/M12A	0.765087	-2.49291
062_S_0768	CTRL	Left	7	Man. BLA/BLB - FASTSURF BLB/BLA	0.742856	3.87952
062_S_0768	CTRL	Left	7	Man. BLA/BLB - FASTSURF BLB/BLA	0.764751	-2.03583
062_S_0768	CTRL	Left	7	Man. M12A/M12B - FASTSURF M12B/M12A	0.729966	-0.716662
062_S_0768	CTRL	Left	7	Man. M12A/M12B - FASTSURF M12B/M12A	0.735774	-2.06563
067_S_0038	MCIN	Left	7	Man. BLA/BLB - FASTSURF BLB/BLA	0.779113	-4.05449
067_S_0038	MCIN	Left	7	Man. BLA/BLB - FASTSURF BLB/BLA	0.783365	-2.38558
067_S_0038	MCIN	Left	7	Man. M12A/M12B - FASTSURF M12B/M12A	0.769731	-1.93379
067_S_0038	MCIN	Left	7	Man. M12A/M12B - FASTSURF M12B/M12A	0.775655	-2.43149
067_S_0076	AD	Left	7	Man. BLA/BLB - FASTSURF BLB/BLA	0.746399	-1.3662
067_S_0076	AD	Left	7	Man. BLA/BLB - FASTSURF BLB/BLA	0.754239	-4.69514
067_S_0076	AD	Left	7	Man. M12A/M12B - FASTSURF M12B/M12A	0.692387	1.1178
067_S_0076	AD	Left	7	Man. M12A/M12B - FASTSURF M12B/M12A	0.674962	-4.89269
067_S_0176	MCIP	Left	7	Man. BLA/BLB - FASTSURF BLB/BLA	0.784994	-5.62794
067_S_0176	MCIP	Left	7	Man. BLA/BLB - FASTSURF BLB/BLA	0.753391	1.59506
067_S_0176	MCIP	Left	7	Man. M12A/M12B - FASTSURF M12B/M12A	0.755399	-6.80037
067_S_0176	MCIP	Left	7	Man. M12A/M12B - FASTSURF M12B/M12A	0.763739	-2.56952
067_S_0243	MCIP	Left	7	Man. BLA/BLB - FASTSURF BLB/BLA	0.747479	5.35145
067_S_0243	MCIP	Left	7	Man. BLA/BLB - FASTSURF BLB/BLA	0.758341	-9.85962
067_S_0243	MCIP	Left	7	Man. M12A/M12B - FASTSURF M12B/M12A	0.727756	-0.0623761
067_S_0243	MCIP	Left	7	Man. M12A/M12B - FASTSURF M12B/M12A	0.724027	-0.4107
067_S_1253	AD	Left	7	Man. BLA/BLB - FASTSURF BLB/BLA	0.742655	-5.87395
067_S_1253	AD	Left	7	Man. BLA/BLB - FASTSURF BLB/BLA	0.774077	0.805858
067_S_1253	AD	Left	7	Man. M12A/M12B - FASTSURF M12B/M12A	0.787351	0.9192
067_S_1253	AD	Left	7	Man. M12A/M12B - FASTSURF M12B/M12A	0.8027	-5.97777
073_S_0089	CTRL	Left	7	Man. BLA/BLB - FASTSURF BLB/BLA	0.78581	-4.67958
073_S_0089	CTRL	Left	7	Man. BLA/BLB - FASTSURF BLB/BLA	0.75323	-4.34392
073_S_0089	CTRL	Left	7	Man. M12A/M12B - FASTSURF M12B/M12A	0.774274	6.37488
073_S_0089	CTRL	Left	7	Man. M12A/M12B - FASTSURF M12B/M12A	0.753069	-6.62748
073_S_0565	AD	Left	7	Man. BLA/BLB - FASTSURF BLB/BLA	0.732725	8.09994
073_S_0565	AD	Left	7	Man. BLA/BLB - FASTSURF BLB/BLA	0.712404	-14.1799
073_S_0565	AD	Left	7	Man. M12A/M12B - FASTSURF M12B/M12A	0.703428	4.48519
073_S_0565	AD	Left	7	Man. M12A/M12B - FASTSURF M12B/M12A	0.696363	-4.87604
073_S_0746	MCIN	Left	7	Man. BLA/BLB - FASTSURF BLB/BLA	0.760299	-0.925219
073_S_0746	MCIN	Left	7	Man. BLA/BLB - FASTSURF BLB/BLA	0.784164	0.127503
073_S_0746	MCIN	Left	7	Man. M12A/M12B - FASTSURF M12B/M12A	0.771123	-5.92568
073_S_0746	MCIN	Left	7	Man. M12A/M12B - FASTSURF M12B/M12A	0.782827	0.339432
094_S_0692	CTRL	Left	7	Man. BLA/BLB - FASTSURF BLB/BLA	0.75228	5.26793
094_S_0692	CTRL	Left	7	Man. BLA/BLB - FASTSURF BLB/BLA	0.762701	-6.44384
094_S_0692	CTRL	Left	7	Man. M12A/M12B - FASTSURF M12B/M12A	0.802397	-5.22997
094_S_0692	CTRL	Left	7	Man. M12A/M12B - FASTSURF M12B/M12A	0.787864	4.15214
094_S_0921	MCIP	Left	7	Man. BLA/BLB - FASTSURF BLB/BLA	0.750475	-0.306453
094_S_0921	MCIP	Left	7	Man. BLA/BLB - FASTSURF BLB/BLA	0.756242	-1.07129
094_S_0921	MCIP	Left	7	Man. M12A/M12B - FASTSURF M12B/M12A	0.770636	-2.95071
094_S_0921	MCIP	Left	7	Man. M12A/M12B - FASTSURF M12B/M12A	0.77694	-2.18718
094_S_1090	AD	Left	7	Man. BLA/BLB - FASTSURF BLB/BLA	0.777445	2.0309
094_S_1090	AD	Left	7	Man. BLA/BLB - FASTSURF BLB/BLA	0.779332	-3.51248
094_S_1090	AD	Left	7	Man. M12A/M12B - FASTSURF M12B/M12A	0.766443	-8.81324
094_S_1090	AD	Left	7	Man. M12A/M12B - FASTSURF M12B/M12A	0.767819	2.96086
094_S_1402	AD	Left	7	Man. BLA/BLB - FASTSURF BLB/BLA	0.787264	1.71096
094_S_1402	AD	Left	7	Man. BLA/BLB - FASTSURF BLB/BLA	0.802483	-1.95664
094_S_1402	AD	Left	7	Man. M12A/M12B - FASTSURF M12B/M12A	0.769307	2.00587
094_S_1402	AD	Left	7	Man. M12A/M12B - FASTSURF M12B/M12A	0.741125	-9.5067
098_S_0896	CTRL	Left	7	Man. BLA/BLB - FASTSURF BLB/BLA	0.727104	0.0714793
098_S_0896	CTRL	Left	7	Man. BLA/BLB - FASTSURF BLB/BLA	0.737805	-2.39059
098_S_0896	CTRL	Left	7	Man. M12A/M12B - FASTSURF M12B/M12A	0.706583	-6.54868
098_S_0896	CTRL	Left	7	Man. M12A/M12B - FASTSURF M12B/M12A	0.728473	-0.197688
099_S_0291	MCIP	Left	7	Man. BLA/BLB - FASTSURF BLB/BLA	0.751813	-4.83589
099_S_0291	MCIP	Left	7	Man. BLA/BLB - FASTSURF BLB/BLA	0.766009	-0.177515
099_S_0291	MCIP	Left	7	Man. M12A/M12B - FASTSURF M12B/M12A	0.737244	-11.8867
099_S_0291	MCIP	Left	7	Man. M12A/M12B - FASTSURF M12B/M12A	0.74721	9.91151
099_S_0352	CTRL	Left	7	Man. BLA/BLB - FASTSURF BLB/BLA	0.739587	-7.91156
099_S_0352	CTRL	Left	7	Man. BLA/BLB - FASTSURF BLB/BLA	0.751428	0.0662833
099_S_0352	CTRL	Left	7	Man. M12A/M12B - FASTSURF M12B/M12A	0.762601	-5.44988
099_S_0352	CTRL	Left	7	Man. M12A/M12B - FASTSURF M12B/M12A	0.738129	-2.7837
099_S_0533	CTRL	Left	7	Man. BLA/BLB - FASTSURF BLB/BLA	0.809538	0.673532
099_S_0533	CTRL	Left	7	Man. BLA/BLB - FASTSURF BLB/BLA	0.809029	-4.68265
099_S_0533	CTRL	Left	7	Man. M12A/M12B - FASTSURF M12B/M12A	0.79149	-4.40244
099_S_0533	CTRL	Left	7	Man. M12A/M12B - FASTSURF M12B/M12A	0.798937	-0.806004
099_S_0880	MCIN	Left	7	Man. BLA/BLB - FASTSURF BLB/BLA	0.758341	2.27132
099_S_0880	MCIN	Left	7	Man. BLA/BLB - FASTSURF BLB/BLA	0.781613	-6.28454
099_S_0880	MCIN	Left	7	Man. M12A/M12B - FASTSURF M12B/M12A	0.762713	-4.31377
099_S_0880	MCIN	Left	7	Man. M12A/M12B - FASTSURF M12B/M12A	0.777754	2.9007
099_S_1034	MCIN	Left	7	Man. BLA/BLB - FASTSURF BLB/BLA	0.800872	-4.82053
099_S_1034	MCIN	Left	7	Man. BLA/BLB - FASTSURF BLB/BLA	0.801176	-3.44943
099_S_1034	MCIN	Left	7	Man. M12A/M12B - FASTSURF M12B/M12A	0.791168	-1.53648
099_S_1034	MCIN	Left	7	Man. M12A/M12B - FASTSURF M12B/M12A	0.77968	2.06942
114_S_0378	MCIP	Left	7	Man. BLA/BLB - FASTSURF BLB/BLA	0.752766	0.330379
114_S_0378	MCIP	Left	7	Man. BLA/BLB - FASTSURF BLB/BLA	0.747271	-4.42907
114_S_0378	MCIP	Left	7	Man. M12A/M12B - FASTSURF M12B/M12A	0.73562	0.399124
114_S_0378	MCIP	Left	7	Man. M12A/M12B - FASTSURF M12B/M12A	0.729421	-2.4124
114_S_0410	MCIN	Left	7	Man. BLA/BLB - FASTSURF BLB/BLA	0.739092	-11.6907
114_S_0410	MCIN	Left	7	Man. BLA/BLB - FASTSURF BLB/BLA	0.745287	6.39525
114_S_0410	MCIN	Left	7	Man. M12A/M12B - FASTSURF M12B/M12A	0.744959	-10.2147
114_S_0410	MCIN	Left	7	Man. M12A/M12B - FASTSURF M12B/M12A	0.758452	4.04636
116_S_0361	MCIP	Left	7	Man. BLA/BLB - FASTSURF BLB/BLA	0.817353	2.26325
116_S_0361	MCIP	Left	7	Man. BLA/BLB - FASTSURF BLB/BLA	0.80666	-5.31279
116_S_0361	MCIP	Left	7	Man. M12A/M12B - FASTSURF M12B/M12A	0.785467	-7.22276
116_S_0361	MCIP	Left	7	Man. M12A/M12B - FASTSURF M12B/M12A	0.792727	7.14221
127_S_0112	MCIP	Left	7	Man. BLA/BLB - FASTSURF BLB/BLA	0.802826	7.5361
127_S_0112	MCIP	Left	7	Man. BLA/BLB - FASTSURF BLB/BLA	0.803414	-7.8576
127_S_0112	MCIP	Left	7	Man. M12A/M12B - FASTSURF M12B/M12A	0.824571	0.77038
127_S_0112	MCIP	Left	7	Man. M12A/M12B - FASTSURF M12B/M12A	0.828041	-1.42929
127_S_0754	AD	Left	7	Man. BLA/BLB - FASTSURF BLB/BLA	0.755072	5.80212
127_S_0754	AD	Left	7	Man. BLA/BLB - FASTSURF BLB/BLA	0.69886	-10.7336
127_S_0754	AD	Left	7	Man. M12A/M12B - FASTSURF M12B/M12A	0.700793	-10.2729
127_S_0754	AD	Left	7	Man. M12A/M12B - FASTSURF M12B/M12A	0.719493	6.56216
127_S_1140	MCIN	Left	7	Man. BLA/BLB - FASTSURF BLB/BLA	0.755384	-4.04503
127_S_1140	MCIN	Left	7	Man. BLA/BLB - FASTSURF BLB/BLA	0.751656	-7.88037
127_S_1140	MCIN	Left	7	Man. M12A/M12B - FASTSURF M12B/M12A	0.730961	-15.6453
127_S_1140	MCIN	Left	7	Man. M12A/M12B - FASTSURF M12B/M12A	0.75074	1.93265
136_S_0107	MCIN	Left	7	Man. BLA/BLB - FASTSURF BLB/BLA	0.825744	4.47847
136_S_0107	MCIN	Left	7	Man. BLA/BLB - FASTSURF BLB/BLA	0.806383	-10.0765
136_S_0107	MCIN	Left	7	Man. M12A/M12B - FASTSURF M12B/M12A	0.837515	-5.67004
136_S_0107	MCIN	Left	7	Man. M12A/M12B - FASTSURF M12B/M12A	0.819858	-0.247559
136_S_0186	CTRL	Left	7	Man. BLA/BLB - FASTSURF BLB/BLA	0.786482	-2.23262
136_S_0186	CTRL	Left	7	Man. BLA/BLB - FASTSURF BLB/BLA	0.825403	-3.71366
136_S_0186	CTRL	Left	7	Man. M12A/M12B - FASTSURF M12B/M12A	0.790863	-4.09338
136_S_0186	CTRL	Left	7	Man. M12A/M12B - FASTSURF M12B/M12A	0.808035	-2.09003
137_S_0158	MCIN	Left	7	Man. BLA/BLB - FASTSURF BLB/BLA	0.789171	3.06382
137_S_0158	MCIN	Left	7	Man. BLA/BLB - FASTSURF BLB/BLA	0.805621	-4.7243
137_S_0158	MCIN	Left	7	Man. M12A/M12B - FASTSURF M12B/M12A	0.779612	-4.0656
137_S_0158	MCIN	Left	7	Man. M12A/M12B - FASTSURF M12B/M12A	0.782359	3.81434
137_S_0366	AD	Left	7	Man. BLA/BLB - FASTSURF BLB/BLA	0.821251	0.361607
137_S_0366	AD	Left	7	Man. BLA/BLB - FASTSURF BLB/BLA	0.812732	-5.64497
137_S_0366	AD	Left	7	Man. M12A/M12B - FASTSURF M12B/M12A	0.778578	-6.02948
137_S_0366	AD	Left	7	Man. M12A/M12B - FASTSURF M12B/M12A	0.783435	1.44563
137_S_0973	MCIN	Left	7	Man. BLA/BLB - FASTSURF BLB/BLA	0.750844	-4.66398
137_S_0973	MCIN	Left	7	Man. BLA/BLB - FASTSURF BLB/BLA	0.754965	3.07255
137_S_0973	MCIN	Left	7	Man. M12A/M12B - FASTSURF M12B/M12A	0.776006	-7.31799
137_S_0973	MCIN	Left	7	Man. M12A/M12B - FASTSURF M12B/M12A	0.775504	4.35234
137_S_1414	MCIN	Left	7	Man. BLA/BLB - FASTSURF BLB/BLA	0.783658	4.41046
137_S_1414	MCIN	Left	7	Man. BLA/BLB - FASTSURF BLB/BLA	0.763422	-2.99607
137_S_1414	MCIN	Left	7	Man. M12A/M12B - FASTSURF M12B/M12A	0.735551	-2.19981
137_S_1414	MCIN	Left	7	Man. M12A/M12B - FASTSURF M12B/M12A	0.753258	2.15876
141_S_1052	MCIN	Left	7	Man. BLA/BLB - FASTSURF BLB/BLA	0.735516	1.0839
141_S_1052	MCIN	Left	7	Man. BLA/BLB - FASTSURF BLB/BLA	0.745205	-10.6546
141_S_1052	MCIN	Left	7	Man. M12A/M12B - FASTSURF M12B/M12A	0.739571	-5.41324
141_S_1052	MCIN	Left	7	Man. M12A/M12B - FASTSURF M12B/M12A	0.723321	-2.2974
002_S_0559	CTRL	Left	8	Man. BLA/BLB - FASTSURF BLB/BLA	0.780258	0.654321
002_S_0559	CTRL	Left	8	Man. BLA/BLB - FASTSURF BLB/BLA	0.772148	0.0581492
002_S_0559	CTRL	Left	8	Man. M12A/M12B - FASTSURF M12B/M12A	0.819511	-6.2763
002_S_0559	CTRL	Left	8	Man. M12A/M12B - FASTSURF M12B/M12A	0.815094	-3.44899
002_S_0685	CTRL	Left	8	Man. BLA/BLB - FASTSURF BLB/BLA	0.76533	-10.6545
002_S_0685	CTRL	Left	8	Man. BLA/BLB - FASTSURF BLB/BLA	0.779879	6.54146
002_S_0685	CTRL	Left	8	Man. M12A/M12B - FASTSURF M12B/M12A	0.803098	-2.42937
002_S_0685	CTRL	Left	8	Man. M12A/M12B - FASTSURF M12B/M12A	0.805632	-5.45569
005_S_1341	AD	Left	8	Man. BLA/BLB - FASTSURF BLB/BLA	0.79131	-3.90062
005_S_1341	AD	Left	8	Man. BLA/BLB - FASTSURF BLB/BLA	0.775909	-5.85199
005_S_1341	AD	Left	8	Man. M12A/M12B - FASTSURF M12B/M12A	0.747277	-5.67664
005_S_1341	AD	Left	8	Man. M12A/M12B - FASTSURF M12B/M12A	0.719739	-4.27611
007_S_0070	CTRL	Left	8	Man. BLA/BLB - FASTSURF BLB/BLA	0.774699	-4.66218
007_S_0070	CTRL	Left	8	Man. BLA/BLB - FASTSURF BLB/BLA	0.779168	-0.0835026
007_S_0070	CTRL	Left	8	Man. M12A/M12B - FASTSURF M12B/M12A	0.754224	-0.771782
007_S_0070	CTRL	Left	8	Man. M12A/M12B - FASTSURF M12B/M12A	0.773113	-2.84589
009_S_0751	CTRL	Left	8	Man. BLA/BLB - FASTSURF BLB/BLA	0.800609	-1.70293
009_S_0751	CTRL	Left	8	Man. BLA/BLB - FASTSURF BLB/BLA	0.806879	-0.529171
009_S_0751	CTRL	Left	8	Man. M12A/M12B - FASTSURF M12B/M12A	0.781366	0.834331
009_S_0751	CTRL	Left	8	Man. M12A/M12B - FASTSURF M12B/M12A	0.805574	-5.21826
012_S_0720	AD	Left	8	Man. BLA/BLB - FASTSURF BLB/BLA	0.756289	-1.87751
012_S_0720	AD	Left	8	Man. BLA/BLB - FASTSURF BLB/BLA	0.766627	-7.46854
012_S_0720	AD	Left	8	Man. M12A/M12B - FASTSURF M12B/M12A	0.733035	7.28958
012_S_0720	AD	Left	8	Man. M12A/M12B - FASTSURF M12B/M12A	0.751111	-13.7691
014_S_0519	CTRL	Left	8	Man. BLA/BLB - FASTSURF BLB/BLA	0.787798	-8.36811
014_S_0519	CTRL	Left	8	Man. BLA/BLB - FASTSURF BLB/BLA	0.802422	6.04689
014_S_0519	CTRL	Left	8	Man. M12A/M12B - FASTSURF M12B/M12A	0.781994	-6.72834
014_S_0519	CTRL	Left	8	Man. M12A/M12B - FASTSURF M12B/M12A	0.802724	2.71871
018_S_0286	AD	Left	8	Man. BLA/BLB - FASTSURF BLB/BLA	0.784988	-1.46498
018_S_0286	AD	Left	8	Man. BLA/BLB - FASTSURF BLB/BLA	0.803365	-2.32018
018_S_0286	AD	Left	8	Man. M12A/M12B - FASTSURF M12B/M12A	0.792971	-4.87371
018_S_0286	AD	Left	8	Man. M12A/M12B - FASTSURF M12B/M12A	0.798326	0.5429
020_S_0097	CTRL	Left	8	Man. BLA/BLB - FASTSURF BLB/BLA	0.800344	2.05572
020_S_0097	CTRL	Left	8	Man. BLA/BLB - FASTSURF BLB/BLA	0.771849	-8.30942
020_S_0097	CTRL	Left	8	Man. M12A/M12B - FASTSURF M12B/M12A	0.776745	-4.38169
020_S_0097	CTRL	Left	8	Man. M12A/M12B - FASTSURF M12B/M12A	0.75419	-4.02826
020_S_0213	AD	Left	8	Man. BLA/BLB - FASTSURF BLB/BLA	0.803422	-1.31142
020_S_0213	AD	Left	8	Man. BLA/BLB - FASTSURF BLB/BLA	0.80285	-3.79225
020_S_0213	AD	Left	8	Man. M12A/M12B - FASTSURF M12B/M12A	0.721583	0.548314
020_S_0213	AD	Left	8	Man. M12A/M12B - FASTSURF M12B/M12A	0.754713	-9.09351
022_S_0543	AD	Left	8	Man. BLA/BLB - FASTSURF BLB/BLA	0.714796	-1.96955
022_S_0543	AD	Left	8	Man. BLA/BLB - FASTSURF BLB/BLA	0.689723	-3.33651
022_S_0543	AD	Left	8	Man. M12A/M12B - FASTSURF M12B/M12A	0.679575	-4.58743
022_S_0543	AD	Left	8	Man. M12A/M12B - FASTSURF M12B/M12A	0.67658	-2.22066
022_S_1097	MCIP	Left	8	Man. BLA/BLB - FASTSURF BLB/BLA	0.770316	0.426863
022_S_1097	MCIP	Left	8	Man. BLA/BLB - FASTSURF BLB/BLA	0.785283	-6.80855
022_S_1097	MCIP	Left	8	Man. M12A/M12B - FASTSURF M12B/M12A	0.776052	-0.955011
022_S_1097	MCIP	Left	8	Man. M12A/M12B - FASTSURF M12B/M12A	0.781889	-5.57566
022_S_1351	MCIP	Left	8	Man. BLA/BLB - FASTSURF BLB/BLA	0.749363	-8.85085
022_S_1351	MCIP	Left	8	Man. BLA/BLB - FASTSURF BLB/BLA	0.753718	1.9299
022_S_1351	MCIP	Left	8	Man. M12A/M12B - FASTSURF M12B/M12A	0.729881	-5.86423
022_S_1351	MCIP	Left	8	Man. M12A/M12B - FASTSURF M12B/M12A	0.739746	-1.79114
023_S_0083	AD	Left	8	Man. BLA/BLB - FASTSURF BLB/BLA	0.719954	-3.34566
023_S_0083	AD	Left	8	Man. BLA/BLB - FASTSURF BLB/BLA	0.742477	-7.92052
023_S_0083	AD	Left	8	Man. M12A/M12B - FASTSURF M12B/M12A	0.754749	3.48387
023_S_0083	AD	Left	8	Man. M12A/M12B - FASTSURF M12B/M12A	0.692391	-9.64489
024_S_1171	AD	Left	8	Man. BLA/BLB - FASTSURF BLB/BLA	0.794583	-7.45184
024_S_1171	AD	Left	8	Man. BLA/BLB - FASTSURF BLB/BLA	0.812719	2.59128
024_S_1171	AD	Left	8	Man. M12A/M12B - FASTSURF M12B/M12A	0.802148	-2.1815
024_S_1171	AD	Left	8	Man. M12A/M12B - FASTSURF M12B/M12A	0.803582	0.611318
027_S_0120	CTRL	Left	8	Man. BLA/BLB - FASTSURF BLB/BLA	0.799229	3.99701
027_S_0120	CTRL	Left	8	Man. BLA/BLB - FASTSURF BLB/BLA	0.792854	-3.0734
027_S_0120	CTRL	Left	8	Man. M12A/M12B - FASTSURF M12B/M12A	0.785183	-1.01663
027_S_0120	CTRL	Left	8	Man. M12A/M12B - FASTSURF M12B/M12A	0.772324	-1.10792
029_S_0843	CTRL	Left	8	Man. BLA/BLB - FASTSURF BLB/BLA	0.784902	-5.38633
029_S_0843	CTRL	Left	8	Man. BLA/BLB - FASTSURF BLB/BLA	0.780251	-1.7542
029_S_0843	CTRL	Left	8	Man. M12A/M12B - FASTSURF M12B/M12A	0.783942	-4.32199
029_S_0843	CTRL	Left	8	Man. M12A/M12B - FASTSURF M12B/M12A	0.77224	-5.20634
031_S_0618	CTRL	Left	8	Man. BLA/BLB - FASTSURF BLB/BLA	0.760401	-2.22483
031_S_0618	CTRL	Left	8	Man. BLA/BLB - FASTSURF BLB/BLA	0.75901	2.40225
031_S_0618	CTRL	Left	8	Man. M12A/M12B - FASTSURF M12B/M12A	0.786798	1.66984
031_S_0618	CTRL	Left	8	Man. M12A/M12B - FASTSURF M12B/M12A	0.789207	-3.40268
033_S_0923	CTRL	Left	8	Man. BLA/BLB - FASTSURF BLB/BLA	0.772164	-5.48882
033_S_0923	CTRL	Left	8	Man. BLA/BLB - FASTSURF BLB/BLA	0.78872	2.86557
033_S_0923	CTRL	Left	8	Man. M12A/M12B - FASTSURF M12B/M12A	0.816136	-2.57972
033_S_0923	CTRL	Left	8	Man. M12A/M12B - FASTSURF M12B/M12A	0.782299	-2.15023
033_S_1281	AD	Left	8	Man. BLA/BLB - FASTSURF BLB/BLA	0.790405	-4.50234
033_S_1281	AD	Left	8	Man. BLA/BLB - FASTSURF BLB/BLA	0.787552	3.06747
033_S_1281	AD	Left	8	Man. M12A/M12B - FASTSURF M12B/M12A	0.749786	-5.42886
033_S_1281	AD	Left	8	Man. M12A/M12B - FASTSURF M12B/M12A	0.76061	0.769895
033_S_1285	AD	Left	8	Man. BLA/BLB - FASTSURF BLB/BLA	0.770484	-2.27374
033_S_1285	AD	Left	8	Man. BLA/BLB - FASTSURF BLB/BLA	0.758351	-1.29325
033_S_1285	AD	Left	8	Man. M12A/M12B - FASTSURF M12B/M12A	0.779762	1.27835
033_S_1285	AD	Left	8	Man. M12A/M12B - FASTSURF M12B/M12A	0.786884	-1.13221
035_S_0341	AD	Left	8	Man. BLA/BLB - FASTSURF BLB/BLA	0.749105	-7.61077
035_S_0341	AD	Left	8	Man. BLA/BLB - FASTSURF BLB/BLA	0.768149	3.96159
035_S_0341	AD	Left	8	Man. M12A/M12B - FASTSURF M12B/M12A	0.772151	-2.77603
035_S_0341	AD	Left	8	Man. M12A/M12B - FASTSURF M12B/M12A	0.765169	0.746894
036_S_0672	CTRL	Left	8	Man. BLA/BLB - FASTSURF BLB/BLA	0.784207	-3.21399
036_S_0672	CTRL	Left	8	Man. BLA/BLB - FASTSURF BLB/BLA	0.77893	1.60999
036_S_0672	CTRL	Left	8	Man. M12A/M12B - FASTSURF M12B/M12A	0.763024	-5.70979
036_S_0672	CTRL	Left	8	Man. M12A/M12B - FASTSURF M12B/M12A	0.773248	1.73101
036_S_0748	MCIN	Left	8	Man. BLA/BLB - FASTSURF BLB/BLA	0.694644	-5.00695
036_S_0748	MCIN	Left	8	Man. BLA/BLB - FASTSURF BLB/BLA	0.691824	-7.0475
036_S_0748	MCIN	Left	8	Man. M12A/M12B - FASTSURF M12B/M12A	0.723299	-7.13545
036_S_0748	MCIN	Left	8	Man. M12A/M12B - FASTSURF M12B/M12A	0.682593	-7.44195
037_S_0552	MCIP	Left	8	Man. BLA/BLB - FASTSURF BLB/BLA	0.810625	-4.46594
037_S_0552	MCIP	Left	8	Man. BLA/BLB - FASTSURF BLB/BLA	0.820024	3.01249
037_S_0552	MCIP	Left	8	Man. M12A/M12B - FASTSURF M12B/M12A	0.822097	-4.09137
037_S_0552	MCIP	Left	8	Man. M12A/M12B - FASTSURF M12B/M12A	0.817294	0.31078
041_S_0314	MCIP	Left	8	Man. BLA/BLB - FASTSURF BLB/BLA	0.734805	-11.701
041_S_0314	MCIP	Left	8	Man. BLA/BLB - FASTSURF BLB/BLA	0.746232	4.44335
041_S_0314	MCIP	Left	8	Man. M12A/M12B - FASTSURF M12B/M12A	0.753917	-0.976271
041_S_0314	MCIP	Left	8	Man. M12A/M12B - FASTSURF M12B/M12A	0.761676	-7.14916
041_S_0598	MCIN	Left	8	Man. BLA/BLB - FASTSURF BLB/BLA	0.770302	-7.00063
041_S_0598	MCIN	Left	8	Man. BLA/BLB - FASTSURF BLB/BLA	0.765024	1.50042
041_S_0598	MCIN	Left	8	Man. M12A/M12B - FASTSURF M12B/M12A	0.778104	-6.81425
041_S_0598	MCIN	Left	8	Man. M12A/M12B - FASTSURF M12B/M12A	0.779878	0.609603
041_S_1002	CTRL	Left	8	Man. BLA/BLB - FASTSURF BLB/BLA	0.799149	1.87999
041_S_1002	CTRL	Left	8	Man. BLA/BLB - FASTSURF BLB/BLA	0.795444	-2.32177
041_S_1002	CTRL	Left	8	Man. M12A/M12B - FASTSURF M12B/M12A	0.77926	6.57847
041_S_1002	CTRL	Left	8	Man. M12A/M12B - FASTSURF M12B/M12A	0.776646	-6.08307
041_S_1010	MCIP	Left	8	Man. BLA/BLB - FASTSURF BLB/BLA	0.6656	-9.88245
041_S_1010	MCIP	Left	8	Man. BLA/BLB - FASTSURF BLB/BLA	0.714011	0.119086
041_S_1010	MCIP	Left	8	Man. M12A/M12B - FASTSURF M12B/M12A	0.668283	1.76702
041_S_1010	MCIP	Left	8	Man. M12A/M12B - FASTSURF M12B/M12A	0.651618	-18.0509
041_S_1260	MCIN	Left	8	Man. BLA/BLB - FASTSURF BLB/BLA	0.790187	-4.5351
041_S_1260	MCIN	Left	8	Man. BLA/BLB - FASTSURF BLB/BLA	0.799928	2.22631
041_S_1260	MCIN	Left	8	Man. M12A/M12B - FASTSURF M12B/M12A	0.787044	-2.02052
041_S_1260	MCIN	Left	8	Man. M12A/M12B - FASTSURF M12B/M12A	0.802847	1.80748
052_S_1352	MCIN	Left	8	Man. BLA/BLB - FASTSURF BLB/BLA	0.822567	-2.6733
052_S_1352	MCIN	Left	8	Man. BLA/BLB - FASTSURF BLB/BLA	0.807451	0.707862
052_S_1352	MCIN	Left	8	Man. M12A/M12B - FASTSURF M12B/M12A	0.828998	-0.421354
052_S_1352	MCIN	Left	8	Man. M12A/M12B - FASTSURF M12B/M12A	0.816821	-1.02251
057_S_0474	AD	Left	8	Man. BLA/BLB - FASTSURF BLB/BLA	0.6988	-1.53511
057_S_0474	AD	Left	8	Man. BLA/BLB - FASTSURF BLB/BLA	0.714267	-3.97363
057_S_0474	AD	Left	8	Man. M12A/M12B - FASTSURF M12B/M12A	0.690697	-7.19649
057_S_0474	AD	Left	8	Man. M12A/M12B - FASTSURF M12B/M12A	0.674868	-3.18555
057_S_0779	CTRL	Left	8	Man. BLA/BLB - FASTSURF BLB/BLA	0.76202	-0.108008
057_S_0779	CTRL	Left	8	Man. BLA/BLB - FASTSURF BLB/BLA	0.749315	-3.90445
057_S_0779	CTRL	Left	8	Man. M12A/M12B - FASTSURF M12B/M12A	0.760041	-3.64897
057_S_0779	CTRL	Left	8	Man. M12A/M12B - FASTSURF M12B/M12A	0.771653	2.37997
057_S_0941	MCIP	Left	8	Man. BLA/BLB - FASTSURF BLB/BLA	0.705182	-2.93994
057_S_0941	MCIP	Left	8	Man. BLA/BLB - FASTSURF BLB/BLA	0.69471	-8.60525
057_S_0941	MCIP	Left	8	Man. M12A/M12B - FASTSURF M12B/M12A	0.702563	-2.91216
057_S_0941	MCIP	Left	8	Man. M12A/M12B - FASTSURF M12B/M12A	0.700895	-8.47545
057_S_1217	MCIP	Left	8	Man. BLA/BLB - FASTSURF BLB/BLA	0.804828	-3.03351
057_S_1217	MCIP	Left	8	Man. BLA/BLB - FASTSURF BLB/BLA	0.793153	1.19375
057_S_1217	MCIP	Left	8	Man. M12A/M12B - FASTSURF M12B/M12A	0.786771	-2.86792
057_S_1217	MCIP	Left	8	Man. M12A/M12B - FASTSURF M12B/M12A	0.792849	2.53795
057_S_1269	MCIP	Left	8	Man. BLA/BLB - FASTSURF BLB/BLA	0.763869	4.59286
057_S_1269	MCIP	Left	8	Man. BLA/BLB - FASTSURF BLB/BLA	0.753472	-7.36878
057_S_1269	MCIP	Left	8	Man. M12A/M12B - FASTSURF M12B/M12A	0.771112	-3.29378
057_S_1269	MCIP	Left	8	Man. M12A/M12B - FASTSURF M12B/M12A	0.786989	-0.865753
057_S_1371	AD	Left	8	Man. BLA/BLB - FASTSURF BLB/BLA	0.746239	4.04214
057_S_1371	AD	Left	8	Man. BLA/BLB - FASTSURF BLB/BLA	0.717192	-12.6642
057_S_1371	AD	Left	8	Man. M12A/M12B - FASTSURF M12B/M12A	0.721686	-8.94982
057_S_1371	AD	Left	8	Man. M12A/M12B - FASTSURF M12B/M12A	0.723601	-8.40823
062_S_0690	AD	Left	8	Man. BLA/BLB - FASTSURF BLB/BLA	0.722064	-1.93726
062_S_0690	AD	Left	8	Man. BLA/BLB - FASTSURF BLB/BLA	0.744879	-6.18643
062_S_0690	AD	Left	8	Man. M12A/M12B - FASTSURF M12B/M12A	0.747291	-2.30991
062_S_0690	AD	Left	8	Man. M12A/M12B - FASTSURF M12B/M12A	0.762182	-3.58559
062_S_0768	CTRL	Left	8	Man. BLA/BLB - FASTSURF BLB/BLA	0.749966	3.84128
062_S_0768	CTRL	Left	8	Man. BLA/BLB - FASTSURF BLB/BLA	0.77558	-5.86028
062_S_0768	CTRL	Left	8	Man. M12A/M12B - FASTSURF M12B/M12A	0.752589	-1.20636
062_S_0768	CTRL	Left	8	Man. M12A/M12B - FASTSURF M12B/M12A	0.708249	-5.98584
067_S_0038	MCIN	Left	8	Man. BLA/BLB - FASTSURF BLB/BLA	0.796534	-1.77935
067_S_0038	MCIN	Left	8	Man. BLA/BLB - FASTSURF BLB/BLA	0.805469	-1.65003
067_S_0038	MCIN	Left	8	Man. M12A/M12B - FASTSURF M12B/M12A	0.769109	-3.06846
067_S_0038	MCIN	Left	8	Man. M12A/M12B - FASTSURF M12B/M12A	0.796748	-1.97525
067_S_0076	AD	Left	8	Man. BLA/BLB - FASTSURF BLB/BLA	0.734275	-1.59743
067_S_0076	AD	Left	8	Man. BLA/BLB - FASTSURF BLB/BLA	0.744789	-7.63068
067_S_0076	AD	Left	8	Man. M12A/M12B - FASTSURF M12B/M12A	0.663561	-3.01805
067_S_0076	AD	Left	8	Man. M12A/M12B - FASTSURF M12B/M12A	0.643592	-10.2194
067_S_0176	MCIP	Left	8	Man. BLA/BLB - FASTSURF BLB/BLA	0.787904	-4.2601
067_S_0176	MCIP	Left	8	Man. BLA/BLB - FASTSURF BLB/BLA	0.791222	-0.200846
067_S_0176	MCIP	Left	8	Man. M12A/M12B - FASTSURF M12B/M12A	0.766769	-3.62543
067_S_0176	MCIP	Left	8	Man. M12A/M12B - FASTSURF M12B/M12A	0.76303	1.78935
067_S_0243	MCIP	Left	8	Man. BLA/BLB - FASTSURF BLB/BLA	0.753828	1.29298
067_S_0243	MCIP	Left	8	Man. BLA/BLB - FASTSURF BLB/BLA	0.755652	-12.03
067_S_0243	MCIP	Left	8	Man. M12A/M12B - FASTSURF M12B/M12A	0.724521	-3.27552
067_S_0243	MCIP	Left	8	Man. M12A/M12B - FASTSURF M12B/M12A	0.705811	-6.47531
067_S_1253	AD	Left	8	Man. BLA/BLB - FASTSURF BLB/BLA	0.763204	-3.14061
067_S_1253	AD	Left	8	Man. BLA/BLB - FASTSURF BLB/BLA	0.776697	0.759312
067_S_1253	AD	Left	8	Man. M12A/M12B - FASTSURF M12B/M12A	0.806759	1.23167
067_S_1253	AD	Left	8	Man. M12A/M12B - FASTSURF M12B/M12A	0.793555	-7.55164
073_S_0089	CTRL	Left	8	Man. BLA/BLB - FASTSURF BLB/BLA	0.793358	-2.11727
073_S_0089	CTRL	Left	8	Man. BLA/BLB - FASTSURF BLB/BLA	0.789672	1.87707
073_S_0089	CTRL	Left	8	Man. M12A/M12B - FASTSURF M12B/M12A	0.756456	1.65168
073_S_0089	CTRL	Left	8	Man. M12A/M12B - FASTSURF M12B/M12A	0.74985	-9.25136
073_S_0565	AD	Left	8	Man. BLA/BLB - FASTSURF BLB/BLA	0.714845	12.8474
073_S_0565	AD	Left	8	Man. BLA/BLB - FASTSURF BLB/BLA	0.709028	-14.5048
073_S_0565	AD	Left	8	Man. M12A/M12B - FASTSURF M12B/M12A	0.692461	2.18071
073_S_0565	AD	Left	8	Man. M12A/M12B - FASTSURF M12B/M12A	0.686143	-3.45997
073_S_0746	MCIN	Left	8	Man. BLA/BLB - FASTSURF BLB/BLA	0.764015	-4.01648
073_S_0746	MCIN	Left	8	Man. BLA/BLB - FASTSURF BLB/BLA	0.785486	0.781606
073_S_0746	MCIN	Left	8	Man. M12A/M12B - FASTSURF M12B/M12A	0.765575	-3.06952
073_S_0746	MCIN	Left	8	Man. M12A/M12B - FASTSURF M12B/M12A	0.771716	-1.4009
094_S_0692	CTRL	Left	8	Man. BLA/BLB - FASTSURF BLB/BLA	0.772346	2.92271
094_S_0692	CTRL	Left	8	Man. BLA/BLB - FASTSURF BLB/BLA	0.773044	-6.50351
094_S_0692	CTRL	Left	8	Man. M12A/M12B - FASTSURF M12B/M12A	0.761269	-10.6055
094_S_0692	CTRL	Left	8	Man. M12A/M12B - FASTSURF M12B/M12A	0.796234	3.51885
094_S_0921	MCIP	Left	8	Man. BLA/BLB - FASTSURF BLB/BLA	0.759378	-3.39916
094_S_0921	MCIP	Left	8	Man. BLA/BLB - FASTSURF BLB/BLA	0.761504	-0.839783
094_S_0921	MCIP	Left	8	Man. M12A/M12B - FASTSURF M12B/M12A	0.770143	-2.28863
094_S_0921	MCIP	Left	8	Man. M12A/M12B - FASTSURF M12B/M12A	0.784386	-1.28807
094_S_1090	AD	Left	8	Man. BLA/BLB - FASTSURF BLB/BLA	0.78693	3.6999
094_S_1090	AD	Left	8	Man. BLA/BLB - FASTSURF BLB/BLA	0.779484	-8.50462
094_S_1090	AD	Left	8	Man. M12A/M12B - FASTSURF M12B/M12A	0.737166	-8.70836
094_S_1090	AD	Left	8	Man. M12A/M12B - FASTSURF M12B/M12A	0.76965	3.06717
094_S_1402	AD	Left	8	Man. BLA/BLB - FASTSURF BLB/BLA	0.80181	3.54744
094_S_1402	AD	Left	8	Man. BLA/BLB - FASTSURF BLB/BLA	0.786253	-1.57492
094_S_1402	AD	Left	8	Man. M12A/M12B - FASTSURF M12B/M12A	0.779763	2.85499
094_S_1402	AD	Left	8	Man. M12A/M12B - FASTSURF M12B/M12A	0.779119	-2.9101
098_S_0896	CTRL	Left	8	Man. BLA/BLB - FASTSURF BLB/BLA	0.716204	-6.01658
098_S_0896	CTRL	Left	8	Man. BLA/BLB - FASTSURF BLB/BLA	0.729349	-5.0456
098_S_0896	CTRL	Left	8	Man. M12A/M12B - FASTSURF M12B/M12A	0.720844	-6.35823
098_S_0896	CTRL	Left	8	Man. M12A/M12B - FASTSURF M12B/M12A	0.722416	-5.39028
099_S_0291	MCIP	Left	8	Man. BLA/BLB - FASTSURF BLB/BLA	0.766029	-6.15413
099_S_0291	MCIP	Left	8	Man. BLA/BLB - FASTSURF BLB/BLA	0.783072	-2.28436
099_S_0291	MCIP	Left	8	Man. M12A/M12B - FASTSURF M12B/M12A	0.739338	-10.4943
099_S_0291	MCIP	Left	8	Man. M12A/M12B - FASTSURF M12B/M12A	0.764477	5.71938
099_S_0352	CTRL	Left	8	Man. BLA/BLB - FASTSURF BLB/BLA	0.746776	-4.2058
099_S_0352	CTRL	Left	8	Man. BLA/BLB - FASTSURF BLB/BLA	0.761243	2.78344
099_S_0352	CTRL	Left	8	Man. M12A/M12B - FASTSURF M12B/M12A	0.770131	-3.51001
099_S_0352	CTRL	Left	8	Man. M12A/M12B - FASTSURF M12B/M12A	0.769118	0.424467
099_S_0533	CTRL	Left	8	Man. BLA/BLB - FASTSURF BLB/BLA	0.808661	0.82784
099_S_0533	CTRL	Left	8	Man. BLA/BLB - FASTSURF BLB/BLA	0.813905	-2.15416
099_S_0533	CTRL	Left	8	Man. M12A/M12B - FASTSURF M12B/M12A	0.793145	-3.97292
099_S_0533	CTRL	Left	8	Man. M12A/M12B - FASTSURF M12B/M12A	0.806566	2.18806
099_S_0880	MCIN	Left	8	Man. BLA/BLB - FASTSURF BLB/BLA	0.778039	4.51212
099_S_0880	MCIN	Left	8	Man. BLA/BLB - FASTSURF BLB/BLA	0.785558	-3.05315
099_S_0880	MCIN	Left	8	Man. M12A/M12B - FASTSURF M12B/M12A	0.7733	-4.17552
099_S_0880	MCIN	Left	8	Man. M12A/M12B - FASTSURF M12B/M12A	0.782737	2.3829
099_S_1034	MCIN	Left	8	Man. BLA/BLB - FASTSURF BLB/BLA	0.808669	-0.943599
099_S_1034	MCIN	Left	8	Man. BLA/BLB - FASTSURF BLB/BLA	0.808229	-2.975
099_S_1034	MCIN	Left	8	Man. M12A/M12B - FASTSURF M12B/M12A	0.781364	-5.14848
099_S_1034	MCIN	Left	8	Man. M12A/M12B - FASTSURF M12B/M12A	0.793723	-1.06569
114_S_0378	MCIP	Left	8	Man. BLA/BLB - FASTSURF BLB/BLA	0.752987	-3.57575
114_S_0378	MCIP	Left	8	Man. BLA/BLB - FASTSURF BLB/BLA	0.741365	-6.81749
114_S_0378	MCIP	Left	8	Man. M12A/M12B - FASTSURF M12B/M12A	0.734006	-3.18479
114_S_0378	MCIP	Left	8	Man. M12A/M12B - FASTSURF M12B/M12A	0.726565	-5.02933
114_S_0410	MCIN	Left	8	Man. BLA/BLB - FASTSURF BLB/BLA	0.749834	-9.87954
114_S_0410	MCIN	Left	8	Man. BLA/BLB - FASTSURF BLB/BLA	0.773211	7.20542
114_S_0410	MCIN	Left	8	Man. M12A/M12B - FASTSURF M12B/M12A	0.753958	-9.83914
114_S_0410	MCIN	Left	8	Man. M12A/M12B - FASTSURF M12B/M12A	0.770985	2.848
116_S_0361	MCIP	Left	8	Man. BLA/BLB - FASTSURF BLB/BLA	0.808296	2.34542
116_S_0361	MCIP	Left	8	Man. BLA/BLB - FASTSURF BLB/BLA	0.807255	-6.02004
116_S_0361	MCIP	Left	8	Man. M12A/M12B - FASTSURF M12B/M12A	0.789866	-8.91995
116_S_0361	MCIP	Left	8	Man. M12A/M12B - FASTSURF M12B/M12A	0.791128	5.60143
127_S_0112	MCIP	Left	8	Man. BLA/BLB - FASTSURF BLB/BLA	0.774504	2.07221
127_S_0112	MCIP	Left	8	Man. BLA/BLB - FASTSURF BLB/BLA	0.805133	-9.57297
127_S_0112	MCIP	Left	8	Man. M12A/M12B - FASTSURF M12B/M12A	0.828894	-0.946641
127_S_0112	MCIP	Left	8	Man. M12A/M12B - FASTSURF M12B/M12A	0.797613	-5.29002
127_S_0754	AD	Left	8	Man. BLA/BLB - FASTSURF BLB/BLA	0.708613	1.96137
127_S_0754	AD	Left	8	Man. BLA/BLB - FASTSURF BLB/BLA	0.7447	-10.6341
127_S_0754	AD	Left	8	Man. M12A/M12B - FASTSURF M12B/M12A	0.721861	-8.96672
127_S_0754	AD	Left	8	Man. M12A/M12B - FASTSURF M12B/M12A	0.682417	-0.39444
127_S_1140	MCIN	Left	8	Man. BLA/BLB - FASTSURF BLB/BLA	0.791768	0.465053
127_S_1140	MCIN	Left	8	Man. BLA/BLB - FASTSURF BLB/BLA	0.772744	-5.06221
127_S_1140	MCIN	Left	8	Man. M12A/M12B - FASTSURF M12B/M12A	0.748565	-12.412
127_S_1140	MCIN	Left	8	Man. M12A/M12B - FASTSURF M12B/M12A	0.778437	2.28327
136_S_0107	MCIN	Left	8	Man. BLA/BLB - FASTSURF BLB/BLA	0.825938	7.0847
136_S_0107	MCIN	Left	8	Man. BLA/BLB - FASTSURF BLB/BLA	0.825992	-6.54414
136_S_0107	MCIN	Left	8	Man. M12A/M12B - FASTSURF M12B/M12A	0.840842	-2.45187
136_S_0107	MCIN	Left	8	Man. M12A/M12B - FASTSURF M12B/M12A	0.831843	1.04105
136_S_0186	CTRL	Left	8	Man. BLA/BLB - FASTSURF BLB/BLA	0.814361	1.24475
136_S_0186	CTRL	Left	8	Man. BLA/BLB - FASTSURF BLB/BLA	0.771162	-5.37731
136_S_0186	CTRL	Left	8	Man. M12A/M12B - FASTSURF M12B/M12A	0.812407	-2.54165
136_S_0186	CTRL	Left	8	Man. M12A/M12B - FASTSURF M12B/M12A	0.822364	-2.0675
137_S_0158	MCIN	Left	8	Man. BLA/BLB - FASTSURF BLB/BLA	0.800049	2.97581
137_S_0158	MCIN	Left	8	Man. BLA/BLB - FASTSURF BLB/BLA	0.802321	-5.16316
137_S_0158	MCIN	Left	8	Man. M12A/M12B - FASTSURF M12B/M12A	0.777216	-2.9999
137_S_0158	MCIN	Left	8	Man. M12A/M12B - FASTSURF M12B/M12A	0.7797	-0.312639
137_S_0366	AD	Left	8	Man. BLA/BLB - FASTSURF BLB/BLA	0.811531	-0.139325
137_S_0366	AD	Left	8	Man. BLA/BLB - FASTSURF BLB/BLA	0.811235	-5.36079
137_S_0366	AD	Left	8	Man. M12A/M12B - FASTSURF M12B/M12A	0.771486	-3.55125
137_S_0366	AD	Left	8	Man. M12A/M12B - FASTSURF M12B/M12A	0.783969	0.304182
137_S_0973	MCIN	Left	8	Man. BLA/BLB - FASTSURF BLB/BLA	0.746737	-4.14541
137_S_0973	MCIN	Left	8	Man. BLA/BLB - FASTSURF BLB/BLA	0.731555	0.0942121
137_S_0973	MCIN	Left	8	Man. M12A/M12B - FASTSURF M12B/M12A	0.785393	-6.28521
137_S_0973	MCIN	Left	8	Man. M12A/M12B - FASTSURF M12B/M12A	0.735217	-0.184924
137_S_1414	MCIN	Left	8	Man. BLA/BLB - FASTSURF BLB/BLA	0.790798	1.378
137_S_1414	MCIN	Left	8	Man. BLA/BLB - FASTSURF BLB/BLA	0.771526	-5.31497
137_S_1414	MCIN	Left	8	Man. M12A/M12B - FASTSURF M12B/M12A	0.758998	-4.58075
137_S_1414	MCIN	Left	8	Man. M12A/M12B - FASTSURF M12B/M12A	0.757848	-0.276507
141_S_1052	MCIN	Left	8	Man. BLA/BLB - FASTSURF BLB/BLA	0.760303	3.68972
141_S_1052	MCIN	Left	8	Man. BLA/BLB - FASTSURF BLB/BLA	0.747244	-7.4633
141_S_1052	MCIN	Left	8	Man. M12A/M12B - FASTSURF M12B/M12A	0.738752	-3.83706
141_S_1052	MCIN	Left	8	Man. M12A/M12B - FASTSURF M12B/M12A	0.752616	0.614589
002_S_0559	CTRL	Left	9	Man. BLA/BLB - FASTSURF BLB/BLA	0.764025	-4.02076
002_S_0559	CTRL	Left	9	Man. BLA/BLB - FASTSURF BLB/BLA	0.77737	1.94049
002_S_0559	CTRL	Left	9	Man. M12A/M12B - FASTSURF M12B/M12A	0.828818	-3.67712
002_S_0559	CTRL	Left	9	Man. M12A/M12B - FASTSURF M12B/M12A	0.819142	0.905347
002_S_0685	CTRL	Left	9	Man. BLA/BLB - FASTSURF BLB/BLA	0.765817	-10.6167
002_S_0685	CTRL	Left	9	Man. BLA/BLB - FASTSURF BLB/BLA	0.789002	8.74648
002_S_0685	CTRL	Left	9	Man. M12A/M12B - FASTSURF M12B/M12A	0.816849	0.843121
002_S_0685	CTRL	Left	9	Man. M12A/M12B - FASTSURF M12B/M12A	0.824576	0.790041
005_S_1341	AD	Left	9	Man. BLA/BLB - FASTSURF BLB/BLA	0.788004	-0.737231
005_S_1341	AD	Left	9	Man. BLA/BLB - FASTSURF BLB/BLA	0.786019	-3.02692
005_S_1341	AD	Left	9	Man. M12A/M12B - FASTSURF M12B/M12A	0.734832	-6.01489
005_S_1341	AD	Left	9	Man. M12A/M12B - FASTSURF M12B/M12A	0.742676	1.77393
007_S_0070	CTRL	Left	9	Man. BLA/BLB - FASTSURF BLB/BLA	0.791838	0.161786
007_S_0070	CTRL	Left	9	Man. BLA/BLB - FASTSURF BLB/BLA	0.784689	-0.0159363
007_S_0070	CTRL	Left	9	Man. M12A/M12B - FASTSURF M12B/M12A	0.774804	3.38545
007_S_0070	CTRL	Left	9	Man. M12A/M12B - FASTSURF M12B/M12A	0.771047	-0.172393
009_S_0751	CTRL	Left	9	Man. BLA/BLB - FASTSURF BLB/BLA	0.813412	-3.74284
009_S_0751	CTRL	Left	9	Man. BLA/BLB - FASTSURF BLB/BLA	0.815659	-2.01285
009_S_0751	CTRL	Left	9	Man. M12A/M12B - FASTSURF M12B/M12A	0.796098	0.999786
009_S_0751	CTRL	Left	9	Man. M12A/M12B - FASTSURF M12B/M12A	0.808749	-1.14392
012_S_0720	AD	Left	9	Man. BLA/BLB - FASTSURF BLB/BLA	0.795377	-0.0367865
012_S_0720	AD	Left	9	Man. BLA/BLB - FASTSURF BLB/BLA	0.806179	-6.49405
012_S_0720	AD	Left	9	Man. M12A/M12B - FASTSURF M12B/M12A	0.762252	6.71218
012_S_0720	AD	Left	9	Man. M12A/M12B - FASTSURF M12B/M12A	0.769917	-10.1549
014_S_0519	CTRL	Left	9	Man. BLA/BLB - FASTSURF BLB/BLA	0.772878	-10.2002
014_S_0519	CTRL	Left	9	Man. BLA/BLB - FASTSURF BLB/BLA	0.770285	4.79799
014_S_0519	CTRL	Left	9	Man. M12A/M12B - FASTSURF M12B/M12A	0.7908	-6.96601
014_S_0519	CTRL	Left	9	Man. M12A/M12B - FASTSURF M12B/M12A	0.772055	2.94823
018_S_0286	AD	Left	9	Man. BLA/BLB - FASTSURF BLB/BLA	0.829239	-1.92498
018_S_0286	AD	Left	9	Man. BLA/BLB - FASTSURF BLB/BLA	0.835382	1.70225
018_S_0286	AD	Left	9	Man. M12A/M12B - FASTSURF M12B/M12A	0.822098	-2.86307
018_S_0286	AD	Left	9	Man. M12A/M12B - FASTSURF M12B/M12A	0.812287	2.33728
020_S_0097	CTRL	Left	9	Man. BLA/BLB - FASTSURF BLB/BLA	0.806342	3.0297
020_S_0097	CTRL	Left	9	Man. BLA/BLB - FASTSURF BLB/BLA	0.789368	-3.72832
020_S_0097	CTRL	Left	9	Man. M12A/M12B - FASTSURF M12B/M12A	0.795079	1.59847
020_S_0097	CTRL	Left	9	Man. M12A/M12B - FASTSURF M12B/M12A	0.758373	-3.21643
020_S_0213	AD	Left	9	Man. BLA/BLB - FASTSURF BLB/BLA	0.808566	-1.49789
020_S_0213	AD	Left	9	Man. BLA/BLB - FASTSURF BLB/BLA	0.802201	-2.04022
020_S_0213	AD	Left	9	Man. M12A/M12B - FASTSURF M12B/M12A	0.77814	1.6943
020_S_0213	AD	Left	9	Man. M12A/M12B - FASTSURF M12B/M12A	0.762502	-7.21043
022_S_0543	AD	Left	9	Man. BLA/BLB - FASTSURF BLB/BLA	0.718243	-1.35665
022_S_0543	AD	Left	9	Man. BLA/BLB - FASTSURF BLB/BLA	0.736016	-1.98162
022_S_0543	AD	Left	9	Man. M12A/M12B - FASTSURF M12B/M12A	0.665743	-2.17578
022_S_0543	AD	Left	9	Man. M12A/M12B - FASTSURF M12B/M12A	0.674497	-2.76123
022_S_1097	MCIP	Left	9	Man. BLA/BLB - FASTSURF BLB/BLA	0.787	1.79714
022_S_1097	MCIP	Left	9	Man. BLA/BLB - FASTSURF BLB/BLA	0.78167	-4.46139
022_S_1097	MCIP	Left	9	Man. M12A/M12B - FASTSURF M12B/M12A	0.796759	0.865912
022_S_1097	MCIP	Left	9	Man. M12A/M12B - FASTSURF M12B/M12A	0.780901	-2.57735
022_S_1351	MCIP	Left	9	Man. BLA/BLB - FASTSURF BLB/BLA	0.758998	-5.01502
022_S_1351	MCIP	Left	9	Man. BLA/BLB - FASTSURF BLB/BLA	0.773816	4.91838
022_S_1351	MCIP	Left	9	Man. M12A/M12B - FASTSURF M12B/M12A	0.753876	-2.69025
022_S_1351	MCIP	Left	9	Man. M12A/M12B - FASTSURF M12B/M12A	0.730231	2.64322
023_S_0083	AD	Left	9	Man. BLA/BLB - FASTSURF BLB/BLA	0.744107	3.99314
023_S_0083	AD	Left	9	Man. BLA/BLB - FASTSURF BLB/BLA	0.751308	-2.44392
023_S_0083	AD	Left	9	Man. M12A/M12B - FASTSURF M12B/M12A	0.76385	6.48602
023_S_0083	AD	Left	9	Man. M12A/M12B - FASTSURF M12B/M12A	0.748489	-5.67945
024_S_1171	AD	Left	9	Man. BLA/BLB - FASTSURF BLB/BLA	0.807574	-6.37496
024_S_1171	AD	Left	9	Man. BLA/BLB - FASTSURF BLB/BLA	0.810154	4.3374
024_S_1171	AD	Left	9	Man. M12A/M12B - FASTSURF M12B/M12A	0.809607	-2.60298
024_S_1171	AD	Left	9	Man. M12A/M12B - FASTSURF M12B/M12A	0.82582	3.62748
027_S_0120	CTRL	Left	9	Man. BLA/BLB - FASTSURF BLB/BLA	0.786223	1.58122
027_S_0120	CTRL	Left	9	Man. BLA/BLB - FASTSURF BLB/BLA	0.802045	-3.40545
027_S_0120	CTRL	Left	9	Man. M12A/M12B - FASTSURF M12B/M12A	0.74721	-2.79118
027_S_0120	CTRL	Left	9	Man. M12A/M12B - FASTSURF M12B/M12A	0.773869	-0.768861
029_S_0843	CTRL	Left	9	Man. BLA/BLB - FASTSURF BLB/BLA	0.812531	0.094923
029_S_0843	CTRL	Left	9	Man. BLA/BLB - FASTSURF BLB/BLA	0.812106	2.50538
029_S_0843	CTRL	Left	9	Man. M12A/M12B - FASTSURF M12B/M12A	0.828178	1.3747
029_S_0843	CTRL	Left	9	Man. M12A/M12B - FASTSURF M12B/M12A	0.819891	0.512137
031_S_0618	CTRL	Left	9	Man. BLA/BLB - FASTSURF BLB/BLA	0.760354	-3.81165
031_S_0618	CTRL	Left	9	Man. BLA/BLB - FASTSURF BLB/BLA	0.764435	3.17264
031_S_0618	CTRL	Left	9	Man. M12A/M12B - FASTSURF M12B/M12A	0.787905	-1.08629
031_S_0618	CTRL	Left	9	Man. M12A/M12B - FASTSURF M12B/M12A	0.794868	-3.21404
033_S_0923	CTRL	Left	9	Man. BLA/BLB - FASTSURF BLB/BLA	0.816717	-4.67139
033_S_0923	CTRL	Left	9	Man. BLA/BLB - FASTSURF BLB/BLA	0.78358	-1.36856
033_S_0923	CTRL	Left	9	Man. M12A/M12B - FASTSURF M12B/M12A	0.799282	-7.08121
033_S_0923	CTRL	Left	9	Man. M12A/M12B - FASTSURF M12B/M12A	0.823639	2.6808
033_S_1281	AD	Left	9	Man. BLA/BLB - FASTSURF BLB/BLA	0.783979	-6.50933
033_S_1281	AD	Left	9	Man. BLA/BLB - FASTSURF BLB/BLA	0.782294	1.54471
033_S_1281	AD	Left	9	Man. M12A/M12B - FASTSURF M12B/M12A	0.740448	-7.96029
033_S_1281	AD	Left	9	Man. M12A/M12B - FASTSURF M12B/M12A	0.758203	1.58118
033_S_1285	AD	Left	9	Man. BLA/BLB - FASTSURF BLB/BLA	0.768884	-2.40894
033_S_1285	AD	Left	9	Man. BLA/BLB - FASTSURF BLB/BLA	0.756021	-0.850685
033_S_1285	AD	Left	9	Man. M12A/M12B - FASTSURF M12B/M12A	0.784531	0.795765
033_S_1285	AD	Left	9	Man. M12A/M12B - FASTSURF M12B/M12A	0.785832	-0.560989
035_S_0341	AD	Left	9	Man. BLA/BLB - FASTSURF BLB/BLA	0.746378	-7.28118
035_S_0341	AD	Left	9	Man. BLA/BLB - FASTSURF BLB/BLA	0.750543	3.89408
035_S_0341	AD	Left	9	Man. M12A/M12B - FASTSURF M12B/M12A	0.772406	-4.13699
035_S_0341	AD	Left	9	Man. M12A/M12B - FASTSURF M12B/M12A	0.742918	-1.3276
036_S_0672	CTRL	Left	9	Man. BLA/BLB - FASTSURF BLB/BLA	0.779985	-4.07296
036_S_0672	CTRL	Left	9	Man. BLA/BLB - FASTSURF BLB/BLA	0.788381	-0.608032
036_S_0672	CTRL	Left	9	Man. M12A/M12B - FASTSURF M12B/M12A	0.779425	-4.8492
036_S_0672	CTRL	Left	9	Man. M12A/M12B - FASTSURF M12B/M12A	0.780235	1.22603
036_S_0748	MCIN	Left	9	Man. BLA/BLB - FASTSURF BLB/BLA	0.71128	-3.21191
036_S_0748	MCIN	Left	9	Man. BLA/BLB - FASTSURF BLB/BLA	0.73582	-1.44547
036_S_0748	MCIN	Left	9	Man. M12A/M12B - FASTSURF M12B/M12A	0.713074	-1.24352
036_S_0748	MCIN	Left	9	Man. M12A/M12B - FASTSURF M12B/M12A	0.717022	-2.37713
037_S_0552	MCIP	Left	9	Man. BLA/BLB - FASTSURF BLB/BLA	0.80821	-5.74216
037_S_0552	MCIP	Left	9	Man. BLA/BLB - FASTSURF BLB/BLA	0.816041	1.30452
037_S_0552	MCIP	Left	9	Man. M12A/M12B - FASTSURF M12B/M12A	0.823416	-4.57361
037_S_0552	MCIP	Left	9	Man. M12A/M12B - FASTSURF M12B/M12A	0.824533	1.04781
041_S_0314	MCIP	Left	9	Man. BLA/BLB - FASTSURF BLB/BLA	0.751623	-8.89315
041_S_0314	MCIP	Left	9	Man. BLA/BLB - FASTSURF BLB/BLA	0.735842	2.8011
041_S_0314	MCIP	Left	9	Man. M12A/M12B - FASTSURF M12B/M12A	0.765725	-0.320926
041_S_0314	MCIP	Left	9	Man. M12A/M12B - FASTSURF M12B/M12A	0.737487	-5.67991
041_S_0598	MCIN	Left	9	Man. BLA/BLB - FASTSURF BLB/BLA	0.776509	-5.90564
041_S_0598	MCIN	Left	9	Man. BLA/BLB - FASTSURF BLB/BLA	0.77954	1.70362
041_S_0598	MCIN	Left	9	Man. M12A/M12B - FASTSURF M12B/M12A	0.778206	-6.71701
041_S_0598	MCIN	Left	9	Man. M12A/M12B - FASTSURF M12B/M12A	0.78105	3.15716
041_S_1002	CTRL	Left	9	Man. BLA/BLB - FASTSURF BLB/BLA	0.797354	2.79357
041_S_1002	CTRL	Left	9	Man. BLA/BLB - FASTSURF BLB/BLA	0.785445	-3.49288
041_S_1002	CTRL	Left	9	Man. M12A/M12B - FASTSURF M12B/M12A	0.777738	7.60453
041_S_1002	CTRL	Left	9	Man. M12A/M12B - FASTSURF M12B/M12A	0.778017	-8.24853
041_S_1010	MCIP	Left	9	Man. BLA/BLB - FASTSURF BLB/BLA	0.71678	0.217229
041_S_1010	MCIP	Left	9	Man. BLA/BLB - FASTSURF BLB/BLA	0.698955	-5.19025
041_S_1010	MCIP	Left	9	Man. M12A/M12B - FASTSURF M12B/M12A	0.709142	7.15677
041_S_1010	MCIP	Left	9	Man. M12A/M12B - FASTSURF M12B/M12A	0.683854	-12.236
041_S_1260	MCIN	Left	9	Man. BLA/BLB - FASTSURF BLB/BLA	0.793715	-6.06645
041_S_1260	MCIN	Left	9	Man. BLA/BLB - FASTSURF BLB/BLA	0.801457	3.82432
041_S_1260	MCIN	Left	9	Man. M12A/M12B - FASTSURF M12B/M12A	0.805977	-4.64846
041_S_1260	MCIN	Left	9	Man. M12A/M12B - FASTSURF M12B/M12A	0.808576	-0.893663
052_S_1352	MCIN	Left	9	Man. BLA/BLB - FASTSURF BLB/BLA	0.81974	-3.45541
052_S_1352	MCIN	Left	9	Man. BLA/BLB - FASTSURF BLB/BLA	0.80909	-2.1011
052_S_1352	MCIN	Left	9	Man. M12A/M12B - FASTSURF M12B/M12A	0.825303	-2.3396
052_S_1352	MCIN	Left	9	Man. M12A/M12B - FASTSURF M12B/M12A	0.818462	-1.92812
057_S_0474	AD	Left	9	Man. BLA/BLB - FASTSURF BLB/BLA	0.722236	0.223059
057_S_0474	AD	Left	9	Man. BLA/BLB - FASTSURF BLB/BLA	0.753331	-1.27779
057_S_0474	AD	Left	9	Man. M12A/M12B - FASTSURF M12B/M12A	0.698443	-6.59414
057_S_0474	AD	Left	9	Man. M12A/M12B - FASTSURF M12B/M12A	0.695088	0.126733
057_S_0779	CTRL	Left	9	Man. BLA/BLB - FASTSURF BLB/BLA	0.759292	-0.31898
057_S_0779	CTRL	Left	9	Man. BLA/BLB - FASTSURF BLB/BLA	0.749114	-2.30377
057_S_0779	CTRL	Left	9	Man. M12A/M12B - FASTSURF M12B/M12A	0.763529	-5.44665
057_S_0779	CTRL	Left	9	Man. M12A/M12B - FASTSURF M12B/M12A	0.769144	0.627897
057_S_0941	MCIP	Left	9	Man. BLA/BLB - FASTSURF BLB/BLA	0.732196	0.0680841
057_S_0941	MCIP	Left	9	Man. BLA/BLB - FASTSURF BLB/BLA	0.722272	-7.0789
057_S_0941	MCIP	Left	9	Man. M12A/M12B - FASTSURF M12B/M12A	0.727869	-3.50139
057_S_0941	MCIP	Left	9	Man. M12A/M12B - FASTSURF M12B/M12A	0.742142	-1.49126
057_S_1217	MCIP	Left	9	Man. BLA/BLB - FASTSURF BLB/BLA	0.790363	-5.88881
057_S_1217	MCIP	Left	9	Man. BLA/BLB - FASTSURF BLB/BLA	0.784941	0.544803
057_S_1217	MCIP	Left	9	Man. M12A/M12B - FASTSURF M12B/M12A	0.78108	-7.00262
057_S_1217	MCIP	Left	9	Man. M12A/M12B - FASTSURF M12B/M12A	0.77406	1.79717
057_S_1269	MCIP	Left	9	Man. BLA/BLB - FASTSURF BLB/BLA	0.76349	2.81514
057_S_1269	MCIP	Left	9	Man. BLA/BLB - FASTSURF BLB/BLA	0.763348	-4.74076
057_S_1269	MCIP	Left	9	Man. M12A/M12B - FASTSURF M12B/M12A	0.79181	-1.98824
057_S_1269	MCIP	Left	9	Man. M12A/M12B - FASTSURF M12B/M12A	0.798533	1.14961
057_S_1371	AD	Left	9	Man. BLA/BLB - FASTSURF BLB/BLA	0.750275	2.79031
057_S_1371	AD	Left	9	Man. BLA/BLB - FASTSURF BLB/BLA	0.760923	-5.60963
057_S_1371	AD	Left	9	Man. M12A/M12B - FASTSURF M12B/M12A	0.731522	-2.49344
057_S_1371	AD	Left	9	Man. M12A/M12B - FASTSURF M12B/M12A	0.751758	0.597974
062_S_0690	AD	Left	9	Man. BLA/BLB - FASTSURF BLB/BLA	0.712507	-2.54337
062_S_0690	AD	Left	9	Man. BLA/BLB - FASTSURF BLB/BLA	0.732234	-7.23328
062_S_0690	AD	Left	9	Man. M12A/M12B - FASTSURF M12B/M12A	0.768831	0.397281
062_S_0690	AD	Left	9	Man. M12A/M12B - FASTSURF M12B/M12A	0.771938	-0.846461
062_S_0768	CTRL	Left	9	Man. BLA/BLB - FASTSURF BLB/BLA	0.747815	-2.48504
062_S_0768	CTRL	Left	9	Man. BLA/BLB - FASTSURF BLB/BLA	0.745004	-8.6708
062_S_0768	CTRL	Left	9	Man. M12A/M12B - FASTSURF M12B/M12A	0.750843	-3.39831
062_S_0768	CTRL	Left	9	Man. M12A/M12B - FASTSURF M12B/M12A	0.755409	-0.269254
067_S_0038	MCIN	Left	9	Man. BLA/BLB - FASTSURF BLB/BLA	0.800337	-0.885439
067_S_0038	MCIN	Left	9	Man. BLA/BLB - FASTSURF BLB/BLA	0.774397	-3.08564
067_S_0038	MCIN	Left	9	Man. M12A/M12B - FASTSURF M12B/M12A	0.769132	-1.05676
067_S_0038	MCIN	Left	9	Man. M12A/M12B - FASTSURF M12B/M12A	0.790598	-1.66793
067_S_0076	AD	Left	9	Man. BLA/BLB - FASTSURF BLB/BLA	0.751037	0.0693123
067_S_0076	AD	Left	9	Man. BLA/BLB - FASTSURF BLB/BLA	0.770732	-4.20831
067_S_0076	AD	Left	9	Man. M12A/M12B - FASTSURF M12B/M12A	0.665081	-1.89914
067_S_0076	AD	Left	9	Man. M12A/M12B - FASTSURF M12B/M12A	0.645146	-6.79693
067_S_0176	MCIP	Left	9	Man. BLA/BLB - FASTSURF BLB/BLA	0.798888	-1.90347
067_S_0176	MCIP	Left	9	Man. BLA/BLB - FASTSURF BLB/BLA	0.795068	0.169462
067_S_0176	MCIP	Left	9	Man. M12A/M12B - FASTSURF M12B/M12A	0.769031	-5.68249
067_S_0176	MCIP	Left	9	Man. M12A/M12B - FASTSURF M12B/M12A	0.77355	0.727615
067_S_0243	MCIP	Left	9	Man. BLA/BLB - FASTSURF BLB/BLA	0.772006	5.57362
067_S_0243	MCIP	Left	9	Man. BLA/BLB - FASTSURF BLB/BLA	0.775272	-4.13625
067_S_0243	MCIP	Left	9	Man. M12A/M12B - FASTSURF M12B/M12A	0.730643	-0.575175
067_S_0243	MCIP	Left	9	Man. M12A/M12B - FASTSURF M12B/M12A	0.724609	-2.63617
067_S_1253	AD	Left	9	Man. BLA/BLB - FASTSURF BLB/BLA	0.768711	-3.24772
067_S_1253	AD	Left	9	Man. BLA/BLB - FASTSURF BLB/BLA	0.783782	4.97094
067_S_1253	AD	Left	9	Man. M12A/M12B - FASTSURF M12B/M12A	0.80946	1.02591
067_S_1253	AD	Left	9	Man. M12A/M12B - FASTSURF M12B/M12A	0.813768	-4.13194
073_S_0089	CTRL	Left	9	Man. BLA/BLB - FASTSURF BLB/BLA	0.794454	-2.43927
073_S_0089	CTRL	Left	9	Man. BLA/BLB - FASTSURF BLB/BLA	0.779113	-0.363222
073_S_0089	CTRL	Left	9	Man. M12A/M12B - FASTSURF M12B/M12A	0.77487	4.67449
073_S_0089	CTRL	Left	9	Man. M12A/M12B - FASTSURF M12B/M12A	0.769015	-8.5163
073_S_0565	AD	Left	9	Man. BLA/BLB - FASTSURF BLB/BLA	0.724806	13.8379
073_S_0565	AD	Left	9	Man. BLA/BLB - FASTSURF BLB/BLA	0.714202	-14.7199
073_S_0565	AD	Left	9	Man. M12A/M12B - FASTSURF M12B/M12A	0.71018	0.455034
073_S_0565	AD	Left	9	Man. M12A/M12B - FASTSURF M12B/M12A	0.709538	-3.14641
073_S_0746	MCIN	Left	9	Man. BLA/BLB - FASTSURF BLB/BLA	0.774117	-1.46806
073_S_0746	MCIN	Left	9	Man. BLA/BLB - FASTSURF BLB/BLA	0.788002	0.149568
073_S_0746	MCIN	Left	9	Man. M12A/M12B - FASTSURF M12B/M12A	0.773257	-1.89248
073_S_0746	MCIN	Left	9	Man. M12A/M12B - FASTSURF M12B/M12A	0.781591	1.05402
094_S_0692	CTRL	Left	9	Man. BLA/BLB - FASTSURF BLB/BLA	0.783897	5.7971
094_S_0692	CTRL	Left	9	Man. BLA/BLB - FASTSURF BLB/BLA	0.779084	-6.27641
094_S_0692	CTRL	Left	9	Man. M12A/M12B - FASTSURF M12B/M12A	0.806877	-5.11114
094_S_0692	CTRL	Left	9	Man. M12A/M12B - FASTSURF M12B/M12A	0.807602	1.88598
094_S_0921	MCIP	Left	9	Man. BLA/BLB - FASTSURF BLB/BLA	0.773668	-0.637479
094_S_0921	MCIP	Left	9	Man. BLA/BLB - FASTSURF BLB/BLA	0.766744	-1.50209
094_S_0921	MCIP	Left	9	Man. M12A/M12B - FASTSURF M12B/M12A	0.788621	-0.718296
094_S_0921	MCIP	Left	9	Man. M12A/M12B - FASTSURF M12B/M12A	0.775957	-1.6719
094_S_1090	AD	Left	9	Man. BLA/BLB - FASTSURF BLB/BLA	0.787374	1.75642
094_S_1090	AD	Left	9	Man. BLA/BLB - FASTSURF BLB/BLA	0.794715	-4.03075
094_S_1090	AD	Left	9	Man. M12A/M12B - FASTSURF M12B/M12A	0.791335	-5.56405
094_S_1090	AD	Left	9	Man. M12A/M12B - FASTSURF M12B/M12A	0.781662	6.11851
094_S_1402	AD	Left	9	Man. BLA/BLB - FASTSURF BLB/BLA	0.77596	-0.44574
094_S_1402	AD	Left	9	Man. BLA/BLB - FASTSURF BLB/BLA	0.800384	-1.15697
094_S_1402	AD	Left	9	Man. M12A/M12B - FASTSURF M12B/M12A	0.784377	1.52704
094_S_1402	AD	Left	9	Man. M12A/M12B - FASTSURF M12B/M12A	0.759419	-7.53555
098_S_0896	CTRL	Left	9	Man. BLA/BLB - FASTSURF BLB/BLA	0.746391	2.89737
098_S_0896	CTRL	Left	9	Man. BLA/BLB - FASTSURF BLB/BLA	0.760073	0.127857
098_S_0896	CTRL	Left	9	Man. M12A/M12B - FASTSURF M12B/M12A	0.758394	1.31509
098_S_0896	CTRL	Left	9	Man. M12A/M12B - FASTSURF M12B/M12A	0.742163	0.820396
099_S_0291	MCIP	Left	9	Man. BLA/BLB - FASTSURF BLB/BLA	0.772678	-4.95918
099_S_0291	MCIP	Left	9	Man. BLA/BLB - FASTSURF BLB/BLA	0.792015	3.88041
099_S_0291	MCIP	Left	9	Man. M12A/M12B - FASTSURF M12B/M12A	0.766998	-7.51318
099_S_0291	MCIP	Left	9	Man. M12A/M12B - FASTSURF M12B/M12A	0.765831	8.83293
099_S_0352	CTRL	Left	9	Man. BLA/BLB - FASTSURF BLB/BLA	0.743688	-4.84612
099_S_0352	CTRL	Left	9	Man. BLA/BLB - FASTSURF BLB/BLA	0.764314	1.35555
099_S_0352	CTRL	Left	9	Man. M12A/M12B - FASTSURF M12B/M12A	0.764611	-4.94327
099_S_0352	CTRL	Left	9	Man. M12A/M12B - FASTSURF M12B/M12A	0.756768	0.705356
099_S_0533	CTRL	Left	9	Man. BLA/BLB - FASTSURF BLB/BLA	0.823773	0.218166
099_S_0533	CTRL	Left	9	Man. BLA/BLB - FASTSURF BLB/BLA	0.819504	-3.325
099_S_0533	CTRL	Left	9	Man. M12A/M12B - FASTSURF M12B/M12A	0.80668	-4.90086
099_S_0533	CTRL	Left	9	Man. M12A/M12B - FASTSURF M12B/M12A	0.810754	1.17042
099_S_0880	MCIN	Left	9	Man. BLA/BLB - FASTSURF BLB/BLA	0.78796	1.96204
099_S_0880	MCIN	Left	9	Man. BLA/BLB - FASTSURF BLB/BLA	0.794554	-7.25104
099_S_0880	MCIN	Left	9	Man. M12A/M12B - FASTSURF M12B/M12A	0.776513	-6.41317
099_S_0880	MCIN	Left	9	Man. M12A/M12B - FASTSURF M12B/M12A	0.787064	2.58362
099_S_1034	MCIN	Left	9	Man. BLA/BLB - FASTSURF BLB/BLA	0.822062	-1.51131
099_S_1034	MCIN	Left	9	Man. BLA/BLB - FASTSURF BLB/BLA	0.807937	-1.81176
099_S_1034	MCIN	Left	9	Man. M12A/M12B - FASTSURF M12B/M12A	0.799601	-6.23414
099_S_1034	MCIN	Left	9	Man. M12A/M12B - FASTSURF M12B/M12A	0.809934	0.574189
114_S_0378	MCIP	Left	9	Man. BLA/BLB - FASTSURF BLB/BLA	0.759829	1.08492
114_S_0378	MCIP	Left	9	Man. BLA/BLB - FASTSURF BLB/BLA	0.746396	-1.42049
114_S_0378	MCIP	Left	9	Man. M12A/M12B - FASTSURF M12B/M12A	0.706627	-5.73794
114_S_0378	MCIP	Left	9	Man. M12A/M12B - FASTSURF M12B/M12A	0.726958	-1.81294
114_S_0410	MCIN	Left	9	Man. BLA/BLB - FASTSURF BLB/BLA	0.756119	-8.86514
114_S_0410	MCIN	Left	9	Man. BLA/BLB - FASTSURF BLB/BLA	0.768909	6.82415
114_S_0410	MCIN	Left	9	Man. M12A/M12B - FASTSURF M12B/M12A	0.762687	-8.58386
114_S_0410	MCIN	Left	9	Man. M12A/M12B - FASTSURF M12B/M12A	0.768986	5.59684
116_S_0361	MCIP	Left	9	Man. BLA/BLB - FASTSURF BLB/BLA	0.824637	6.00031
116_S_0361	MCIP	Left	9	Man. BLA/BLB - FASTSURF BLB/BLA	0.81986	-3.2873
116_S_0361	MCIP	Left	9	Man. M12A/M12B - FASTSURF M12B/M12A	0.796253	-6.70232
116_S_0361	MCIP	Left	9	Man. M12A/M12B - FASTSURF M12B/M12A	0.797296	6.66341
127_S_0112	MCIP	Left	9	Man. BLA/BLB - FASTSURF BLB/BLA	0.815848	4.35649
127_S_0112	MCIP	Left	9	Man. BLA/BLB - FASTSURF BLB/BLA	0.816686	-6.97269
127_S_0112	MCIP	Left	9	Man. M12A/M12B - FASTSURF M12B/M12A	0.839019	0.650986
127_S_0112	MCIP	Left	9	Man. M12A/M12B - FASTSURF M12B/M12A	0.847117	-1.0475
127_S_0754	AD	Left	9	Man. BLA/BLB - FASTSURF BLB/BLA	0.747643	5.39459
127_S_0754	AD	Left	9	Man. BLA/BLB - FASTSURF BLB/BLA	0.73074	-8.4426
127_S_0754	AD	Left	9	Man. M12A/M12B - FASTSURF M12B/M12A	0.727612	-7.51712
127_S_0754	AD	Left	9	Man. M12A/M12B - FASTSURF M12B/M12A	0.750784	4.71033
127_S_1140	MCIN	Left	9	Man. BLA/BLB - FASTSURF BLB/BLA	0.780044	-0.554606
127_S_1140	MCIN	Left	9	Man. BLA/BLB - FASTSURF BLB/BLA	0.780721	-5.02247
127_S_1140	MCIN	Left	9	Man. M12A/M12B - FASTSURF M12B/M12A	0.759297	-10.5215
127_S_1140	MCIN	Left	9	Man. M12A/M12B - FASTSURF M12B/M12A	0.773081	4.6153
136_S_0107	MCIN	Left	9	Man. BLA/BLB - FASTSURF BLB/BLA	0.827336	7.82763
136_S_0107	MCIN	Left	9	Man. BLA/BLB - FASTSURF BLB/BLA	0.828444	-6.27204
136_S_0107	MCIN	Left	9	Man. M12A/M12B - FASTSURF M12B/M12A	0.850573	-3.4055
136_S_0107	MCIN	Left	9	Man. M12A/M12B - FASTSURF M12B/M12A	0.840466	1.25954
136_S_0186	CTRL	Left	9	Man. BLA/BLB - FASTSURF BLB/BLA	0.812688	-0.277867
136_S_0186	CTRL	Left	9	Man. BLA/BLB - FASTSURF BLB/BLA	0.827111	-2.94917
136_S_0186	CTRL	Left	9	Man. M12A/M12B - FASTSURF M12B/M12A	0.820914	-0.511273
136_S_0186	CTRL	Left	9	Man. M12A/M12B - FASTSURF M12B/M12A	0.825921	-1.17337
137_S_0158	MCIN	Left	9	Man. BLA/BLB - FASTSURF BLB/BLA	0.800356	3.20296
137_S_0158	MCIN	Left	9	Man. BLA/BLB - FASTSURF BLB/BLA	0.805357	-5.05047
137_S_0158	MCIN	Left	9	Man. M12A/M12B - FASTSURF M12B/M12A	0.783634	-5.14141
137_S_0158	MCIN	Left	9	Man. M12A/M12B - FASTSURF M12B/M12A	0.784684	0.907326
137_S_0366	AD	Left	9	Man. BLA/BLB - FASTSURF BLB/BLA	0.823782	1.96654
137_S_0366	AD	Left	9	Man. BLA/BLB - FASTSURF BLB/BLA	0.817115	-4.69878
137_S_0366	AD	Left	9	Man. M12A/M12B - FASTSURF M12B/M12A	0.784621	-1.65154
137_S_0366	AD	Left	9	Man. M12A/M12B - FASTSURF M12B/M12A	0.787187	1.98244
137_S_0973	MCIN	Left	9	Man. BLA/BLB - FASTSURF BLB/BLA	0.762305	-9.32824
137_S_0973	MCIN	Left	9	Man. BLA/BLB - FASTSURF BLB/BLA	0.749158	4.38075
137_S_0973	MCIN	Left	9	Man. M12A/M12B - FASTSURF M12B/M12A	0.79449	-7.27193
137_S_0973	MCIN	Left	9	Man. M12A/M12B - FASTSURF M12B/M12A	0.791849	7.12352
137_S_1414	MCIN	Left	9	Man. BLA/BLB - FASTSURF BLB/BLA	0.769344	3.07702
137_S_1414	MCIN	Left	9	Man. BLA/BLB - FASTSURF BLB/BLA	0.775541	-2.99576
137_S_1414	MCIN	Left	9	Man. M12A/M12B - FASTSURF M12B/M12A	0.745648	-5.28809
137_S_1414	MCIN	Left	9	Man. M12A/M12B - FASTSURF M12B/M12A	0.75654	2.31667
141_S_1052	MCIN	Left	9	Man. BLA/BLB - FASTSURF BLB/BLA	0.761585	0.277571
141_S_1052	MCIN	Left	9	Man. BLA/BLB - FASTSURF BLB/BLA	0.75544	-7.40744
141_S_1052	MCIN	Left	9	Man. M12A/M12B - FASTSURF M12B/M12A	0.769983	-4.16902
141_S_1052	MCIN	Left	9	Man. M12A/M12B - FASTSURF M12B/M12A	0.749893	-1.92362
002_S_0559	CTRL	Left	10	Man. BLA/BLB - FASTSURF BLB/BLA	0.766404	-2.57959
002_S_0559	CTRL	Left	10	Man. BLA/BLB - FASTSURF BLB/BLA	0.770691	1.61439
002_S_0559	CTRL	Left	10	Man. M12A/M12B - FASTSURF M12B/M12A	0.819922	-3.24567
002_S_0559	CTRL	Left	10	Man. M12A/M12B - FASTSURF M12B/M12A	0.824001	-0.23652
002_S_0685	CTRL	Left	10	Man. BLA/BLB - FASTSURF BLB/BLA	0.765416	-12.3293
002_S_0685	CTRL	Left	10	Man. BLA/BLB - FASTSURF BLB/BLA	0.795961	6.85443
002_S_0685	CTRL	Left	10	Man. M12A/M12B - FASTSURF M12B/M12A	0.826147	0.127686
002_S_0685	CTRL	Left	10	Man. M12A/M12B - FASTSURF M12B/M12A	0.8382	-1.89795
005_S_1341	AD	Left	10	Man. BLA/BLB - FASTSURF BLB/BLA	0.800087	-0.216983
005_S_1341	AD	Left	10	Man. BLA/BLB - FASTSURF BLB/BLA	0.787532	-2.13099
005_S_1341	AD	Left	10	Man. M12A/M12B - FASTSURF M12B/M12A	0.763154	-2.68971
005_S_1341	AD	Left	10	Man. M12A/M12B - FASTSURF M12B/M12A	0.74513	-0.14462
007_S_0070	CTRL	Left	10	Man. BLA/BLB - FASTSURF BLB/BLA	0.802782	-3.16679
007_S_0070	CTRL	Left	10	Man. BLA/BLB - FASTSURF BLB/BLA	0.787775	0.245215
007_S_0070	CTRL	Left	10	Man. M12A/M12B - FASTSURF M12B/M12A	0.77478	-1.1629
007_S_0070	CTRL	Left	10	Man. M12A/M12B - FASTSURF M12B/M12A	0.777913	-2.43058
009_S_0751	CTRL	Left	10	Man. BLA/BLB - FASTSURF BLB/BLA	0.815715	-1.89366
009_S_0751	CTRL	Left	10	Man. BLA/BLB - FASTSURF BLB/BLA	0.818027	-1.00572
009_S_0751	CTRL	Left	10	Man. M12A/M12B - FASTSURF M12B/M12A	0.803585	2.50657
009_S_0751	CTRL	Left	10	Man. M12A/M12B - FASTSURF M12B/M12A	0.811961	-2.89319
012_S_0720	AD	Left	10	Man. BLA/BLB - FASTSURF BLB/BLA	0.773226	-1.56234
012_S_0720	AD	Left	10	Man. BLA/BLB - FASTSURF BLB/BLA	0.778676	-8.61764
012_S_0720	AD	Left	10	Man. M12A/M12B - FASTSURF M12B/M12A	0.761873	6.28985
012_S_0720	AD	Left	10	Man. M12A/M12B - FASTSURF M12B/M12A	0.766982	-11.5425
014_S_0519	CTRL	Left	10	Man. BLA/BLB - FASTSURF BLB/BLA	0.802567	-7.67093
014_S_0519	CTRL	Left	10	Man. BLA/BLB - FASTSURF BLB/BLA	0.807664	6.13695
014_S_0519	CTRL	Left	10	Man. M12A/M12B - FASTSURF M12B/M12A	0.794056	-6.29751
014_S_0519	CTRL	Left	10	Man. M12A/M12B - FASTSURF M12B/M12A	0.801583	5.19678
018_S_0286	AD	Left	10	Man. BLA/BLB - FASTSURF BLB/BLA	0.80888	-2.95059
018_S_0286	AD	Left	10	Man. BLA/BLB - FASTSURF BLB/BLA	0.819934	-1.69549
018_S_0286	AD	Left	10	Man. M12A/M12B - FASTSURF M12B/M12A	0.813324	-4.85157
018_S_0286	AD	Left	10	Man. M12A/M12B - FASTSURF M12B/M12A	0.817415	1.04549
020_S_0097	CTRL	Left	10	Man. BLA/BLB - FASTSURF BLB/BLA	0.810868	1.52829
020_S_0097	CTRL	Left	10	Man. BLA/BLB - FASTSURF BLB/BLA	0.786697	-5.49342
020_S_0097	CTRL	Left	10	Man. M12A/M12B - FASTSURF M12B/M12A	0.774419	-1.86461
020_S_0097	CTRL	Left	10	Man. M12A/M12B - FASTSURF M12B/M12A	0.767141	-2.55357
020_S_0213	AD	Left	10	Man. BLA/BLB - FASTSURF BLB/BLA	0.811247	-1.18738
020_S_0213	AD	Left	10	Man. BLA/BLB - FASTSURF BLB/BLA	0.798885	-1.17613
020_S_0213	AD	Left	10	Man. M12A/M12B - FASTSURF M12B/M12A	0.747035	-0.514929
020_S_0213	AD	Left	10	Man. M12A/M12B - FASTSURF M12B/M12A	0.769238	-6.42234
022_S_0543	AD	Left	10	Man. BLA/BLB - FASTSURF BLB/BLA	0.729241	-4.04651
022_S_0543	AD	Left	10	Man. BLA/BLB - FASTSURF BLB/BLA	0.71399	-4.32179
022_S_0543	AD	Left	10	Man. M12A/M12B - FASTSURF M12B/M12A	0.712919	-0.931746
022_S_0543	AD	Left	10	Man. M12A/M12B - FASTSURF M12B/M12A	0.708558	-2.50352
022_S_1097	MCIP	Left	10	Man. BLA/BLB - FASTSURF BLB/BLA	0.780727	1.28357
022_S_1097	MCIP	Left	10	Man. BLA/BLB - FASTSURF BLB/BLA	0.795167	-3.23393
022_S_1097	MCIP	Left	10	Man. M12A/M12B - FASTSURF M12B/M12A	0.770934	1.00813
022_S_1097	MCIP	Left	10	Man. M12A/M12B - FASTSURF M12B/M12A	0.795193	-3.53987
022_S_1351	MCIP	Left	10	Man. BLA/BLB - FASTSURF BLB/BLA	0.766927	-7.93942
022_S_1351	MCIP	Left	10	Man. BLA/BLB - FASTSURF BLB/BLA	0.770209	1.21222
022_S_1351	MCIP	Left	10	Man. M12A/M12B - FASTSURF M12B/M12A	0.725697	-4.6796
022_S_1351	MCIP	Left	10	Man. M12A/M12B - FASTSURF M12B/M12A	0.736205	0.150201
023_S_0083	AD	Left	10	Man. BLA/BLB - FASTSURF BLB/BLA	0.758943	1.07516
023_S_0083	AD	Left	10	Man. BLA/BLB - FASTSURF BLB/BLA	0.754057	-4.50114
023_S_0083	AD	Left	10	Man. M12A/M12B - FASTSURF M12B/M12A	0.770403	3.84088
023_S_0083	AD	Left	10	Man. M12A/M12B - FASTSURF M12B/M12A	0.762731	-7.31743
024_S_1171	AD	Left	10	Man. BLA/BLB - FASTSURF BLB/BLA	0.795903	-5.59516
024_S_1171	AD	Left	10	Man. BLA/BLB - FASTSURF BLB/BLA	0.815229	5.31328
024_S_1171	AD	Left	10	Man. M12A/M12B - FASTSURF M12B/M12A	0.817907	-1.4229
024_S_1171	AD	Left	10	Man. M12A/M12B - FASTSURF M12B/M12A	0.828007	3.09335
027_S_0120	CTRL	Left	10	Man. BLA/BLB - FASTSURF BLB/BLA	0.805395	5.20633
027_S_0120	CTRL	Left	10	Man. BLA/BLB - FASTSURF BLB/BLA	0.807919	-1.20627
027_S_0120	CTRL	Left	10	Man. M12A/M12B - FASTSURF M12B/M12A	0.779796	0.734319
027_S_0120	CTRL	Left	10	Man. M12A/M12B - FASTSURF M12B/M12A	0.783794	1.01613
029_S_0843	CTRL	Left	10	Man. BLA/BLB - FASTSURF BLB/BLA	0.796696	-3.5279
029_S_0843	CTRL	Left	10	Man. BLA/BLB - FASTSURF BLB/BLA	0.795965	0.662201
029_S_0843	CTRL	Left	10	Man. M12A/M12B - FASTSURF M12B/M12A	0.796611	-3.2186
029_S_0843	CTRL	Left	10	Man. M12A/M12B - FASTSURF M12B/M12A	0.799312	-2.64651
031_S_0618	CTRL	Left	10	Man. BLA/BLB - FASTSURF BLB/BLA	0.763966	-4.43658
031_S_0618	CTRL	Left	10	Man. BLA/BLB - FASTSURF BLB/BLA	0.759448	4.09641
031_S_0618	CTRL	Left	10	Man. M12A/M12B - FASTSURF M12B/M12A	0.790849	2.68496
031_S_0618	CTRL	Left	10	Man. M12A/M12B - FASTSURF M12B/M12A	0.795519	-2.8359
033_S_0923	CTRL	Left	10	Man. BLA/BLB - FASTSURF BLB/BLA	0.804763	-5.39795
033_S_0923	CTRL	Left	10	Man. BLA/BLB - FASTSURF BLB/BLA	0.799949	4.51081
033_S_0923	CTRL	Left	10	Man. M12A/M12B - FASTSURF M12B/M12A	0.814513	-4.46485
033_S_0923	CTRL	Left	10	Man. M12A/M12B - FASTSURF M12B/M12A	0.803699	-0.73863
033_S_1281	AD	Left	10	Man. BLA/BLB - FASTSURF BLB/BLA	0.7727	-6.29858
033_S_1281	AD	Left	10	Man. BLA/BLB - FASTSURF BLB/BLA	0.785067	2.91331
033_S_1281	AD	Left	10	Man. M12A/M12B - FASTSURF M12B/M12A	0.75173	-4.33982
033_S_1281	AD	Left	10	Man. M12A/M12B - FASTSURF M12B/M12A	0.753805	1.259
033_S_1285	AD	Left	10	Man. BLA/BLB - FASTSURF BLB/BLA	0.766253	-0.628823
033_S_1285	AD	Left	10	Man. BLA/BLB - FASTSURF BLB/BLA	0.771853	-0.441708
033_S_1285	AD	Left	10	Man. M12A/M12B - FASTSURF M12B/M12A	0.794385	2.266
033_S_1285	AD	Left	10	Man. M12A/M12B - FASTSURF M12B/M12A	0.792167	-0.652492
035_S_0341	AD	Left	10	Man. BLA/BLB - FASTSURF BLB/BLA	0.771112	-2.59129
035_S_0341	AD	Left	10	Man. BLA/BLB - FASTSURF BLB/BLA	0.755464	4.06578
035_S_0341	AD	Left	10	Man. M12A/M12B - FASTSURF M12B/M12A	0.770624	-2.01713
035_S_0341	AD	Left	10	Man. M12A/M12B - FASTSURF M12B/M12A	0.772091	0.091898
036_S_0672	CTRL	Left	10	Man. BLA/BLB - FASTSURF BLB/BLA	0.780322	-2.8585
036_S_0672	CTRL	Left	10	Man. BLA/BLB - FASTSURF BLB/BLA	0.793385	1.61622
036_S_0672	CTRL	Left	10	Man. M12A/M12B - FASTSURF M12B/M12A	0.76936	-4.23108
036_S_0672	CTRL	Left	10	Man. M12A/M12B - FASTSURF M12B/M12A	0.792107	4.26998
036_S_0748	MCIN	Left	10	Man. BLA/BLB - FASTSURF BLB/BLA	0.708567	-5.08278
036_S_0748	MCIN	Left	10	Man. BLA/BLB - FASTSURF BLB/BLA	0.733995	0.641439
036_S_0748	MCIN	Left	10	Man. M12A/M12B - FASTSURF M12B/M12A	0.728299	-6.48121
036_S_0748	MCIN	Left	10	Man. M12A/M12B - FASTSURF M12B/M12A	0.719635	-4.35086
037_S_0552	MCIP	Left	10	Man. BLA/BLB - FASTSURF BLB/BLA	0.799612	-5.54
037_S_0552	MCIP	Left	10	Man. BLA/BLB - FASTSURF BLB/BLA	0.824592	3.41061
037_S_0552	MCIP	Left	10	Man. M12A/M12B - FASTSURF M12B/M12A	0.833694	-1.355
037_S_0552	MCIP	Left	10	Man. M12A/M12B - FASTSURF M12B/M12A	0.831221	1.50098
041_S_0314	MCIP	Left	10	Man. BLA/BLB - FASTSURF BLB/BLA	0.751594	-6.16002
041_S_0314	MCIP	Left	10	Man. BLA/BLB - FASTSURF BLB/BLA	0.763278	4.30167
041_S_0314	MCIP	Left	10	Man. M12A/M12B - FASTSURF M12B/M12A	0.775596	0.407992
041_S_0314	MCIP	Left	10	Man. M12A/M12B - FASTSURF M12B/M12A	0.77313	-1.62812
041_S_0598	MCIN	Left	10	Man. BLA/BLB - FASTSURF BLB/BLA	0.764147	-3.6167
041_S_0598	MCIN	Left	10	Man. BLA/BLB - FASTSURF BLB/BLA	0.783967	4.85367
041_S_0598	MCIN	Left	10	Man. M12A/M12B - FASTSURF M12B/M12A	0.780171	-4.64033
041_S_0598	MCIN	Left	10	Man. M12A/M12B - FASTSURF M12B/M12A	0.798066	6.06718
041_S_1002	CTRL	Left	10	Man. BLA/BLB - FASTSURF BLB/BLA	0.793329	4.98761
041_S_1002	CTRL	Left	10	Man. BLA/BLB - FASTSURF BLB/BLA	0.792588	-1.78724
041_S_1002	CTRL	Left	10	Man. M12A/M12B - FASTSURF M12B/M12A	0.783503	5.12734
041_S_1002	CTRL	Left	10	Man. M12A/M12B - FASTSURF M12B/M12A	0.78675	-5.94458
041_S_1010	MCIP	Left	10	Man. BLA/BLB - FASTSURF BLB/BLA	0.712802	-2.91397
041_S_1010	MCIP	Left	10	Man. BLA/BLB - FASTSURF BLB/BLA	0.718351	-3.12294
041_S_1010	MCIP	Left	10	Man. M12A/M12B - FASTSURF M12B/M12A	0.681225	3.7683
041_S_1010	MCIP	Left	10	Man. M12A/M12B - FASTSURF M12B/M12A	0.686262	-12.9972
041_S_1260	MCIN	Left	10	Man. BLA/BLB - FASTSURF BLB/BLA	0.80513	-3.74399
041_S_1260	MCIN	Left	10	Man. BLA/BLB - FASTSURF BLB/BLA	0.791376	2.78434
041_S_1260	MCIN	Left	10	Man. M12A/M12B - FASTSURF M12B/M12A	0.799653	-3.21081
041_S_1260	MCIN	Left	10	Man. M12A/M12B - FASTSURF M12B/M12A	0.80048	2.23791
052_S_1352	MCIN	Left	10	Man. BLA/BLB - FASTSURF BLB/BLA	0.826158	-1.47821
052_S_1352	MCIN	Left	10	Man. BLA/BLB - FASTSURF BLB/BLA	0.831905	0.719476
052_S_1352	MCIN	Left	10	Man. M12A/M12B - FASTSURF M12B/M12A	0.833715	-1.02716
052_S_1352	MCIN	Left	10	Man. M12A/M12B - FASTSURF M12B/M12A	0.831352	-0.480954
057_S_0474	AD	Left	10	Man. BLA/BLB - FASTSURF BLB/BLA	0.713952	-4.85534
057_S_0474	AD	Left	10	Man. BLA/BLB - FASTSURF BLB/BLA	0.738569	-5.85367
057_S_0474	AD	Left	10	Man. M12A/M12B - FASTSURF M12B/M12A	0.699785	-5.48506
057_S_0474	AD	Left	10	Man. M12A/M12B - FASTSURF M12B/M12A	0.692011	-1.51026
057_S_0779	CTRL	Left	10	Man. BLA/BLB - FASTSURF BLB/BLA	0.771954	1.49081
057_S_0779	CTRL	Left	10	Man. BLA/BLB - FASTSURF BLB/BLA	0.757378	-1.5993
057_S_0779	CTRL	Left	10	Man. M12A/M12B - FASTSURF M12B/M12A	0.770524	0.600933
057_S_0779	CTRL	Left	10	Man. M12A/M12B - FASTSURF M12B/M12A	0.767165	1.28121
057_S_0941	MCIP	Left	10	Man. BLA/BLB - FASTSURF BLB/BLA	0.723185	-1.57346
057_S_0941	MCIP	Left	10	Man. BLA/BLB - FASTSURF BLB/BLA	0.732043	-6.647
057_S_0941	MCIP	Left	10	Man. M12A/M12B - FASTSURF M12B/M12A	0.739493	-1.7783
057_S_0941	MCIP	Left	10	Man. M12A/M12B - FASTSURF M12B/M12A	0.733798	-7.11507
057_S_1217	MCIP	Left	10	Man. BLA/BLB - FASTSURF BLB/BLA	0.817077	-0.775639
057_S_1217	MCIP	Left	10	Man. BLA/BLB - FASTSURF BLB/BLA	0.79969	1.0885
057_S_1217	MCIP	Left	10	Man. M12A/M12B - FASTSURF M12B/M12A	0.802682	-3.38644
057_S_1217	MCIP	Left	10	Man. M12A/M12B - FASTSURF M12B/M12A	0.794718	3.61624
057_S_1269	MCIP	Left	10	Man. BLA/BLB - FASTSURF BLB/BLA	0.773401	4.3102
057_S_1269	MCIP	Left	10	Man. BLA/BLB - FASTSURF BLB/BLA	0.765234	-7.43985
057_S_1269	MCIP	Left	10	Man. M12A/M12B - FASTSURF M12B/M12A	0.805969	-3.50384
057_S_1269	MCIP	Left	10	Man. M12A/M12B - FASTSURF M12B/M12A	0.787456	-0.798974
057_S_1371	AD	Left	10	Man. BLA/BLB - FASTSURF BLB/BLA	0.745663	2.51254
057_S_1371	AD	Left	10	Man. BLA/BLB - FASTSURF BLB/BLA	0.711566	-12.7794
057_S_1371	AD	Left	10	Man. M12A/M12B - FASTSURF M12B/M12A	0.733171	-2.86199
057_S_1371	AD	Left	10	Man. M12A/M12B - FASTSURF M12B/M12A	0.737463	-3.82952
062_S_0690	AD	Left	10	Man. BLA/BLB - FASTSURF BLB/BLA	0.739769	2.56723
062_S_0690	AD	Left	10	Man. BLA/BLB - FASTSURF BLB/BLA	0.721409	-10.1892
062_S_0690	AD	Left	10	Man. M12A/M12B - FASTSURF M12B/M12A	0.779588	-1.93824
062_S_0690	AD	Left	10	Man. M12A/M12B - FASTSURF M12B/M12A	0.781856	-4.00069
062_S_0768	CTRL	Left	10	Man. BLA/BLB - FASTSURF BLB/BLA	0.776441	2.00732
062_S_0768	CTRL	Left	10	Man. BLA/BLB - FASTSURF BLB/BLA	0.780655	-4.36672
062_S_0768	CTRL	Left	10	Man. M12A/M12B - FASTSURF M12B/M12A	0.755579	-0.548791
062_S_0768	CTRL	Left	10	Man. M12A/M12B - FASTSURF M12B/M12A	0.736671	-1.70587
067_S_0038	MCIN	Left	10	Man. BLA/BLB - FASTSURF BLB/BLA	0.800125	1.75156
067_S_0038	MCIN	Left	10	Man. BLA/BLB - FASTSURF BLB/BLA	0.810507	-0.931379
067_S_0038	MCIN	Left	10	Man. M12A/M12B - FASTSURF M12B/M12A	0.779588	-1.03918
067_S_0038	MCIN	Left	10	Man. M12A/M12B - FASTSURF M12B/M12A	0.792293	-1.33931
067_S_0076	AD	Left	10	Man. BLA/BLB - FASTSURF BLB/BLA	0.764426	-0.38584
067_S_0076	AD	Left	10	Man. BLA/BLB - FASTSURF BLB/BLA	0.7648	-4.94136
067_S_0076	AD	Left	10	Man. M12A/M12B - FASTSURF M12B/M12A	0.6988	0.270754
067_S_0076	AD	Left	10	Man. M12A/M12B - FASTSURF M12B/M12A	0.666881	-5.70944
067_S_0176	MCIP	Left	10	Man. BLA/BLB - FASTSURF BLB/BLA	0.801271	-4.59365
067_S_0176	MCIP	Left	10	Man. BLA/BLB - FASTSURF BLB/BLA	0.795966	3.01823
067_S_0176	MCIP	Left	10	Man. M12A/M12B - FASTSURF M12B/M12A	0.77844	-1.58056
067_S_0176	MCIP	Left	10	Man. M12A/M12B - FASTSURF M12B/M12A	0.776988	1.9087
067_S_0243	MCIP	Left	10	Man. BLA/BLB - FASTSURF BLB/BLA	0.77108	3.89355
067_S_0243	MCIP	Left	10	Man. BLA/BLB - FASTSURF BLB/BLA	0.779704	-8.83453
067_S_0243	MCIP	Left	10	Man. M12A/M12B - FASTSURF M12B/M12A	0.751796	-1.01732
067_S_0243	MCIP	Left	10	Man. M12A/M12B - FASTSURF M12B/M12A	0.728383	-2.82808
067_S_1253	AD	Left	10	Man. BLA/BLB - FASTSURF BLB/BLA	0.770677	-3.22704
067_S_1253	AD	Left	10	Man. BLA/BLB - FASTSURF BLB/BLA	0.776782	0.55557
067_S_1253	AD	Left	10	Man. M12A/M12B - FASTSURF M12B/M12A	0.808799	2.69612
067_S_1253	AD	Left	10	Man. M12A/M12B - FASTSURF M12B/M12A	0.820253	-4.32314
073_S_0089	CTRL	Left	10	Man. BLA/BLB - FASTSURF BLB/BLA	0.805859	-1.14568
073_S_0089	CTRL	Left	10	Man. BLA/BLB - FASTSURF BLB/BLA	0.785856	0.357161
073_S_0089	CTRL	Left	10	Man. M12A/M12B - FASTSURF M12B/M12A	0.791322	5.5821
073_S_0089	CTRL	Left	10	Man. M12A/M12B - FASTSURF M12B/M12A	0.771564	-7.83487
073_S_0565	AD	Left	10	Man. BLA/BLB - FASTSURF BLB/BLA	0.725654	13.9644
073_S_0565	AD	Left	10	Man. BLA/BLB - FASTSURF BLB/BLA	0.727705	-14.1311
073_S_0565	AD	Left	10	Man. M12A/M12B - FASTSURF M12B/M12A	0.711726	3.30326
073_S_0565	AD	Left	10	Man. M12A/M12B - FASTSURF M12B/M12A	0.704912	-2.33309
073_S_0746	MCIN	Left	10	Man. BLA/BLB - FASTSURF BLB/BLA	0.782899	-2.48233
073_S_0746	MCIN	Left	10	Man. BLA/BLB - FASTSURF BLB/BLA	0.800166	1.56023
073_S_0746	MCIN	Left	10	Man. M12A/M12B - FASTSURF M12B/M12A	0.792652	-2.7755
073_S_0746	MCIN	Left	10	Man. M12A/M12B - FASTSURF M12B/M12A	0.791898	-1.34817
094_S_0692	CTRL	Left	10	Man. BLA/BLB - FASTSURF BLB/BLA	0.785694	3.46701
094_S_0692	CTRL	Left	10	Man. BLA/BLB - FASTSURF BLB/BLA	0.774147	-5.21941
094_S_0692	CTRL	Left	10	Man. M12A/M12B - FASTSURF M12B/M12A	0.785185	-7.30642
094_S_0692	CTRL	Left	10	Man. M12A/M12B - FASTSURF M12B/M12A	0.807639	5.59996
094_S_0921	MCIP	Left	10	Man. BLA/BLB - FASTSURF BLB/BLA	0.772209	-4.04447
094_S_0921	MCIP	Left	10	Man. BLA/BLB - FASTSURF BLB/BLA	0.759854	-0.63029
094_S_0921	MCIP	Left	10	Man. M12A/M12B - FASTSURF M12B/M12A	0.79426	-0.00920846
094_S_0921	MCIP	Left	10	Man. M12A/M12B - FASTSURF M12B/M12A	0.795315	-0.350669
094_S_1090	AD	Left	10	Man. BLA/BLB - FASTSURF BLB/BLA	0.789567	2.91579
094_S_1090	AD	Left	10	Man. BLA/BLB - FASTSURF BLB/BLA	0.794941	-5.14805
094_S_1090	AD	Left	10	Man. M12A/M12B - FASTSURF M12B/M12A	0.752348	-10.1074
094_S_1090	AD	Left	10	Man. M12A/M12B - FASTSURF M12B/M12A	0.782295	4.77336
094_S_1402	AD	Left	10	Man. BLA/BLB - FASTSURF BLB/BLA	0.766048	-2.22745
094_S_1402	AD	Left	10	Man. BLA/BLB - FASTSURF BLB/BLA	0.769003	-5.1557
094_S_1402	AD	Left	10	Man. M12A/M12B - FASTSURF M12B/M12A	0.744145	-3.35214
094_S_1402	AD	Left	10	Man. M12A/M12B - FASTSURF M12B/M12A	0.791403	-4.05345
098_S_0896	CTRL	Left	10	Man. BLA/BLB - FASTSURF BLB/BLA	0.727124	-3.88168
098_S_0896	CTRL	Left	10	Man. BLA/BLB - FASTSURF BLB/BLA	0.749412	-3.76749
098_S_0896	CTRL	Left	10	Man. M12A/M12B - FASTSURF M12B/M12A	0.730048	-1.95816
098_S_0896	CTRL	Left	10	Man. M12A/M12B - FASTSURF M12B/M12A	0.728975	-3.59783
099_S_0291	MCIP	Left	10	Man. BLA/BLB - FASTSURF BLB/BLA	0.771289	-5.00403
099_S_0291	MCIP	Left	10	Man. BLA/BLB - FASTSURF BLB/BLA	0.78766	1.84795
099_S_0291	MCIP	Left	10	Man. M12A/M12B - FASTSURF M12B/M12A	0.758878	-9.22663
099_S_0291	MCIP	Left	10	Man. M12A/M12B - FASTSURF M12B/M12A	0.761276	6.21028
099_S_0352	CTRL	Left	10	Man. BLA/BLB - FASTSURF BLB/BLA	0.750655	-4.0651
099_S_0352	CTRL	Left	10	Man. BLA/BLB - FASTSURF BLB/BLA	0.762714	3.12836
099_S_0352	CTRL	Left	10	Man. M12A/M12B - FASTSURF M12B/M12A	0.763964	-4.26901
099_S_0352	CTRL	Left	10	Man. M12A/M12B - FASTSURF M12B/M12A	0.778529	-0.649762
099_S_0533	CTRL	Left	10	Man. BLA/BLB - FASTSURF BLB/BLA	0.820138	1.31934
099_S_0533	CTRL	Left	10	Man. BLA/BLB - FASTSURF BLB/BLA	0.821232	-4.07243
099_S_0533	CTRL	Left	10	Man. M12A/M12B - FASTSURF M12B/M12A	0.804863	-3.54875
099_S_0533	CTRL	Left	10	Man. M12A/M12B - FASTSURF M12B/M12A	0.814246	0.950989
099_S_0880	MCIN	Left	10	Man. BLA/BLB - FASTSURF BLB/BLA	0.79113	3.2955
099_S_0880	MCIN	Left	10	Man. BLA/BLB - FASTSURF BLB/BLA	0.796938	-4.86611
099_S_0880	MCIN	Left	10	Man. M12A/M12B - FASTSURF M12B/M12A	0.778298	-5.15378
099_S_0880	MCIN	Left	10	Man. M12A/M12B - FASTSURF M12B/M12A	0.786636	3.52992
099_S_1034	MCIN	Left	10	Man. BLA/BLB - FASTSURF BLB/BLA	0.817699	-1.03479
099_S_1034	MCIN	Left	10	Man. BLA/BLB - FASTSURF BLB/BLA	0.815371	-0.432879
099_S_1034	MCIN	Left	10	Man. M12A/M12B - FASTSURF M12B/M12A	0.801194	-4.60459
099_S_1034	MCIN	Left	10	Man. M12A/M12B - FASTSURF M12B/M12A	0.812325	1.85357
114_S_0378	MCIP	Left	10	Man. BLA/BLB - FASTSURF BLB/BLA	0.76101	-0.594743
114_S_0378	MCIP	Left	10	Man. BLA/BLB - FASTSURF BLB/BLA	0.760426	-3.36613
114_S_0378	MCIP	Left	10	Man. M12A/M12B - FASTSURF M12B/M12A	0.739446	-2.27781
114_S_0378	MCIP	Left	10	Man. M12A/M12B - FASTSURF M12B/M12A	0.745555	-1.52103
114_S_0410	MCIN	Left	10	Man. BLA/BLB - FASTSURF BLB/BLA	0.749826	-8.98827
114_S_0410	MCIN	Left	10	Man. BLA/BLB - FASTSURF BLB/BLA	0.778431	6.39838
114_S_0410	MCIN	Left	10	Man. M12A/M12B - FASTSURF M12B/M12A	0.764087	-8.24209
114_S_0410	MCIN	Left	10	Man. M12A/M12B - FASTSURF M12B/M12A	0.762633	5.72101
116_S_0361	MCIP	Left	10	Man. BLA/BLB - FASTSURF BLB/BLA	0.823029	2.71507
116_S_0361	MCIP	Left	10	Man. BLA/BLB - FASTSURF BLB/BLA	0.817919	-5.63029
116_S_0361	MCIP	Left	10	Man. M12A/M12B - FASTSURF M12B/M12A	0.802946	-8.16777
116_S_0361	MCIP	Left	10	Man. M12A/M12B - FASTSURF M12B/M12A	0.803278	6.80669
127_S_0112	MCIP	Left	10	Man. BLA/BLB - FASTSURF BLB/BLA	0.792324	3.25806
127_S_0112	MCIP	Left	10	Man. BLA/BLB - FASTSURF BLB/BLA	0.815022	-7.33629
127_S_0112	MCIP	Left	10	Man. M12A/M12B - FASTSURF M12B/M12A	0.832319	-1.7475
127_S_0112	MCIP	Left	10	Man. M12A/M12B - FASTSURF M12B/M12A	0.801613	-4.02093
127_S_0754	AD	Left	10	Man. BLA/BLB - FASTSURF BLB/BLA	0.746781	4.99939
127_S_0754	AD	Left	10	Man. BLA/BLB - FASTSURF BLB/BLA	0.728364	-10.6549
127_S_0754	AD	Left	10	Man. M12A/M12B - FASTSURF M12B/M12A	0.726469	-9.82326
127_S_0754	AD	Left	10	Man. M12A/M12B - FASTSURF M12B/M12A	0.715441	3.26054
127_S_1140	MCIN	Left	10	Man. BLA/BLB - FASTSURF BLB/BLA	0.812694	2.55832
127_S_1140	MCIN	Left	10	Man. BLA/BLB - FASTSURF BLB/BLA	0.795448	-4.85123
127_S_1140	MCIN	Left	10	Man. M12A/M12B - FASTSURF M12B/M12A	0.779944	-8.74046
127_S_1140	MCIN	Left	10	Man. M12A/M12B - FASTSURF M12B/M12A	0.78215	5.34536
136_S_0107	MCIN	Left	10	Man. BLA/BLB - FASTSURF BLB/BLA	0.831082	7.10379
136_S_0107	MCIN	Left	10	Man. BLA/BLB - FASTSURF BLB/BLA	0.82814	-8.59595
136_S_0107	MCIN	Left	10	Man. M12A/M12B - FASTSURF M12B/M12A	0.849189	-3.42557
136_S_0107	MCIN	Left	10	Man. M12A/M12B - FASTSURF M12B/M12A	0.846463	1.05814
136_S_0186	CTRL	Left	10	Man. BLA/BLB - FASTSURF BLB/BLA	0.820188	1.16248
136_S_0186	CTRL	Left	10	Man. BLA/BLB - FASTSURF BLB/BLA	0.804717	-2.55491
136_S_0186	CTRL	Left	10	Man. M12A/M12B - FASTSURF M12B/M12A	0.818037	0.127642
136_S_0186	CTRL	Left	10	Man. M12A/M12B - FASTSURF M12B/M12A	0.829047	0.412397
137_S_0158	MCIN	Left	10	Man. BLA/BLB - FASTSURF BLB/BLA	0.801559	5.61962
137_S_0158	MCIN	Left	10	Man. BLA/BLB - FASTSURF BLB/BLA	0.799151	-5.44907
137_S_0158	MCIN	Left	10	Man. M12A/M12B - FASTSURF M12B/M12A	0.798464	-4.39498
137_S_0158	MCIN	Left	10	Man. M12A/M12B - FASTSURF M12B/M12A	0.780005	0.289353
137_S_0366	AD	Left	10	Man. BLA/BLB - FASTSURF BLB/BLA	0.823889	1.22123
137_S_0366	AD	Left	10	Man. BLA/BLB - FASTSURF BLB/BLA	0.825503	-4.15609
137_S_0366	AD	Left	10	Man. M12A/M12B - FASTSURF M12B/M12A	0.777019	-3.54418
137_S_0366	AD	Left	10	Man. M12A/M12B - FASTSURF M12B/M12A	0.793513	0.664282
137_S_0973	MCIN	Left	10	Man. BLA/BLB - FASTSURF BLB/BLA	0.753062	-8.07737
137_S_0973	MCIN	Left	10	Man. BLA/BLB - FASTSURF BLB/BLA	0.745769	0.062916
137_S_0973	MCIN	Left	10	Man. M12A/M12B - FASTSURF M12B/M12A	0.800773	-4.27158
137_S_0973	MCIN	Left	10	Man. M12A/M12B - FASTSURF M12B/M12A	0.766099	1.18906
137_S_1414	MCIN	Left	10	Man. BLA/BLB - FASTSURF BLB/BLA	0.80368	1.77077
137_S_1414	MCIN	Left	10	Man. BLA/BLB - FASTSURF BLB/BLA	0.789269	-1.6344
137_S_1414	MCIN	Left	10	Man. M12A/M12B - FASTSURF M12B/M12A	0.751292	-4.3587
137_S_1414	MCIN	Left	10	Man. M12A/M12B - FASTSURF M12B/M12A	0.775176	-0.123294
141_S_1052	MCIN	Left	10	Man. BLA/BLB - FASTSURF BLB/BLA	0.764723	4.05754
141_S_1052	MCIN	Left	10	Man. BLA/BLB - FASTSURF BLB/BLA	0.752393	-5.37428
141_S_1052	MCIN	Left	10	Man. M12A/M12B - FASTSURF M12B/M12A	0.761293	-2.69709
141_S_1052	MCIN	Left	10	Man. M12A/M12B - FASTSURF M12B/M12A	0.75427	-2.42145
002_S_0559	CTRL	Right	4	Man. BLA/BLB - FASTSURF BLB/BLA	0.644117	-3.62988
002_S_0559	CTRL	Right	4	Man. BLA/BLB - FASTSURF BLB/BLA	0.632504	-5.35293
002_S_0559	CTRL	Right	4	Man. M12A/M12B - FASTSURF M12B/M12A	0.644098	-6.80129
002_S_0559	CTRL	Right	4	Man. M12A/M12B - FASTSURF M12B/M12A	0.633892	-6.96234
002_S_0685	CTRL	Right	4	Man. BLA/BLB - FASTSURF BLB/BLA	0.685001	-20.1471
002_S_0685	CTRL	Right	4	Man. BLA/BLB - FASTSURF BLB/BLA	0.664271	8.61559
002_S_0685	CTRL	Right	4	Man. M12A/M12B - FASTSURF M12B/M12A	0.718427	-2.92397
002_S_0685	CTRL	Right	4	Man. M12A/M12B - FASTSURF M12B/M12A	0.714936	-0.669611
005_S_1341	AD	Right	4	Man. BLA/BLB - FASTSURF BLB/BLA	0.699664	-2.0584
005_S_1341	AD	Right	4	Man. BLA/BLB - FASTSURF BLB/BLA	0.707069	-4.58273
005_S_1341	AD	Right	4	Man. M12A/M12B - FASTSURF M12B/M12A	0.713643	-4.30329
005_S_1341	AD	Right	4	Man. M12A/M12B - FASTSURF M12B/M12A	0.681403	1.67013
007_S_0070	CTRL	Right	4	Man. BLA/BLB - FASTSURF BLB/BLA	0.696265	-6.34188
007_S_0070	CTRL	Right	4	Man. BLA/BLB - FASTSURF BLB/BLA	0.680901	-8.19861
007_S_0070	CTRL	Right	4	Man. M12A/M12B - FASTSURF M12B/M12A	0.681495	-10.5387
007_S_0070	CTRL	Right	4	Man. M12A/M12B - FASTSURF M12B/M12A	0.688736	-4.87943
009_S_0751	CTRL	Right	4	Man. BLA/BLB - FASTSURF BLB/BLA	0.665153	-6.89308
009_S_0751	CTRL	Right	4	Man. BLA/BLB - FASTSURF BLB/BLA	0.668878	-0.112414
009_S_0751	CTRL	Right	4	Man. M12A/M12B - FASTSURF M12B/M12A	0.667319	-0.0661115
009_S_0751	CTRL	Right	4	Man. M12A/M12B - FASTSURF M12B/M12A	0.64814	-0.555238
012_S_0720	AD	Right	4	Man. BLA/BLB - FASTSURF BLB/BLA	0.627857	5.3322
012_S_0720	AD	Right	4	Man. BLA/BLB - FASTSURF BLB/BLA	0.616594	-4.18545
012_S_0720	AD	Right	4	Man. M12A/M12B - FASTSURF M12B/M12A	0.596943	14.1583
012_S_0720	AD	Right	4	Man. M12A/M12B - FASTSURF M12B/M12A	0.627039	-6.26366
014_S_0519	CTRL	Right	4	Man. BLA/BLB - FASTSURF BLB/BLA	0.675005	-11.6706
014_S_0519	CTRL	Right	4	Man. BLA/BLB - FASTSURF BLB/BLA	0.639929	4.28733
014_S_0519	CTRL	Right	4	Man. M12A/M12B - FASTSURF M12B/M12A	0.672871	-1.76528
014_S_0519	CTRL	Right	4	Man. M12A/M12B - FASTSURF M12B/M12A	0.698808	-1.17755
018_S_0286	AD	Right	4	Man. BLA/BLB - FASTSURF BLB/BLA	0.672206	-9.27928
018_S_0286	AD	Right	4	Man. BLA/BLB - FASTSURF BLB/BLA	0.651327	-8.55775
018_S_0286	AD	Right	4	Man. M12A/M12B - FASTSURF M12B/M12A	0.652754	-7.98993
018_S_0286	AD	Right	4	Man. M12A/M12B - FASTSURF M12B/M12A	0.650681	-12.2938
020_S_0097	CTRL	Right	4	Man. BLA/BLB - FASTSURF BLB/BLA	0.630887	-4.36911
020_S_0097	CTRL	Right	4	Man. BLA/BLB - FASTSURF BLB/BLA	0.603007	-9.51177
020_S_0097	CTRL	Right	4	Man. M12A/M12B - FASTSURF M12B/M12A	0.60134	-8.2517
020_S_0097	CTRL	Right	4	Man. M12A/M12B - FASTSURF M12B/M12A	0.620946	-2.10916
020_S_0213	AD	Right	4	Man. BLA/BLB - FASTSURF BLB/BLA	0.705112	-2.49625
020_S_0213	AD	Right	4	Man. BLA/BLB - FASTSURF BLB/BLA	0.659695	0.976264
020_S_0213	AD	Right	4	Man. M12A/M12B - FASTSURF M12B/M12A	0.660287	-0.325292
[truncated: 3,321 more rows]
