# Supplementary material for: FAst Segmentation Through SURface Fairing (FASTSURF): A novel semi-automatic hippocampus segmentation method
Source: PLoS One. 2019 Jan 18;14(1):e0210641. doi: 10.1371/journal.pone.0210641 (PMC6338359; doi:10.1371/journal.pone.0210641)
Supplement: S5 Supporting Information — (XLSX) [file pone.0210641.s011.xlsx]

## Sheet: Atrohpy
Subject ID	Group	Hippocampus	Number of Contours	Comparison	Percentage Volume Change
002_S_0559	CTRL	Left	All	FSL-FIRST BLA - FSL-FIRST M12A	0.636865
002_S_0685	CTRL	Left	All	FSL-FIRST BLA - FSL-FIRST M12A	-4.49968
005_S_1341	AD	Left	All	FSL-FIRST BLA - FSL-FIRST M12A	-0.347374
007_S_0070	CTRL	Left	All	FSL-FIRST BLA - FSL-FIRST M12A	-2.36609
009_S_0751	CTRL	Left	All	FSL-FIRST BLA - FSL-FIRST M12A	2.56398
012_S_0720	AD	Left	All	FSL-FIRST BLA - FSL-FIRST M12A	-3.16173
014_S_0519	CTRL	Left	All	FSL-FIRST BLA - FSL-FIRST M12A	-3.87877
018_S_0286	AD	Left	All	FSL-FIRST BLA - FSL-FIRST M12A	0.521058
020_S_0097	CTRL	Left	All	FSL-FIRST BLA - FSL-FIRST M12A	-4.23689
020_S_0213	AD	Left	All	FSL-FIRST BLA - FSL-FIRST M12A	-5.91726
022_S_0543	AD	Left	All	FSL-FIRST BLA - FSL-FIRST M12A	-8.87205
022_S_1097	MCI	Left	All	FSL-FIRST BLA - FSL-FIRST M12A	-1.67115
022_S_1351	MCI	Left	All	FSL-FIRST BLA - FSL-FIRST M12A	7.24964
023_S_0083	AD	Left	All	FSL-FIRST BLA - FSL-FIRST M12A	-6.21838
024_S_1171	AD	Left	All	FSL-FIRST BLA - FSL-FIRST M12A	13.4571
027_S_0120	CTRL	Left	All	FSL-FIRST BLA - FSL-FIRST M12A	-5.50101
029_S_0843	CTRL	Left	All	FSL-FIRST BLA - FSL-FIRST M12A	-1.51826
031_S_0618	CTRL	Left	All	FSL-FIRST BLA - FSL-FIRST M12A	11.895
033_S_0923	CTRL	Left	All	FSL-FIRST BLA - FSL-FIRST M12A	-2.02355
033_S_1281	AD	Left	All	FSL-FIRST BLA - FSL-FIRST M12A	-7.47593
033_S_1285	AD	Left	All	FSL-FIRST BLA - FSL-FIRST M12A	-4.3323
035_S_0341	AD	Left	All	FSL-FIRST BLA - FSL-FIRST M12A	-6.96692
036_S_0672	CTRL	Left	All	FSL-FIRST BLA - FSL-FIRST M12A	0.393338
036_S_0748	MCI	Left	All	FSL-FIRST BLA - FSL-FIRST M12A	-6.61974
037_S_0552	MCI	Left	All	FSL-FIRST BLA - FSL-FIRST M12A	-2.37374
041_S_0314	MCI	Left	All	FSL-FIRST BLA - FSL-FIRST M12A	-8.23983
041_S_0598	MCI	Left	All	FSL-FIRST BLA - FSL-FIRST M12A	-2.24914
041_S_1002	CTRL	Left	All	FSL-FIRST BLA - FSL-FIRST M12A	0.919501
041_S_1010	MCI	Left	All	FSL-FIRST BLA - FSL-FIRST M12A	-2.3447
041_S_1260	MCI	Left	All	FSL-FIRST BLA - FSL-FIRST M12A	5.92095
052_S_1352	MCI	Left	All	FSL-FIRST BLA - FSL-FIRST M12A	-1.89075
057_S_0474	AD	Left	All	FSL-FIRST BLA - FSL-FIRST M12A	-3.39174
057_S_0779	CTRL	Left	All	FSL-FIRST BLA - FSL-FIRST M12A	-5.35956
057_S_0941	MCI	Left	All	FSL-FIRST BLA - FSL-FIRST M12A	-14.4765
057_S_1217	MCI	Left	All	FSL-FIRST BLA - FSL-FIRST M12A	-1.56479
057_S_1269	MCI	Left	All	FSL-FIRST BLA - FSL-FIRST M12A	2.37132
057_S_1371	AD	Left	All	FSL-FIRST BLA - FSL-FIRST M12A	-7.37261
062_S_0690	AD	Left	All	FSL-FIRST BLA - FSL-FIRST M12A	-5.28933
062_S_0768	CTRL	Left	All	FSL-FIRST BLA - FSL-FIRST M12A	2.35854
067_S_0038	MCI	Left	All	FSL-FIRST BLA - FSL-FIRST M12A	2.7242
067_S_0076	AD	Left	All	FSL-FIRST BLA - FSL-FIRST M12A	-6.31543
067_S_0176	MCI	Left	All	FSL-FIRST BLA - FSL-FIRST M12A	1.32211
067_S_0243	MCI	Left	All	FSL-FIRST BLA - FSL-FIRST M12A	-3.87914
067_S_1253	AD	Left	All	FSL-FIRST BLA - FSL-FIRST M12A	-5.36973
073_S_0089	CTRL	Left	All	FSL-FIRST BLA - FSL-FIRST M12A	-3.26207
073_S_0565	AD	Left	All	FSL-FIRST BLA - FSL-FIRST M12A	28.5566
073_S_0746	MCI	Left	All	FSL-FIRST BLA - FSL-FIRST M12A	-1.72868
094_S_0692	CTRL	Left	All	FSL-FIRST BLA - FSL-FIRST M12A	-0.539309
094_S_0921	MCI	Left	All	FSL-FIRST BLA - FSL-FIRST M12A	-2.4428
094_S_1090	AD	Left	All	FSL-FIRST BLA - FSL-FIRST M12A	-7.9341
094_S_1402	AD	Left	All	FSL-FIRST BLA - FSL-FIRST M12A	-13.0109
098_S_0896	CTRL	Left	All	FSL-FIRST BLA - FSL-FIRST M12A	1.22132
099_S_0291	MCI	Left	All	FSL-FIRST BLA - FSL-FIRST M12A	-1.56063
099_S_0352	CTRL	Left	All	FSL-FIRST BLA - FSL-FIRST M12A	-2.21112
099_S_0533	CTRL	Left	All	FSL-FIRST BLA - FSL-FIRST M12A	-9.48162
099_S_0880	MCI	Left	All	FSL-FIRST BLA - FSL-FIRST M12A	-3.58652
099_S_1034	MCI	Left	All	FSL-FIRST BLA - FSL-FIRST M12A	-0.783896
114_S_0378	MCI	Left	All	FSL-FIRST BLA - FSL-FIRST M12A	2.24343
114_S_0410	MCI	Left	All	FSL-FIRST BLA - FSL-FIRST M12A	-7.36955
116_S_0361	MCI	Left	All	FSL-FIRST BLA - FSL-FIRST M12A	-4.1407
127_S_0112	MCI	Left	All	FSL-FIRST BLA - FSL-FIRST M12A	-3.16176
127_S_0754	AD	Left	All	FSL-FIRST BLA - FSL-FIRST M12A	-4.92512
127_S_1140	MCI	Left	All	FSL-FIRST BLA - FSL-FIRST M12A	-5.51984
136_S_0107	MCI	Left	All	FSL-FIRST BLA - FSL-FIRST M12A	0.060068
136_S_0186	CTRL	Left	All	FSL-FIRST BLA - FSL-FIRST M12A	-1.4286
137_S_0158	MCI	Left	All	FSL-FIRST BLA - FSL-FIRST M12A	-1.27452
137_S_0366	AD	Left	All	FSL-FIRST BLA - FSL-FIRST M12A	-6.70188
137_S_0973	MCI	Left	All	FSL-FIRST BLA - FSL-FIRST M12A	9.7861
137_S_1414	MCI	Left	All	FSL-FIRST BLA - FSL-FIRST M12A	2.96363
141_S_1052	MCI	Left	All	FSL-FIRST BLA - FSL-FIRST M12A	-4.54214
002_S_0559	CTRL	Right	All	FSL-FIRST BLA - FSL-FIRST M12A	1.07053
002_S_0685	CTRL	Right	All	FSL-FIRST BLA - FSL-FIRST M12A	-4.36647
005_S_1341	AD	Right	All	FSL-FIRST BLA - FSL-FIRST M12A	-2.81518
007_S_0070	CTRL	Right	All	FSL-FIRST BLA - FSL-FIRST M12A	8.41405
009_S_0751	CTRL	Right	All	FSL-FIRST BLA - FSL-FIRST M12A	2.06469
012_S_0720	AD	Right	All	FSL-FIRST BLA - FSL-FIRST M12A	-9.24227
014_S_0519	CTRL	Right	All	FSL-FIRST BLA - FSL-FIRST M12A	-5.39987
018_S_0286	AD	Right	All	FSL-FIRST BLA - FSL-FIRST M12A	-0.574281
020_S_0097	CTRL	Right	All	FSL-FIRST BLA - FSL-FIRST M12A	-6.9849
020_S_0213	AD	Right	All	FSL-FIRST BLA - FSL-FIRST M12A	-5.72254
022_S_0543	AD	Right	All	FSL-FIRST BLA - FSL-FIRST M12A	-12.2411
022_S_1097	MCI	Right	All	FSL-FIRST BLA - FSL-FIRST M12A	1.09243
022_S_1351	MCI	Right	All	FSL-FIRST BLA - FSL-FIRST M12A	-0.0166931
023_S_0083	AD	Right	All	FSL-FIRST BLA - FSL-FIRST M12A	-1.14091
024_S_1171	AD	Right	All	FSL-FIRST BLA - FSL-FIRST M12A	1.40831
027_S_0120	CTRL	Right	All	FSL-FIRST BLA - FSL-FIRST M12A	1.20211
029_S_0843	CTRL	Right	All	FSL-FIRST BLA - FSL-FIRST M12A	-3.28232
031_S_0618	CTRL	Right	All	FSL-FIRST BLA - FSL-FIRST M12A	4.22065
033_S_0923	CTRL	Right	All	FSL-FIRST BLA - FSL-FIRST M12A	-5.96072
033_S_1281	AD	Right	All	FSL-FIRST BLA - FSL-FIRST M12A	-4.48268
033_S_1285	AD	Right	All	FSL-FIRST BLA - FSL-FIRST M12A	-7.13489
035_S_0341	AD	Right	All	FSL-FIRST BLA - FSL-FIRST M12A	-3.07006
036_S_0672	CTRL	Right	All	FSL-FIRST BLA - FSL-FIRST M12A	0.648967
036_S_0748	MCI	Right	All	FSL-FIRST BLA - FSL-FIRST M12A	-1.15644
037_S_0552	MCI	Right	All	FSL-FIRST BLA - FSL-FIRST M12A	-3.79895
041_S_0314	MCI	Right	All	FSL-FIRST BLA - FSL-FIRST M12A	7.561
041_S_0598	MCI	Right	All	FSL-FIRST BLA - FSL-FIRST M12A	3.19731
041_S_1002	CTRL	Right	All	FSL-FIRST BLA - FSL-FIRST M12A	1.01505
041_S_1010	MCI	Right	All	FSL-FIRST BLA - FSL-FIRST M12A	-9.18795
041_S_1260	MCI	Right	All	FSL-FIRST BLA - FSL-FIRST M12A	3.05548
052_S_1352	MCI	Right	All	FSL-FIRST BLA - FSL-FIRST M12A	-1.54628
057_S_0474	AD	Right	All	FSL-FIRST BLA - FSL-FIRST M12A	-10.6592
057_S_0779	CTRL	Right	All	FSL-FIRST BLA - FSL-FIRST M12A	-2.77974
057_S_0941	MCI	Right	All	FSL-FIRST BLA - FSL-FIRST M12A	-11.3941
057_S_1217	MCI	Right	All	FSL-FIRST BLA - FSL-FIRST M12A	-3.00752
057_S_1269	MCI	Right	All	FSL-FIRST BLA - FSL-FIRST M12A	-1.40481
057_S_1371	AD	Right	All	FSL-FIRST BLA - FSL-FIRST M12A	-2.75476
062_S_0690	AD	Right	All	FSL-FIRST BLA - FSL-FIRST M12A	-4.83727
062_S_0768	CTRL	Right	All	FSL-FIRST BLA - FSL-FIRST M12A	-3.10708
067_S_0038	MCI	Right	All	FSL-FIRST BLA - FSL-FIRST M12A	-1.63649
067_S_0076	AD	Right	All	FSL-FIRST BLA - FSL-FIRST M12A	-6.25327
067_S_0176	MCI	Right	All	FSL-FIRST BLA - FSL-FIRST M12A	-9.16761
067_S_0243	MCI	Right	All	FSL-FIRST BLA - FSL-FIRST M12A	-1.40351
067_S_1253	AD	Right	All	FSL-FIRST BLA - FSL-FIRST M12A	-0.311565
073_S_0089	CTRL	Right	All	FSL-FIRST BLA - FSL-FIRST M12A	0.405714
073_S_0565	AD	Right	All	FSL-FIRST BLA - FSL-FIRST M12A	-4.72438
073_S_0746	MCI	Right	All	FSL-FIRST BLA - FSL-FIRST M12A	-2.33227
094_S_0692	CTRL	Right	All	FSL-FIRST BLA - FSL-FIRST M12A	-8.30991
094_S_0921	MCI	Right	All	FSL-FIRST BLA - FSL-FIRST M12A	-9.52975
094_S_1090	AD	Right	All	FSL-FIRST BLA - FSL-FIRST M12A	-5.85805
094_S_1402	AD	Right	All	FSL-FIRST BLA - FSL-FIRST M12A	-15.3497
098_S_0896	CTRL	Right	All	FSL-FIRST BLA - FSL-FIRST M12A	-0.391057
099_S_0291	MCI	Right	All	FSL-FIRST BLA - FSL-FIRST M12A	-3.20618
099_S_0352	CTRL	Right	All	FSL-FIRST BLA - FSL-FIRST M12A	2.52816
099_S_0533	CTRL	Right	All	FSL-FIRST BLA - FSL-FIRST M12A	2.21157
099_S_0880	MCI	Right	All	FSL-FIRST BLA - FSL-FIRST M12A	-1.83152
099_S_1034	MCI	Right	All	FSL-FIRST BLA - FSL-FIRST M12A	-4.34435
114_S_0378	MCI	Right	All	FSL-FIRST BLA - FSL-FIRST M12A	0.701251
114_S_0410	MCI	Right	All	FSL-FIRST BLA - FSL-FIRST M12A	-1.69512
116_S_0361	MCI	Right	All	FSL-FIRST BLA - FSL-FIRST M12A	0.383552
127_S_0112	MCI	Right	All	FSL-FIRST BLA - FSL-FIRST M12A	-1.49424
127_S_0754	AD	Right	All	FSL-FIRST BLA - FSL-FIRST M12A	-3.02151
127_S_1140	MCI	Right	All	FSL-FIRST BLA - FSL-FIRST M12A	-2.52121
136_S_0107	MCI	Right	All	FSL-FIRST BLA - FSL-FIRST M12A	-3.54674
136_S_0186	CTRL	Right	All	FSL-FIRST BLA - FSL-FIRST M12A	-0.301926
137_S_0158	MCI	Right	All	FSL-FIRST BLA - FSL-FIRST M12A	-5.74698
137_S_0366	AD	Right	All	FSL-FIRST BLA - FSL-FIRST M12A	-11.6163
137_S_0973	MCI	Right	All	FSL-FIRST BLA - FSL-FIRST M12A	1.464
137_S_1414	MCI	Right	All	FSL-FIRST BLA - FSL-FIRST M12A	-6.36015
141_S_1052	MCI	Right	All	FSL-FIRST BLA - FSL-FIRST M12A	-8.06259
002_S_0559	CTRL	Left	All	FSL-FIRST BLB - FSL-FIRST M12B	2.20287
002_S_0685	CTRL	Left	All	FSL-FIRST BLB - FSL-FIRST M12B	-4.24797
005_S_1341	AD	Left	All	FSL-FIRST BLB - FSL-FIRST M12B	-2.36545
007_S_0070	CTRL	Left	All	FSL-FIRST BLB - FSL-FIRST M12B	-8.42418
009_S_0751	CTRL	Left	All	FSL-FIRST BLB - FSL-FIRST M12B	0.239562
012_S_0720	AD	Left	All	FSL-FIRST BLB - FSL-FIRST M12B	-4.58768
014_S_0519	CTRL	Left	All	FSL-FIRST BLB - FSL-FIRST M12B	-5.53711
018_S_0286	AD	Left	All	FSL-FIRST BLB - FSL-FIRST M12B	-0.173602
020_S_0097	CTRL	Left	All	FSL-FIRST BLB - FSL-FIRST M12B	1.38653
020_S_0213	AD	Left	All	FSL-FIRST BLB - FSL-FIRST M12B	-2.32879
022_S_0543	AD	Left	All	FSL-FIRST BLB - FSL-FIRST M12B	-16.2012
022_S_1097	MCI	Left	All	FSL-FIRST BLB - FSL-FIRST M12B	0.730031
022_S_1351	MCI	Left	All	FSL-FIRST BLB - FSL-FIRST M12B	0.767787
023_S_0083	AD	Left	All	FSL-FIRST BLB - FSL-FIRST M12B	-2.82918
024_S_1171	AD	Left	All	FSL-FIRST BLB - FSL-FIRST M12B	3.67431
027_S_0120	CTRL	Left	All	FSL-FIRST BLB - FSL-FIRST M12B	-4.48837
029_S_0843	CTRL	Left	All	FSL-FIRST BLB - FSL-FIRST M12B	-1.93711
031_S_0618	CTRL	Left	All	FSL-FIRST BLB - FSL-FIRST M12B	-6.01079
033_S_0923	CTRL	Left	All	FSL-FIRST BLB - FSL-FIRST M12B	1.10567
033_S_1281	AD	Left	All	FSL-FIRST BLB - FSL-FIRST M12B	-2.12664
033_S_1285	AD	Left	All	FSL-FIRST BLB - FSL-FIRST M12B	-0.798699
035_S_0341	AD	Left	All	FSL-FIRST BLB - FSL-FIRST M12B	-4.07131
036_S_0672	CTRL	Left	All	FSL-FIRST BLB - FSL-FIRST M12B	3.86828
036_S_0748	MCI	Left	All	FSL-FIRST BLB - FSL-FIRST M12B	-5.00494
037_S_0552	MCI	Left	All	FSL-FIRST BLB - FSL-FIRST M12B	-2.47467
041_S_0314	MCI	Left	All	FSL-FIRST BLB - FSL-FIRST M12B	-11.7234
041_S_0598	MCI	Left	All	FSL-FIRST BLB - FSL-FIRST M12B	-1.32652
041_S_1002	CTRL	Left	All	FSL-FIRST BLB - FSL-FIRST M12B	11.0382
041_S_1010	MCI	Left	All	FSL-FIRST BLB - FSL-FIRST M12B	-0.515733
041_S_1260	MCI	Left	All	FSL-FIRST BLB - FSL-FIRST M12B	-0.254891
052_S_1352	MCI	Left	All	FSL-FIRST BLB - FSL-FIRST M12B	-3.65359
057_S_0474	AD	Left	All	FSL-FIRST BLB - FSL-FIRST M12B	-9.68089
057_S_0779	CTRL	Left	All	FSL-FIRST BLB - FSL-FIRST M12B	0.89181
057_S_0941	MCI	Left	All	FSL-FIRST BLB - FSL-FIRST M12B	-5.58446
057_S_1217	MCI	Left	All	FSL-FIRST BLB - FSL-FIRST M12B	3.29364
057_S_1269	MCI	Left	All	FSL-FIRST BLB - FSL-FIRST M12B	2.12062
057_S_1371	AD	Left	All	FSL-FIRST BLB - FSL-FIRST M12B	-6.22213
062_S_0690	AD	Left	All	FSL-FIRST BLB - FSL-FIRST M12B	-8.86335
062_S_0768	CTRL	Left	All	FSL-FIRST BLB - FSL-FIRST M12B	0.767048
067_S_0038	MCI	Left	All	FSL-FIRST BLB - FSL-FIRST M12B	-2.61765
067_S_0076	AD	Left	All	FSL-FIRST BLB - FSL-FIRST M12B	-2.23885
067_S_0176	MCI	Left	All	FSL-FIRST BLB - FSL-FIRST M12B	-2.91992
067_S_0243	MCI	Left	All	FSL-FIRST BLB - FSL-FIRST M12B	-3.30705
067_S_1253	AD	Left	All	FSL-FIRST BLB - FSL-FIRST M12B	1.34704
073_S_0089	CTRL	Left	All	FSL-FIRST BLB - FSL-FIRST M12B	-3.02184
073_S_0565	AD	Left	All	FSL-FIRST BLB - FSL-FIRST M12B	-24.1078
073_S_0746	MCI	Left	All	FSL-FIRST BLB - FSL-FIRST M12B	0.254449
094_S_0692	CTRL	Left	All	FSL-FIRST BLB - FSL-FIRST M12B	0.15078
094_S_0921	MCI	Left	All	FSL-FIRST BLB - FSL-FIRST M12B	-4.60166
094_S_1090	AD	Left	All	FSL-FIRST BLB - FSL-FIRST M12B	-7.199
094_S_1402	AD	Left	All	FSL-FIRST BLB - FSL-FIRST M12B	-7.70202
098_S_0896	CTRL	Left	All	FSL-FIRST BLB - FSL-FIRST M12B	-2.12015
099_S_0291	MCI	Left	All	FSL-FIRST BLB - FSL-FIRST M12B	-1.66119
099_S_0352	CTRL	Left	All	FSL-FIRST BLB - FSL-FIRST M12B	-2.26069
099_S_0533	CTRL	Left	All	FSL-FIRST BLB - FSL-FIRST M12B	-0.380405
099_S_0880	MCI	Left	All	FSL-FIRST BLB - FSL-FIRST M12B	-2.88287
099_S_1034	MCI	Left	All	FSL-FIRST BLB - FSL-FIRST M12B	-1.91997
114_S_0378	MCI	Left	All	FSL-FIRST BLB - FSL-FIRST M12B	-5.35442
114_S_0410	MCI	Left	All	FSL-FIRST BLB - FSL-FIRST M12B	-4.74671
116_S_0361	MCI	Left	All	FSL-FIRST BLB - FSL-FIRST M12B	-2.01486
127_S_0112	MCI	Left	All	FSL-FIRST BLB - FSL-FIRST M12B	-2.35236
127_S_0754	AD	Left	All	FSL-FIRST BLB - FSL-FIRST M12B	-3.3878
127_S_1140	MCI	Left	All	FSL-FIRST BLB - FSL-FIRST M12B	-5.05639
136_S_0107	MCI	Left	All	FSL-FIRST BLB - FSL-FIRST M12B	-0.79442
136_S_0186	CTRL	Left	All	FSL-FIRST BLB - FSL-FIRST M12B	-4.67956
137_S_0158	MCI	Left	All	FSL-FIRST BLB - FSL-FIRST M12B	-4.81076
137_S_0366	AD	Left	All	FSL-FIRST BLB - FSL-FIRST M12B	-8.63966
137_S_0973	MCI	Left	All	FSL-FIRST BLB - FSL-FIRST M12B	1.38113
137_S_1414	MCI	Left	All	FSL-FIRST BLB - FSL-FIRST M12B	1.89989
141_S_1052	MCI	Left	All	FSL-FIRST BLB - FSL-FIRST M12B	-0.560695
002_S_0559	CTRL	Right	All	FSL-FIRST BLB - FSL-FIRST M12B	-8.28641
002_S_0685	CTRL	Right	All	FSL-FIRST BLB - FSL-FIRST M12B	-3.96359
005_S_1341	AD	Right	All	FSL-FIRST BLB - FSL-FIRST M12B	-3.0667
007_S_0070	CTRL	Right	All	FSL-FIRST BLB - FSL-FIRST M12B	-11.4373
009_S_0751	CTRL	Right	All	FSL-FIRST BLB - FSL-FIRST M12B	-0.687605
012_S_0720	AD	Right	All	FSL-FIRST BLB - FSL-FIRST M12B	-11.0606
014_S_0519	CTRL	Right	All	FSL-FIRST BLB - FSL-FIRST M12B	-4.13691
018_S_0286	AD	Right	All	FSL-FIRST BLB - FSL-FIRST M12B	-3.53857
020_S_0097	CTRL	Right	All	FSL-FIRST BLB - FSL-FIRST M12B	-6.40851
020_S_0213	AD	Right	All	FSL-FIRST BLB - FSL-FIRST M12B	-3.7623
022_S_0543	AD	Right	All	FSL-FIRST BLB - FSL-FIRST M12B	0.722288
022_S_1097	MCI	Right	All	FSL-FIRST BLB - FSL-FIRST M12B	0.344342
022_S_1351	MCI	Right	All	FSL-FIRST BLB - FSL-FIRST M12B	4.51552
023_S_0083	AD	Right	All	FSL-FIRST BLB - FSL-FIRST M12B	-5.13724
024_S_1171	AD	Right	All	FSL-FIRST BLB - FSL-FIRST M12B	-2.52203
027_S_0120	CTRL	Right	All	FSL-FIRST BLB - FSL-FIRST M12B	-2.49038
029_S_0843	CTRL	Right	All	FSL-FIRST BLB - FSL-FIRST M12B	-4.17867
031_S_0618	CTRL	Right	All	FSL-FIRST BLB - FSL-FIRST M12B	1.92598
033_S_0923	CTRL	Right	All	FSL-FIRST BLB - FSL-FIRST M12B	0.864433
033_S_1281	AD	Right	All	FSL-FIRST BLB - FSL-FIRST M12B	-1.7579
033_S_1285	AD	Right	All	FSL-FIRST BLB - FSL-FIRST M12B	2.54253
035_S_0341	AD	Right	All	FSL-FIRST BLB - FSL-FIRST M12B	44.4225
036_S_0672	CTRL	Right	All	FSL-FIRST BLB - FSL-FIRST M12B	2.0827
036_S_0748	MCI	Right	All	FSL-FIRST BLB - FSL-FIRST M12B	-4.62041
037_S_0552	MCI	Right	All	FSL-FIRST BLB - FSL-FIRST M12B	-3.17357
041_S_0314	MCI	Right	All	FSL-FIRST BLB - FSL-FIRST M12B	-0.851526
041_S_0598	MCI	Right	All	FSL-FIRST BLB - FSL-FIRST M12B	-4.61103
041_S_1002	CTRL	Right	All	FSL-FIRST BLB - FSL-FIRST M12B	3.84607
041_S_1010	MCI	Right	All	FSL-FIRST BLB - FSL-FIRST M12B	-3.0238
041_S_1260	MCI	Right	All	FSL-FIRST BLB - FSL-FIRST M12B	-4.98045
052_S_1352	MCI	Right	All	FSL-FIRST BLB - FSL-FIRST M12B	-6.40703
057_S_0474	AD	Right	All	FSL-FIRST BLB - FSL-FIRST M12B	-8.18609
057_S_0779	CTRL	Right	All	FSL-FIRST BLB - FSL-FIRST M12B	-5.63882
057_S_0941	MCI	Right	All	FSL-FIRST BLB - FSL-FIRST M12B	-8.94598
057_S_1217	MCI	Right	All	FSL-FIRST BLB - FSL-FIRST M12B	-1.42809
057_S_1269	MCI	Right	All	FSL-FIRST BLB - FSL-FIRST M12B	2.30933
057_S_1371	AD	Right	All	FSL-FIRST BLB - FSL-FIRST M12B	-0.474148
062_S_0690	AD	Right	All	FSL-FIRST BLB - FSL-FIRST M12B	-13.73
062_S_0768	CTRL	Right	All	FSL-FIRST BLB - FSL-FIRST M12B	-0.734015
067_S_0038	MCI	Right	All	FSL-FIRST BLB - FSL-FIRST M12B	-3.17033
067_S_0076	AD	Right	All	FSL-FIRST BLB - FSL-FIRST M12B	5.23508
067_S_0176	MCI	Right	All	FSL-FIRST BLB - FSL-FIRST M12B	-8.35928
067_S_0243	MCI	Right	All	FSL-FIRST BLB - FSL-FIRST M12B	-4.93432
067_S_1253	AD	Right	All	FSL-FIRST BLB - FSL-FIRST M12B	3.6033
073_S_0089	CTRL	Right	All	FSL-FIRST BLB - FSL-FIRST M12B	4.90955
073_S_0565	AD	Right	All	FSL-FIRST BLB - FSL-FIRST M12B	14.8024
073_S_0746	MCI	Right	All	FSL-FIRST BLB - FSL-FIRST M12B	-4.02721
094_S_0692	CTRL	Right	All	FSL-FIRST BLB - FSL-FIRST M12B	-0.929605
094_S_0921	MCI	Right	All	FSL-FIRST BLB - FSL-FIRST M12B	-4.68409
094_S_1090	AD	Right	All	FSL-FIRST BLB - FSL-FIRST M12B	-4.74788
094_S_1402	AD	Right	All	FSL-FIRST BLB - FSL-FIRST M12B	-14.3681
098_S_0896	CTRL	Right	All	FSL-FIRST BLB - FSL-FIRST M12B	-1.67043
099_S_0291	MCI	Right	All	FSL-FIRST BLB - FSL-FIRST M12B	-2.87571
099_S_0352	CTRL	Right	All	FSL-FIRST BLB - FSL-FIRST M12B	-0.459522
099_S_0533	CTRL	Right	All	FSL-FIRST BLB - FSL-FIRST M12B	0.682854
099_S_0880	MCI	Right	All	FSL-FIRST BLB - FSL-FIRST M12B	-14.173
099_S_1034	MCI	Right	All	FSL-FIRST BLB - FSL-FIRST M12B	-9.24659
114_S_0378	MCI	Right	All	FSL-FIRST BLB - FSL-FIRST M12B	-4.14223
114_S_0410	MCI	Right	All	FSL-FIRST BLB - FSL-FIRST M12B	-2.91635
116_S_0361	MCI	Right	All	FSL-FIRST BLB - FSL-FIRST M12B	-6.55874
127_S_0112	MCI	Right	All	FSL-FIRST BLB - FSL-FIRST M12B	-5.28737
127_S_0754	AD	Right	All	FSL-FIRST BLB - FSL-FIRST M12B	-3.67472
127_S_1140	MCI	Right	All	FSL-FIRST BLB - FSL-FIRST M12B	-5.77238
136_S_0107	MCI	Right	All	FSL-FIRST BLB - FSL-FIRST M12B	-4.27863
136_S_0186	CTRL	Right	All	FSL-FIRST BLB - FSL-FIRST M12B	-2.50091
137_S_0158	MCI	Right	All	FSL-FIRST BLB - FSL-FIRST M12B	-1.58822
137_S_0366	AD	Right	All	FSL-FIRST BLB - FSL-FIRST M12B	-10.1415
137_S_0973	MCI	Right	All	FSL-FIRST BLB - FSL-FIRST M12B	3.35416
137_S_1414	MCI	Right	All	FSL-FIRST BLB - FSL-FIRST M12B	-6.11868
141_S_1052	MCI	Right	All	FSL-FIRST BLB - FSL-FIRST M12B	1.85795
002_S_0559	CTRL	Left	All	FS BLA - FS M12A	-5.56665
002_S_0685	CTRL	Left	All	FS BLA - FS M12A	-4.6738
005_S_1341	AD	Left	All	FS BLA - FS M12A	4.47958
007_S_0070	CTRL	Left	All	FS BLA - FS M12A	-1.21022
009_S_0751	CTRL	Left	All	FS BLA - FS M12A	-3.50953
012_S_0720	AD	Left	All	FS BLA - FS M12A	7.93814
014_S_0519	CTRL	Left	All	FS BLA - FS M12A	4.2566
018_S_0286	AD	Left	All	FS BLA - FS M12A	-7.81668
020_S_0097	CTRL	Left	All	FS BLA - FS M12A	0.591338
020_S_0213	AD	Left	All	FS BLA - FS M12A	3.21977
022_S_0543	AD	Left	All	FS BLA - FS M12A	-5.49555
022_S_1097	MCI	Left	All	FS BLA - FS M12A	4.08707
022_S_1351	MCI	Left	All	FS BLA - FS M12A	-2.43908
023_S_0083	AD	Left	All	FS BLA - FS M12A	1.73838
024_S_1171	AD	Left	All	FS BLA - FS M12A	-1.96064
027_S_0120	CTRL	Left	All	FS BLA - FS M12A	-5.16122
029_S_0843	CTRL	Left	All	FS BLA - FS M12A	2.21185
031_S_0618	CTRL	Left	All	FS BLA - FS M12A	-6.56532
033_S_0923	CTRL	Left	All	FS BLA - FS M12A	3.59879
033_S_1281	AD	Left	All	FS BLA - FS M12A	-9.41034
033_S_1285	AD	Left	All	FS BLA - FS M12A	-8.09439
035_S_0341	AD	Left	All	FS BLA - FS M12A	8.76251
036_S_0672	CTRL	Left	All	FS BLA - FS M12A	-0.853551
036_S_0748	MCI	Left	All	FS BLA - FS M12A	-12.2792
037_S_0552	MCI	Left	All	FS BLA - FS M12A	-3.50544
041_S_0314	MCI	Left	All	FS BLA - FS M12A	0.348445
041_S_0598	MCI	Left	All	FS BLA - FS M12A	-1.70705
041_S_1002	CTRL	Left	All	FS BLA - FS M12A	0.638888
041_S_1010	MCI	Left	All	FS BLA - FS M12A	1.67675
041_S_1260	MCI	Left	All	FS BLA - FS M12A	-6.38856
052_S_1352	MCI	Left	All	FS BLA - FS M12A	0.0831129
057_S_0474	AD	Left	All	FS BLA - FS M12A	-16.9279
057_S_0779	CTRL	Left	All	FS BLA - FS M12A	-6.82063
057_S_0941	MCI	Left	All	FS BLA - FS M12A	-4.16006
057_S_1217	MCI	Left	All	FS BLA - FS M12A	0.878238
057_S_1269	MCI	Left	All	FS BLA - FS M12A	-1.26971
057_S_1371	AD	Left	All	FS BLA - FS M12A	-8.93502
062_S_0690	AD	Left	All	FS BLA - FS M12A	-5.36005
062_S_0768	CTRL	Left	All	FS BLA - FS M12A	-1.83698
067_S_0038	MCI	Left	All	FS BLA - FS M12A	-9.66456
067_S_0076	AD	Left	All	FS BLA - FS M12A	-18.4136
067_S_0176	MCI	Left	All	FS BLA - FS M12A	-3.72262
067_S_0243	MCI	Left	All	FS BLA - FS M12A	-6.6903
067_S_1253	AD	Left	All	FS BLA - FS M12A	-10.3106
073_S_0089	CTRL	Left	All	FS BLA - FS M12A	0.0164493
073_S_0565	AD	Left	All	FS BLA - FS M12A	-5.55893
073_S_0746	MCI	Left	All	FS BLA - FS M12A	-6.28045
094_S_0692	CTRL	Left	All	FS BLA - FS M12A	-5.71772
094_S_0921	MCI	Left	All	FS BLA - FS M12A	-8.24374
094_S_1090	AD	Left	All	FS BLA - FS M12A	-8.16506
094_S_1402	AD	Left	All	FS BLA - FS M12A	-8.51014
098_S_0896	CTRL	Left	All	FS BLA - FS M12A	-3.23215
099_S_0291	MCI	Left	All	FS BLA - FS M12A	-1.66498
099_S_0352	CTRL	Left	All	FS BLA - FS M12A	-3.15703
099_S_0533	CTRL	Left	All	FS BLA - FS M12A	0.705414
099_S_0880	MCI	Left	All	FS BLA - FS M12A	-9.3264
099_S_1034	MCI	Left	All	FS BLA - FS M12A	9.74139
114_S_0378	MCI	Left	All	FS BLA - FS M12A	-9.07511
114_S_0410	MCI	Left	All	FS BLA - FS M12A	3.83132
116_S_0361	MCI	Left	All	FS BLA - FS M12A	-9.93672
127_S_0112	MCI	Left	All	FS BLA - FS M12A	-4.32474
127_S_0754	AD	Left	All	FS BLA - FS M12A	-3.11358
127_S_1140	MCI	Left	All	FS BLA - FS M12A	-5.31572
136_S_0107	MCI	Left	All	FS BLA - FS M12A	0.300915
136_S_0186	CTRL	Left	All	FS BLA - FS M12A	3.42899
137_S_0158	MCI	Left	All	FS BLA - FS M12A	-8.43615
137_S_0366	AD	Left	All	FS BLA - FS M12A	-2.7508
137_S_0973	MCI	Left	All	FS BLA - FS M12A	-0.0141258
137_S_1414	MCI	Left	All	FS BLA - FS M12A	9.27183
141_S_1052	MCI	Left	All	FS BLA - FS M12A	-2.87291
002_S_0559	CTRL	Right	All	FS BLA - FS M12A	-11.1991
002_S_0685	CTRL	Right	All	FS BLA - FS M12A	-4.27703
005_S_1341	AD	Right	All	FS BLA - FS M12A	-6.63521
007_S_0070	CTRL	Right	All	FS BLA - FS M12A	-5.16412
009_S_0751	CTRL	Right	All	FS BLA - FS M12A	-7.78428
012_S_0720	AD	Right	All	FS BLA - FS M12A	4.74173
014_S_0519	CTRL	Right	All	FS BLA - FS M12A	4.11432
018_S_0286	AD	Right	All	FS BLA - FS M12A	-6.85229
020_S_0097	CTRL	Right	All	FS BLA - FS M12A	3.15214
020_S_0213	AD	Right	All	FS BLA - FS M12A	-3.19587
022_S_0543	AD	Right	All	FS BLA - FS M12A	-2.26476
022_S_1097	MCI	Right	All	FS BLA - FS M12A	3.32902
022_S_1351	MCI	Right	All	FS BLA - FS M12A	-2.07006
023_S_0083	AD	Right	All	FS BLA - FS M12A	-9.90175
024_S_1171	AD	Right	All	FS BLA - FS M12A	-7.33906
027_S_0120	CTRL	Right	All	FS BLA - FS M12A	-5.82815
029_S_0843	CTRL	Right	All	FS BLA - FS M12A	-1.7014
031_S_0618	CTRL	Right	All	FS BLA - FS M12A	7.26674
033_S_0923	CTRL	Right	All	FS BLA - FS M12A	10.1731
033_S_1281	AD	Right	All	FS BLA - FS M12A	-55.1198
033_S_1285	AD	Right	All	FS BLA - FS M12A	-5.12447
035_S_0341	AD	Right	All	FS BLA - FS M12A	-2.76316
036_S_0672	CTRL	Right	All	FS BLA - FS M12A	1.84978
036_S_0748	MCI	Right	All	FS BLA - FS M12A	-9.80195
037_S_0552	MCI	Right	All	FS BLA - FS M12A	-3.46831
041_S_0314	MCI	Right	All	FS BLA - FS M12A	4.90747
041_S_0598	MCI	Right	All	FS BLA - FS M12A	-3.65371
041_S_1002	CTRL	Right	All	FS BLA - FS M12A	1.2684
041_S_1010	MCI	Right	All	FS BLA - FS M12A	0.344329
041_S_1260	MCI	Right	All	FS BLA - FS M12A	3.63619
052_S_1352	MCI	Right	All	FS BLA - FS M12A	0.728452
057_S_0474	AD	Right	All	FS BLA - FS M12A	0.622232
057_S_0779	CTRL	Right	All	FS BLA - FS M12A	-8.80802
057_S_0941	MCI	Right	All	FS BLA - FS M12A	-12.4088
057_S_1217	MCI	Right	All	FS BLA - FS M12A	-0.236683
057_S_1269	MCI	Right	All	FS BLA - FS M12A	0.247584
057_S_1371	AD	Right	All	FS BLA - FS M12A	4.09971
062_S_0690	AD	Right	All	FS BLA - FS M12A	-2.3771
062_S_0768	CTRL	Right	All	FS BLA - FS M12A	-3.92588
067_S_0038	MCI	Right	All	FS BLA - FS M12A	0.914109
067_S_0076	AD	Right	All	FS BLA - FS M12A	-9.32014
067_S_0176	MCI	Right	All	FS BLA - FS M12A	-13.8719
067_S_0243	MCI	Right	All	FS BLA - FS M12A	-7.32713
067_S_1253	AD	Right	All	FS BLA - FS M12A	-0.94525
073_S_0089	CTRL	Right	All	FS BLA - FS M12A	1.15332
073_S_0565	AD	Right	All	FS BLA - FS M12A	1.82428
073_S_0746	MCI	Right	All	FS BLA - FS M12A	-3.27477
094_S_0692	CTRL	Right	All	FS BLA - FS M12A	-10.9167
094_S_0921	MCI	Right	All	FS BLA - FS M12A	-3.07973
094_S_1090	AD	Right	All	FS BLA - FS M12A	-12.3269
094_S_1402	AD	Right	All	FS BLA - FS M12A	-4.52953
098_S_0896	CTRL	Right	All	FS BLA - FS M12A	-9.56617
099_S_0291	MCI	Right	All	FS BLA - FS M12A	-9.2146
099_S_0352	CTRL	Right	All	FS BLA - FS M12A	11.9185
099_S_0533	CTRL	Right	All	FS BLA - FS M12A	0.380437
099_S_0880	MCI	Right	All	FS BLA - FS M12A	45.64
099_S_1034	MCI	Right	All	FS BLA - FS M12A	1.01367
114_S_0378	MCI	Right	All	FS BLA - FS M12A	-6.61058
114_S_0410	MCI	Right	All	FS BLA - FS M12A	-6.17568
116_S_0361	MCI	Right	All	FS BLA - FS M12A	-3.70355
127_S_0112	MCI	Right	All	FS BLA - FS M12A	-8.61798
127_S_0754	AD	Right	All	FS BLA - FS M12A	-7.38437
127_S_1140	MCI	Right	All	FS BLA - FS M12A	-10.3104
136_S_0107	MCI	Right	All	FS BLA - FS M12A	-2.85996
136_S_0186	CTRL	Right	All	FS BLA - FS M12A	7.94386
137_S_0158	MCI	Right	All	FS BLA - FS M12A	-1.04001
137_S_0366	AD	Right	All	FS BLA - FS M12A	-13.555
137_S_0973	MCI	Right	All	FS BLA - FS M12A	7.13655
137_S_1414	MCI	Right	All	FS BLA - FS M12A	8.93039
141_S_1052	MCI	Right	All	FS BLA - FS M12A	-3.31132
002_S_0559	CTRL	Left	All	FS BLB - FS M12B	-6.7482
002_S_0685	CTRL	Left	All	FS BLB - FS M12B	-4.85022
005_S_1341	AD	Left	All	FS BLB - FS M12B	-5.5445
007_S_0070	CTRL	Left	All	FS BLB - FS M12B	-0.484516
009_S_0751	CTRL	Left	All	FS BLB - FS M12B	-3.37116
012_S_0720	AD	Left	All	FS BLB - FS M12B	2.78063
014_S_0519	CTRL	Left	All	FS BLB - FS M12B	4.64497
018_S_0286	AD	Left	All	FS BLB - FS M12B	-2.81356
020_S_0097	CTRL	Left	All	FS BLB - FS M12B	2.29341
020_S_0213	AD	Left	All	FS BLB - FS M12B	9.95214
022_S_0543	AD	Left	All	FS BLB - FS M12B	-2.44374
022_S_1097	MCI	Left	All	FS BLB - FS M12B	-2.04639
022_S_1351	MCI	Left	All	FS BLB - FS M12B	3.48137
023_S_0083	AD	Left	All	FS BLB - FS M12B	1.93052
024_S_1171	AD	Left	All	FS BLB - FS M12B	-2.40877
027_S_0120	CTRL	Left	All	FS BLB - FS M12B	-6.96574
029_S_0843	CTRL	Left	All	FS BLB - FS M12B	5.99979
031_S_0618	CTRL	Left	All	FS BLB - FS M12B	-2.6188
033_S_0923	CTRL	Left	All	FS BLB - FS M12B	6.94792
033_S_1281	AD	Left	All	FS BLB - FS M12B	-7.10963
033_S_1285	AD	Left	All	FS BLB - FS M12B	-4.47916
035_S_0341	AD	Left	All	FS BLB - FS M12B	9.52397
036_S_0672	CTRL	Left	All	FS BLB - FS M12B	0.29522
036_S_0748	MCI	Left	All	FS BLB - FS M12B	-2.74093
037_S_0552	MCI	Left	All	FS BLB - FS M12B	-8.14382
041_S_0314	MCI	Left	All	FS BLB - FS M12B	1.58901
041_S_0598	MCI	Left	All	FS BLB - FS M12B	-2.85919
041_S_1002	CTRL	Left	All	FS BLB - FS M12B	-7.83852
041_S_1010	MCI	Left	All	FS BLB - FS M12B	-14.1932
041_S_1260	MCI	Left	All	FS BLB - FS M12B	-0.178383
052_S_1352	MCI	Left	All	FS BLB - FS M12B	-1.14718
057_S_0474	AD	Left	All	FS BLB - FS M12B	-13.8904
057_S_0779	CTRL	Left	All	FS BLB - FS M12B	5.92143
057_S_0941	MCI	Left	All	FS BLB - FS M12B	-15.2469
057_S_1217	MCI	Left	All	FS BLB - FS M12B	-1.00624
057_S_1269	MCI	Left	All	FS BLB - FS M12B	5.70778
057_S_1371	AD	Left	All	FS BLB - FS M12B	-13.7886
062_S_0690	AD	Left	All	FS BLB - FS M12B	-9.24022
062_S_0768	CTRL	Left	All	FS BLB - FS M12B	-6.34007
067_S_0038	MCI	Left	All	FS BLB - FS M12B	4.98094
067_S_0076	AD	Left	All	FS BLB - FS M12B	-10.6397
067_S_0176	MCI	Left	All	FS BLB - FS M12B	-2.90631
067_S_0243	MCI	Left	All	FS BLB - FS M12B	-8.6429
067_S_1253	AD	Left	All	FS BLB - FS M12B	-3.149
073_S_0089	CTRL	Left	All	FS BLB - FS M12B	1.93614
073_S_0565	AD	Left	All	FS BLB - FS M12B	-32.6363
073_S_0746	MCI	Left	All	FS BLB - FS M12B	-1.14372
094_S_0692	CTRL	Left	All	FS BLB - FS M12B	4.9175
094_S_0921	MCI	Left	All	FS BLB - FS M12B	-4.80349
094_S_1090	AD	Left	All	FS BLB - FS M12B	-7.41604
094_S_1402	AD	Left	All	FS BLB - FS M12B	-4.2655
098_S_0896	CTRL	Left	All	FS BLB - FS M12B	2.63117
099_S_0291	MCI	Left	All	FS BLB - FS M12B	-2.96824
099_S_0352	CTRL	Left	All	FS BLB - FS M12B	0.810049
099_S_0533	CTRL	Left	All	FS BLB - FS M12B	-5.67597
099_S_0880	MCI	Left	All	FS BLB - FS M12B	1.25649
099_S_1034	MCI	Left	All	FS BLB - FS M12B	6.22101
114_S_0378	MCI	Left	All	FS BLB - FS M12B	-12.0451
114_S_0410	MCI	Left	All	FS BLB - FS M12B	-1.13787
116_S_0361	MCI	Left	All	FS BLB - FS M12B	-11.9852
127_S_0112	MCI	Left	All	FS BLB - FS M12B	0.564661
127_S_0754	AD	Left	All	FS BLB - FS M12B	-8.98906
127_S_1140	MCI	Left	All	FS BLB - FS M12B	-5.07956
136_S_0107	MCI	Left	All	FS BLB - FS M12B	0.199667
136_S_0186	CTRL	Left	All	FS BLB - FS M12B	6.55661
137_S_0158	MCI	Left	All	FS BLB - FS M12B	-7.13936
137_S_0366	AD	Left	All	FS BLB - FS M12B	-11.4165
137_S_0973	MCI	Left	All	FS BLB - FS M12B	-1.40346
137_S_1414	MCI	Left	All	FS BLB - FS M12B	4.49082
141_S_1052	MCI	Left	All	FS BLB - FS M12B	-1.70486
002_S_0559	CTRL	Right	All	FS BLB - FS M12B	-7.74331
002_S_0685	CTRL	Right	All	FS BLB - FS M12B	-5.93666
005_S_1341	AD	Right	All	FS BLB - FS M12B	-10.9695
007_S_0070	CTRL	Right	All	FS BLB - FS M12B	-2.36111
009_S_0751	CTRL	Right	All	FS BLB - FS M12B	-2.42501
012_S_0720	AD	Right	All	FS BLB - FS M12B	2.93046
014_S_0519	CTRL	Right	All	FS BLB - FS M12B	1.98598
018_S_0286	AD	Right	All	FS BLB - FS M12B	-7.56863
020_S_0097	CTRL	Right	All	FS BLB - FS M12B	1.38291
020_S_0213	AD	Right	All	FS BLB - FS M12B	-0.361007
022_S_0543	AD	Right	All	FS BLB - FS M12B	-15.0504
022_S_1097	MCI	Right	All	FS BLB - FS M12B	2.46064
022_S_1351	MCI	Right	All	FS BLB - FS M12B	-6.21273
023_S_0083	AD	Right	All	FS BLB - FS M12B	0.516414
024_S_1171	AD	Right	All	FS BLB - FS M12B	-3.3901
027_S_0120	CTRL	Right	All	FS BLB - FS M12B	-4.41506
029_S_0843	CTRL	Right	All	FS BLB - FS M12B	1.50162
031_S_0618	CTRL	Right	All	FS BLB - FS M12B	-9.97205
033_S_0923	CTRL	Right	All	FS BLB - FS M12B	11.5601
033_S_1281	AD	Right	All	FS BLB - FS M12B	-17.5137
033_S_1285	AD	Right	All	FS BLB - FS M12B	-1.53664
035_S_0341	AD	Right	All	FS BLB - FS M12B	-25.77
036_S_0672	CTRL	Right	All	FS BLB - FS M12B	-0.76498
036_S_0748	MCI	Right	All	FS BLB - FS M12B	-10.8435
037_S_0552	MCI	Right	All	FS BLB - FS M12B	-10.526
041_S_0314	MCI	Right	All	FS BLB - FS M12B	4.29426
041_S_0598	MCI	Right	All	FS BLB - FS M12B	-4.45751
041_S_1002	CTRL	Right	All	FS BLB - FS M12B	-1.38529
041_S_1010	MCI	Right	All	FS BLB - FS M12B	4.89893
041_S_1260	MCI	Right	All	FS BLB - FS M12B	-4.06516
052_S_1352	MCI	Right	All	FS BLB - FS M12B	1.02705
057_S_0474	AD	Right	All	FS BLB - FS M12B	-8.12716
057_S_0779	CTRL	Right	All	FS BLB - FS M12B	-3.7771
057_S_0941	MCI	Right	All	FS BLB - FS M12B	-8.34201
057_S_1217	MCI	Right	All	FS BLB - FS M12B	5.90339
057_S_1269	MCI	Right	All	FS BLB - FS M12B	2.02152
057_S_1371	AD	Right	All	FS BLB - FS M12B	0.53835
062_S_0690	AD	Right	All	FS BLB - FS M12B	0.694379
062_S_0768	CTRL	Right	All	FS BLB - FS M12B	0.603481
067_S_0038	MCI	Right	All	FS BLB - FS M12B	-7.44062
067_S_0076	AD	Right	All	FS BLB - FS M12B	-7.75656
067_S_0176	MCI	Right	All	FS BLB - FS M12B	-15.3193
067_S_0243	MCI	Right	All	FS BLB - FS M12B	-8.15361
067_S_1253	AD	Right	All	FS BLB - FS M12B	-2.11423
073_S_0089	CTRL	Right	All	FS BLB - FS M12B	1.6511
073_S_0565	AD	Right	All	FS BLB - FS M12B	-0.536008
073_S_0746	MCI	Right	All	FS BLB - FS M12B	-2.95261
094_S_0692	CTRL	Right	All	FS BLB - FS M12B	-4.30006
094_S_0921	MCI	Right	All	FS BLB - FS M12B	-6.83759
094_S_1090	AD	Right	All	FS BLB - FS M12B	-9.27674
094_S_1402	AD	Right	All	FS BLB - FS M12B	-3.3978
098_S_0896	CTRL	Right	All	FS BLB - FS M12B	-1.72064
099_S_0291	MCI	Right	All	FS BLB - FS M12B	-2.8159
099_S_0352	CTRL	Right	All	FS BLB - FS M12B	-1.61317
099_S_0533	CTRL	Right	All	FS BLB - FS M12B	3.83138
099_S_0880	MCI	Right	All	FS BLB - FS M12B	-15.8637
099_S_1034	MCI	Right	All	FS BLB - FS M12B	-3.5994
114_S_0378	MCI	Right	All	FS BLB - FS M12B	-5.1958
114_S_0410	MCI	Right	All	FS BLB - FS M12B	2.3111
116_S_0361	MCI	Right	All	FS BLB - FS M12B	-10.843
127_S_0112	MCI	Right	All	FS BLB - FS M12B	-10.0146
127_S_0754	AD	Right	All	FS BLB - FS M12B	-6.94232
127_S_1140	MCI	Right	All	FS BLB - FS M12B	-20.0443
136_S_0107	MCI	Right	All	FS BLB - FS M12B	-8.52283
136_S_0186	CTRL	Right	All	FS BLB - FS M12B	0.78713
137_S_0158	MCI	Right	All	FS BLB - FS M12B	-10.2686
137_S_0366	AD	Right	All	FS BLB - FS M12B	-9.60056
137_S_0973	MCI	Right	All	FS BLB - FS M12B	3.91723
137_S_1414	MCI	Right	All	FS BLB - FS M12B	-13.1697
141_S_1052	MCI	Right	All	FS BLB - FS M12B	-1.36266
002_S_0559	CTRL	Left	All	Man. BLA - Man. M12A	2.29868
002_S_0685	CTRL	Left	All	Man. BLA - Man. M12A	7.22276
005_S_1341	AD	Left	All	Man. BLA - Man. M12A	-4.66903
007_S_0070	CTRL	Left	All	Man. BLA - Man. M12A	-4.46713
009_S_0751	CTRL	Left	All	Man. BLA - Man. M12A	-3.97452
012_S_0720	AD	Left	All	Man. BLA - Man. M12A	-1.42743
014_S_0519	CTRL	Left	All	Man. BLA - Man. M12A	1.15701
018_S_0286	AD	Left	All	Man. BLA - Man. M12A	-2.22254
020_S_0097	CTRL	Left	All	Man. BLA - Man. M12A	-5.90122
020_S_0213	AD	Left	All	Man. BLA - Man. M12A	0.973025
022_S_0543	AD	Left	All	Man. BLA - Man. M12A	-4.62117
022_S_1097	MCI	Left	All	Man. BLA - Man. M12A	-2.00337
022_S_1351	MCI	Left	All	Man. BLA - Man. M12A	2.40688
023_S_0083	AD	Left	All	Man. BLA - Man. M12A	-0.928793
024_S_1171	AD	Left	All	Man. BLA - Man. M12A	-0.208245
027_S_0120	CTRL	Left	All	Man. BLA - Man. M12A	-5.55668
029_S_0843	CTRL	Left	All	Man. BLA - Man. M12A	-6.00912
031_S_0618	CTRL	Left	All	Man. BLA - Man. M12A	0.101541
033_S_0923	CTRL	Left	All	Man. BLA - Man. M12A	0.346039
033_S_1281	AD	Left	All	Man. BLA - Man. M12A	-4.42991
033_S_1285	AD	Left	All	Man. BLA - Man. M12A	-4.10036
035_S_0341	AD	Left	All	Man. BLA - Man. M12A	-1.78218
036_S_0672	CTRL	Left	All	Man. BLA - Man. M12A	-1.10525
036_S_0748	MCI	Left	All	Man. BLA - Man. M12A	-4.136
037_S_0552	MCI	Left	All	Man. BLA - Man. M12A	-1.82695
041_S_0314	MCI	Left	All	Man. BLA - Man. M12A	-2.78015
041_S_0598	MCI	Left	All	Man. BLA - Man. M12A	-2.21331
041_S_1002	CTRL	Left	All	Man. BLA - Man. M12A	-6.63242
041_S_1010	MCI	Left	All	Man. BLA - Man. M12A	-2.25799
041_S_1260	MCI	Left	All	Man. BLA - Man. M12A	-0.497099
052_S_1352	MCI	Left	All	Man. BLA - Man. M12A	-0.440233
057_S_0474	AD	Left	All	Man. BLA - Man. M12A	-9.93894
057_S_0779	CTRL	Left	All	Man. BLA - Man. M12A	-2.73919
057_S_0941	MCI	Left	All	Man. BLA - Man. M12A	-6.05695
057_S_1217	MCI	Left	All	Man. BLA - Man. M12A	-2.75297
057_S_1269	MCI	Left	All	Man. BLA - Man. M12A	-9.66159
057_S_1371	AD	Left	All	Man. BLA - Man. M12A	-8.00232
062_S_0690	AD	Left	All	Man. BLA - Man. M12A	-11.3424
062_S_0768	CTRL	Left	All	Man. BLA - Man. M12A	-5.90756
067_S_0038	MCI	Left	All	Man. BLA - Man. M12A	-4.46252
067_S_0076	AD	Left	All	Man. BLA - Man. M12A	-9.56604
067_S_0176	MCI	Left	All	Man. BLA - Man. M12A	-3.29045
067_S_0243	MCI	Left	All	Man. BLA - Man. M12A	-6.33009
067_S_1253	AD	Left	All	Man. BLA - Man. M12A	-1.15028
073_S_0089	CTRL	Left	All	Man. BLA - Man. M12A	5.13381
073_S_0565	AD	Left	All	Man. BLA - Man. M12A	-11.419
073_S_0746	MCI	Left	All	Man. BLA - Man. M12A	-1.69708
094_S_0692	CTRL	Left	All	Man. BLA - Man. M12A	-9.57838
094_S_0921	MCI	Left	All	Man. BLA - Man. M12A	-0.438497
094_S_1090	AD	Left	All	Man. BLA - Man. M12A	-10.4709
094_S_1402	AD	Left	All	Man. BLA - Man. M12A	-4.00033
098_S_0896	CTRL	Left	All	Man. BLA - Man. M12A	-3.38817
099_S_0291	MCI	Left	All	Man. BLA - Man. M12A	-8.73253
099_S_0352	CTRL	Left	All	Man. BLA - Man. M12A	-3.82932
099_S_0533	CTRL	Left	All	Man. BLA - Man. M12A	-8.94334
099_S_0880	MCI	Left	All	Man. BLA - Man. M12A	-6.968
099_S_1034	MCI	Left	All	Man. BLA - Man. M12A	-3.74935
114_S_0378	MCI	Left	All	Man. BLA - Man. M12A	-6.89826
114_S_0410	MCI	Left	All	Man. BLA - Man. M12A	-5.0533
116_S_0361	MCI	Left	All	Man. BLA - Man. M12A	-12.201
127_S_0112	MCI	Left	All	Man. BLA - Man. M12A	-9.61556
127_S_0754	AD	Left	All	Man. BLA - Man. M12A	-13.7032
127_S_1140	MCI	Left	All	Man. BLA - Man. M12A	-13.9162
136_S_0107	MCI	Left	All	Man. BLA - Man. M12A	-3.134
136_S_0186	CTRL	Left	All	Man. BLA - Man. M12A	-0.538313
137_S_0158	MCI	Left	All	Man. BLA - Man. M12A	-9.63183
137_S_0366	AD	Left	All	Man. BLA - Man. M12A	-7.12645
137_S_0973	MCI	Left	All	Man. BLA - Man. M12A	-5.89229
137_S_1414	MCI	Left	All	Man. BLA - Man. M12A	-1.52751
141_S_1052	MCI	Left	All	Man. BLA - Man. M12A	-4.73719
002_S_0559	CTRL	Right	All	Man. BLA - Man. M12A	-2.86045
002_S_0685	CTRL	Right	All	Man. BLA - Man. M12A	8.00867
005_S_1341	AD	Right	All	Man. BLA - Man. M12A	-9.1654
007_S_0070	CTRL	Right	All	Man. BLA - Man. M12A	-6.3878
009_S_0751	CTRL	Right	All	Man. BLA - Man. M12A	0.602907
012_S_0720	AD	Right	All	Man. BLA - Man. M12A	-1.59619
014_S_0519	CTRL	Right	All	Man. BLA - Man. M12A	-2.19961
018_S_0286	AD	Right	All	Man. BLA - Man. M12A	1.57944
020_S_0097	CTRL	Right	All	Man. BLA - Man. M12A	-6.30613
020_S_0213	AD	Right	All	Man. BLA - Man. M12A	-0.632573
022_S_0543	AD	Right	All	Man. BLA - Man. M12A	-16.3263
022_S_1097	MCI	Right	All	Man. BLA - Man. M12A	1.2818
022_S_1351	MCI	Right	All	Man. BLA - Man. M12A	1.2875
023_S_0083	AD	Right	All	Man. BLA - Man. M12A	-6.08407
024_S_1171	AD	Right	All	Man. BLA - Man. M12A	0.649844
027_S_0120	CTRL	Right	All	Man. BLA - Man. M12A	-4.57521
029_S_0843	CTRL	Right	All	Man. BLA - Man. M12A	-2.20946
031_S_0618	CTRL	Right	All	Man. BLA - Man. M12A	-5.9487
033_S_0923	CTRL	Right	All	Man. BLA - Man. M12A	-1.06348
033_S_1281	AD	Right	All	Man. BLA - Man. M12A	-2.09827
033_S_1285	AD	Right	All	Man. BLA - Man. M12A	-5.05196
035_S_0341	AD	Right	All	Man. BLA - Man. M12A	1.71479
036_S_0672	CTRL	Right	All	Man. BLA - Man. M12A	-1.18527
036_S_0748	MCI	Right	All	Man. BLA - Man. M12A	-2.36864
037_S_0552	MCI	Right	All	Man. BLA - Man. M12A	-2.31092
041_S_0314	MCI	Right	All	Man. BLA - Man. M12A	-3.83377
041_S_0598	MCI	Right	All	Man. BLA - Man. M12A	-4.43328
041_S_1002	CTRL	Right	All	Man. BLA - Man. M12A	-4.9557
041_S_1010	MCI	Right	All	Man. BLA - Man. M12A	-16.4346
041_S_1260	MCI	Right	All	Man. BLA - Man. M12A	-1.94745
052_S_1352	MCI	Right	All	Man. BLA - Man. M12A	-1.60321
057_S_0474	AD	Right	All	Man. BLA - Man. M12A	-6.96494
057_S_0779	CTRL	Right	All	Man. BLA - Man. M12A	-3.21864
057_S_0941	MCI	Right	All	Man. BLA - Man. M12A	-7.22165
057_S_1217	MCI	Right	All	Man. BLA - Man. M12A	0.522627
057_S_1269	MCI	Right	All	Man. BLA - Man. M12A	-7.36744
057_S_1371	AD	Right	All	Man. BLA - Man. M12A	3.63742
062_S_0690	AD	Right	All	Man. BLA - Man. M12A	-8.48334
062_S_0768	CTRL	Right	All	Man. BLA - Man. M12A	-6.1952
067_S_0038	MCI	Right	All	Man. BLA - Man. M12A	-6.05295
067_S_0076	AD	Right	All	Man. BLA - Man. M12A	-3.31173
067_S_0176	MCI	Right	All	Man. BLA - Man. M12A	-9.82471
067_S_0243	MCI	Right	All	Man. BLA - Man. M12A	-4.60263
067_S_1253	AD	Right	All	Man. BLA - Man. M12A	-3.97912
073_S_0089	CTRL	Right	All	Man. BLA - Man. M12A	0.423932
073_S_0565	AD	Right	All	Man. BLA - Man. M12A	-11.7559
073_S_0746	MCI	Right	All	Man. BLA - Man. M12A	-0.577056
094_S_0692	CTRL	Right	All	Man. BLA - Man. M12A	-15.6098
094_S_0921	MCI	Right	All	Man. BLA - Man. M12A	-9.91233
094_S_1090	AD	Right	All	Man. BLA - Man. M12A	-11.4895
094_S_1402	AD	Right	All	Man. BLA - Man. M12A	-0.647428
098_S_0896	CTRL	Right	All	Man. BLA - Man. M12A	-5.5064
099_S_0291	MCI	Right	All	Man. BLA - Man. M12A	-7.64404
099_S_0352	CTRL	Right	All	Man. BLA - Man. M12A	-13.0482
099_S_0533	CTRL	Right	All	Man. BLA - Man. M12A	-5.21586
099_S_0880	MCI	Right	All	Man. BLA - Man. M12A	-7.72366
099_S_1034	MCI	Right	All	Man. BLA - Man. M12A	-7.55588
114_S_0378	MCI	Right	All	Man. BLA - Man. M12A	-6.53592
114_S_0410	MCI	Right	All	Man. BLA - Man. M12A	-11.2096
116_S_0361	MCI	Right	All	Man. BLA - Man. M12A	-8.57588
127_S_0112	MCI	Right	All	Man. BLA - Man. M12A	-8.80147
127_S_0754	AD	Right	All	Man. BLA - Man. M12A	-4.38401
127_S_1140	MCI	Right	All	Man. BLA - Man. M12A	-17.4274
136_S_0107	MCI	Right	All	Man. BLA - Man. M12A	-5.20561
136_S_0186	CTRL	Right	All	Man. BLA - Man. M12A	-0.590546
137_S_0158	MCI	Right	All	Man. BLA - Man. M12A	-8.26464
137_S_0366	AD	Right	All	Man. BLA - Man. M12A	-6.12752
137_S_0973	MCI	Right	All	Man. BLA - Man. M12A	-1.84337
137_S_1414	MCI	Right	All	Man. BLA - Man. M12A	-4.77723
141_S_1052	MCI	Right	All	Man. BLA - Man. M12A	-5.98312
002_S_0559	CTRL	Left	All	Man. BLB - Man. M12B	1.99957
002_S_0685	CTRL	Left	All	Man. BLB - Man. M12B	-2.90836
005_S_1341	AD	Left	All	Man. BLB - Man. M12B	-1.16117
007_S_0070	CTRL	Left	All	Man. BLB - Man. M12B	-6.95444
009_S_0751	CTRL	Left	All	Man. BLB - Man. M12B	-8.14751
012_S_0720	AD	Left	All	Man. BLB - Man. M12B	-7.23484
014_S_0519	CTRL	Left	All	Man. BLB - Man. M12B	-1.71287
018_S_0286	AD	Left	All	Man. BLB - Man. M12B	-0.34452
020_S_0097	CTRL	Left	All	Man. BLB - Man. M12B	-3.92561
020_S_0213	AD	Left	All	Man. BLB - Man. M12B	-3.45965
022_S_0543	AD	Left	All	Man. BLB - Man. M12B	-4.54325
022_S_1097	MCI	Left	All	Man. BLB - Man. M12B	-2.6717
022_S_1351	MCI	Left	All	Man. BLB - Man. M12B	0.583424
023_S_0083	AD	Left	All	Man. BLB - Man. M12B	-3.24229
024_S_1171	AD	Left	All	Man. BLB - Man. M12B	-3.20516
027_S_0120	CTRL	Left	All	Man. BLB - Man. M12B	-2.29909
029_S_0843	CTRL	Left	All	Man. BLB - Man. M12B	-7.80199
031_S_0618	CTRL	Left	All	Man. BLB - Man. M12B	-4.86291
033_S_0923	CTRL	Left	All	Man. BLB - Man. M12B	0.158792
033_S_1281	AD	Left	All	Man. BLB - Man. M12B	-5.6424
033_S_1285	AD	Left	All	Man. BLB - Man. M12B	-5.58304
035_S_0341	AD	Left	All	Man. BLB - Man. M12B	-6.85182
036_S_0672	CTRL	Left	All	Man. BLB - Man. M12B	-0.428206
036_S_0748	MCI	Left	All	Man. BLB - Man. M12B	-5.47304
037_S_0552	MCI	Left	All	Man. BLB - Man. M12B	-3.67676
041_S_0314	MCI	Left	All	Man. BLB - Man. M12B	-9.4731
041_S_0598	MCI	Left	All	Man. BLB - Man. M12B	-1.08396
041_S_1002	CTRL	Left	All	Man. BLB - Man. M12B	-10.5703
041_S_1010	MCI	Left	All	Man. BLB - Man. M12B	-9.09009
041_S_1260	MCI	Left	All	Man. BLB - Man. M12B	-2.91586
052_S_1352	MCI	Left	All	Man. BLB - Man. M12B	-0.97748
057_S_0474	AD	Left	All	Man. BLB - Man. M12B	-5.23698
057_S_0779	CTRL	Left	All	Man. BLB - Man. M12B	0.423477
057_S_0941	MCI	Left	All	Man. BLB - Man. M12B	-3.6736
057_S_1217	MCI	Left	All	Man. BLB - Man. M12B	-2.25441
057_S_1269	MCI	Left	All	Man. BLB - Man. M12B	-4.57374
057_S_1371	AD	Left	All	Man. BLB - Man. M12B	-2.24598
062_S_0690	AD	Left	All	Man. BLB - Man. M12B	-9.20063
062_S_0768	CTRL	Left	All	Man. BLB - Man. M12B	-1.48524
067_S_0038	MCI	Left	All	Man. BLB - Man. M12B	-4.59818
067_S_0076	AD	Left	All	Man. BLB - Man. M12B	-9.63374
067_S_0176	MCI	Left	All	Man. BLB - Man. M12B	-3.31317
067_S_0243	MCI	Left	All	Man. BLB - Man. M12B	-1.6396
067_S_1253	AD	Left	All	Man. BLB - Man. M12B	-6.81214
073_S_0089	CTRL	Left	All	Man. BLB - Man. M12B	-1.71651
073_S_0565	AD	Left	All	Man. BLB - Man. M12B	-2.81194
073_S_0746	MCI	Left	All	Man. BLB - Man. M12B	-1.75107
094_S_0692	CTRL	Left	All	Man. BLB - Man. M12B	-0.373659
094_S_0921	MCI	Left	All	Man. BLB - Man. M12B	-0.8107
094_S_1090	AD	Left	All	Man. BLB - Man. M12B	-1.6585
094_S_1402	AD	Left	All	Man. BLB - Man. M12B	-3.85208
098_S_0896	CTRL	Left	All	Man. BLB - Man. M12B	-2.04744
099_S_0291	MCI	Left	All	Man. BLB - Man. M12B	-2.79965
099_S_0352	CTRL	Left	All	Man. BLB - Man. M12B	-4.24625
099_S_0533	CTRL	Left	All	Man. BLB - Man. M12B	-4.33596
099_S_0880	MCI	Left	All	Man. BLB - Man. M12B	1.06717
099_S_1034	MCI	Left	All	Man. BLB - Man. M12B	-1.01888
114_S_0378	MCI	Left	All	Man. BLB - Man. M12B	-5.36206
114_S_0410	MCI	Left	All	Man. BLB - Man. M12B	-6.59869
116_S_0361	MCI	Left	All	Man. BLB - Man. M12B	-1.71714
127_S_0112	MCI	Left	All	Man. BLB - Man. M12B	-3.83537
127_S_0754	AD	Left	All	Man. BLB - Man. M12B	-0.555276
127_S_1140	MCI	Left	All	Man. BLB - Man. M12B	-4.49183
136_S_0107	MCI	Left	All	Man. BLB - Man. M12B	5.41216
136_S_0186	CTRL	Left	All	Man. BLB - Man. M12B	0.397181
137_S_0158	MCI	Left	All	Man. BLB - Man. M12B	-3.34758
137_S_0366	AD	Left	All	Man. BLB - Man. M12B	-2.03117
137_S_0973	MCI	Left	All	Man. BLB - Man. M12B	-4.70619
137_S_1414	MCI	Left	All	Man. BLB - Man. M12B	2.7575
141_S_1052	MCI	Left	All	Man. BLB - Man. M12B	1.0515
002_S_0559	CTRL	Right	All	Man. BLB - Man. M12B	-4.22817
002_S_0685	CTRL	Right	All	Man. BLB - Man. M12B	-2.99221
005_S_1341	AD	Right	All	Man. BLB - Man. M12B	-5.7524
007_S_0070	CTRL	Right	All	Man. BLB - Man. M12B	-4.16312
009_S_0751	CTRL	Right	All	Man. BLB - Man. M12B	-6.00968
012_S_0720	AD	Right	All	Man. BLB - Man. M12B	-6.17324
014_S_0519	CTRL	Right	All	Man. BLB - Man. M12B	-6.87974
018_S_0286	AD	Right	All	Man. BLB - Man. M12B	-2.36981
020_S_0097	CTRL	Right	All	Man. BLB - Man. M12B	-4.18922
020_S_0213	AD	Right	All	Man. BLB - Man. M12B	-5.98298
022_S_0543	AD	Right	All	Man. BLB - Man. M12B	-8.15365
022_S_1097	MCI	Right	All	Man. BLB - Man. M12B	-0.863703
022_S_1351	MCI	Right	All	Man. BLB - Man. M12B	-1.04089
023_S_0083	AD	Right	All	Man. BLB - Man. M12B	-7.94383
024_S_1171	AD	Right	All	Man. BLB - Man. M12B	-0.820583
027_S_0120	CTRL	Right	All	Man. BLB - Man. M12B	0.271414
029_S_0843	CTRL	Right	All	Man. BLB - Man. M12B	-6.6962
031_S_0618	CTRL	Right	All	Man. BLB - Man. M12B	-6.40435
033_S_0923	CTRL	Right	All	Man. BLB - Man. M12B	0.0932547
033_S_1281	AD	Right	All	Man. BLB - Man. M12B	-2.69087
033_S_1285	AD	Right	All	Man. BLB - Man. M12B	-4.25728
035_S_0341	AD	Right	All	Man. BLB - Man. M12B	-1.55319
036_S_0672	CTRL	Right	All	Man. BLB - Man. M12B	-1.63983
036_S_0748	MCI	Right	All	Man. BLB - Man. M12B	-13.2093
037_S_0552	MCI	Right	All	Man. BLB - Man. M12B	-3.72126
041_S_0314	MCI	Right	All	Man. BLB - Man. M12B	-3.09782
041_S_0598	MCI	Right	All	Man. BLB - Man. M12B	-2.07122
041_S_1002	CTRL	Right	All	Man. BLB - Man. M12B	-2.8235
041_S_1010	MCI	Right	All	Man. BLB - Man. M12B	-9.93455
041_S_1260	MCI	Right	All	Man. BLB - Man. M12B	-3.3965
052_S_1352	MCI	Right	All	Man. BLB - Man. M12B	-0.567203
057_S_0474	AD	Right	All	Man. BLB - Man. M12B	-3.30043
057_S_0779	CTRL	Right	All	Man. BLB - Man. M12B	-3.2602
057_S_0941	MCI	Right	All	Man. BLB - Man. M12B	-4.03669
057_S_1217	MCI	Right	All	Man. BLB - Man. M12B	-3.139
057_S_1269	MCI	Right	All	Man. BLB - Man. M12B	-1.71891
057_S_1371	AD	Right	All	Man. BLB - Man. M12B	-4.45007
062_S_0690	AD	Right	All	Man. BLB - Man. M12B	-8.5437
062_S_0768	CTRL	Right	All	Man. BLB - Man. M12B	-4.86494
067_S_0038	MCI	Right	All	Man. BLB - Man. M12B	-1.30661
067_S_0076	AD	Right	All	Man. BLB - Man. M12B	-8.54381
067_S_0176	MCI	Right	All	Man. BLB - Man. M12B	-1.56283
067_S_0243	MCI	Right	All	Man. BLB - Man. M12B	-4.70781
067_S_1253	AD	Right	All	Man. BLB - Man. M12B	-8.29624
073_S_0089	CTRL	Right	All	Man. BLB - Man. M12B	-1.52388
073_S_0565	AD	Right	All	Man. BLB - Man. M12B	-2.8383
073_S_0746	MCI	Right	All	Man. BLB - Man. M12B	-3.04434
094_S_0692	CTRL	Right	All	Man. BLB - Man. M12B	-1.58529
094_S_0921	MCI	Right	All	Man. BLB - Man. M12B	-2.97972
094_S_1090	AD	Right	All	Man. BLB - Man. M12B	-2.68793
094_S_1402	AD	Right	All	Man. BLB - Man. M12B	-8.464
098_S_0896	CTRL	Right	All	Man. BLB - Man. M12B	-0.0413449
099_S_0291	MCI	Right	All	Man. BLB - Man. M12B	-1.48514
099_S_0352	CTRL	Right	All	Man. BLB - Man. M12B	-2.10493
099_S_0533	CTRL	Right	All	Man. BLB - Man. M12B	-3.63158
099_S_0880	MCI	Right	All	Man. BLB - Man. M12B	-3.4045
099_S_1034	MCI	Right	All	Man. BLB - Man. M12B	-0.418462
114_S_0378	MCI	Right	All	Man. BLB - Man. M12B	-4.3935
114_S_0410	MCI	Right	All	Man. BLB - Man. M12B	-6.91999
116_S_0361	MCI	Right	All	Man. BLB - Man. M12B	-7.63092
127_S_0112	MCI	Right	All	Man. BLB - Man. M12B	-0.474936
127_S_0754	AD	Right	All	Man. BLB - Man. M12B	-3.09414
127_S_1140	MCI	Right	All	Man. BLB - Man. M12B	-8.53381
136_S_0107	MCI	Right	All	Man. BLB - Man. M12B	0.344034
136_S_0186	CTRL	Right	All	Man. BLB - Man. M12B	-0.280284
137_S_0158	MCI	Right	All	Man. BLB - Man. M12B	-0.445615
137_S_0366	AD	Right	All	Man. BLB - Man. M12B	-2.4815
137_S_0973	MCI	Right	All	Man. BLB - Man. M12B	-3.56333
137_S_1414	MCI	Right	All	Man. BLB - Man. M12B	-0.655447
141_S_1052	MCI	Right	All	Man. BLB - Man. M12B	-1.02853
002_S_0559	CTRL	Left	4	FASTSURF BLA - FASTSURF M12A	2.19327
002_S_0685	CTRL	Left	4	FASTSURF BLA - FASTSURF M12A	9.36372
005_S_1341	AD	Left	4	FASTSURF BLA - FASTSURF M12A	-5.70433
007_S_0070	CTRL	Left	4	FASTSURF BLA - FASTSURF M12A	-3.01872
009_S_0751	CTRL	Left	4	FASTSURF BLA - FASTSURF M12A	-5.96151
012_S_0720	AD	Left	4	FASTSURF BLA - FASTSURF M12A	2.25718
014_S_0519	CTRL	Left	4	FASTSURF BLA - FASTSURF M12A	-1.79505
018_S_0286	AD	Left	4	FASTSURF BLA - FASTSURF M12A	-1.09168
020_S_0097	CTRL	Left	4	FASTSURF BLA - FASTSURF M12A	-1.52118
020_S_0213	AD	Left	4	FASTSURF BLA - FASTSURF M12A	2.9468
022_S_0543	AD	Left	4	FASTSURF BLA - FASTSURF M12A	3.32288
022_S_1097	MCI	Left	4	FASTSURF BLA - FASTSURF M12A	-0.355821
022_S_1351	MCI	Left	4	FASTSURF BLA - FASTSURF M12A	2.42816
023_S_0083	AD	Left	4	FASTSURF BLA - FASTSURF M12A	5.00544
024_S_1171	AD	Left	4	FASTSURF BLA - FASTSURF M12A	-0.498447
027_S_0120	CTRL	Left	4	FASTSURF BLA - FASTSURF M12A	0.704908
029_S_0843	CTRL	Left	4	FASTSURF BLA - FASTSURF M12A	-4.73707
031_S_0618	CTRL	Left	4	FASTSURF BLA - FASTSURF M12A	2.48287
033_S_0923	CTRL	Left	4	FASTSURF BLA - FASTSURF M12A	2.77349
033_S_1281	AD	Left	4	FASTSURF BLA - FASTSURF M12A	5.63413
033_S_1285	AD	Left	4	FASTSURF BLA - FASTSURF M12A	-3.44783
035_S_0341	AD	Left	4	FASTSURF BLA - FASTSURF M12A	-6.26651
036_S_0672	CTRL	Left	4	FASTSURF BLA - FASTSURF M12A	-5.11945
036_S_0748	MCI	Left	4	FASTSURF BLA - FASTSURF M12A	-4.29542
037_S_0552	MCI	Left	4	FASTSURF BLA - FASTSURF M12A	7.04968
041_S_0314	MCI	Left	4	FASTSURF BLA - FASTSURF M12A	3.85867
041_S_0598	MCI	Left	4	FASTSURF BLA - FASTSURF M12A	-5.49356
041_S_1002	CTRL	Left	4	FASTSURF BLA - FASTSURF M12A	-8.79426
041_S_1010	MCI	Left	4	FASTSURF BLA - FASTSURF M12A	-4.48766
041_S_1260	MCI	Left	4	FASTSURF BLA - FASTSURF M12A	-1.62501
052_S_1352	MCI	Left	4	FASTSURF BLA - FASTSURF M12A	1.16006
057_S_0474	AD	Left	4	FASTSURF BLA - FASTSURF M12A	-8.16256
057_S_0779	CTRL	Left	4	FASTSURF BLA - FASTSURF M12A	-5.96183
057_S_0941	MCI	Left	4	FASTSURF BLA - FASTSURF M12A	-8.0523
057_S_1217	MCI	Left	4	FASTSURF BLA - FASTSURF M12A	-4.42584
057_S_1269	MCI	Left	4	FASTSURF BLA - FASTSURF M12A	-12.9094
057_S_1371	AD	Left	4	FASTSURF BLA - FASTSURF M12A	-17.8538
062_S_0690	AD	Left	4	FASTSURF BLA - FASTSURF M12A	-16.6557
062_S_0768	CTRL	Left	4	FASTSURF BLA - FASTSURF M12A	-9.06263
067_S_0038	MCI	Left	4	FASTSURF BLA - FASTSURF M12A	-10.2464
067_S_0076	AD	Left	4	FASTSURF BLA - FASTSURF M12A	-4.6525
067_S_0176	MCI	Left	4	FASTSURF BLA - FASTSURF M12A	-2.47857
067_S_0243	MCI	Left	4	FASTSURF BLA - FASTSURF M12A	-9.81698
067_S_1253	AD	Left	4	FASTSURF BLA - FASTSURF M12A	3.0078
073_S_0089	CTRL	Left	4	FASTSURF BLA - FASTSURF M12A	6.03985
073_S_0565	AD	Left	4	FASTSURF BLA - FASTSURF M12A	-8.06563
073_S_0746	MCI	Left	4	FASTSURF BLA - FASTSURF M12A	-6.8848
094_S_0692	CTRL	Left	4	FASTSURF BLA - FASTSURF M12A	-5.06048
094_S_0921	MCI	Left	4	FASTSURF BLA - FASTSURF M12A	-1.22192
094_S_1090	AD	Left	4	FASTSURF BLA - FASTSURF M12A	-11.4119
094_S_1402	AD	Left	4	FASTSURF BLA - FASTSURF M12A	-1.94824
098_S_0896	CTRL	Left	4	FASTSURF BLA - FASTSURF M12A	-7.93572
099_S_0291	MCI	Left	4	FASTSURF BLA - FASTSURF M12A	-5.31192
099_S_0352	CTRL	Left	4	FASTSURF BLA - FASTSURF M12A	-6.75839
099_S_0533	CTRL	Left	4	FASTSURF BLA - FASTSURF M12A	-10.413
099_S_0880	MCI	Left	4	FASTSURF BLA - FASTSURF M12A	-4.84075
099_S_1034	MCI	Left	4	FASTSURF BLA - FASTSURF M12A	0.707951
114_S_0378	MCI	Left	4	FASTSURF BLA - FASTSURF M12A	-4.83127
114_S_0410	MCI	Left	4	FASTSURF BLA - FASTSURF M12A	-1.9114
116_S_0361	MCI	Left	4	FASTSURF BLA - FASTSURF M12A	-10.7558
127_S_0112	MCI	Left	4	FASTSURF BLA - FASTSURF M12A	-13.9809
127_S_0754	AD	Left	4	FASTSURF BLA - FASTSURF M12A	-16.4995
127_S_1140	MCI	Left	4	FASTSURF BLA - FASTSURF M12A	-15.5828
136_S_0107	MCI	Left	4	FASTSURF BLA - FASTSURF M12A	-8.82236
136_S_0186	CTRL	Left	4	FASTSURF BLA - FASTSURF M12A	-0.786097
137_S_0158	MCI	Left	4	FASTSURF BLA - FASTSURF M12A	-15.4189
137_S_0366	AD	Left	4	FASTSURF BLA - FASTSURF M12A	-5.76639
137_S_0973	MCI	Left	4	FASTSURF BLA - FASTSURF M12A	-8.86161
137_S_1414	MCI	Left	4	FASTSURF BLA - FASTSURF M12A	-11.6095
141_S_1052	MCI	Left	4	FASTSURF BLA - FASTSURF M12A	-1.75637
002_S_0559	CTRL	Left	5	FASTSURF BLA - FASTSURF M12A	1.27689
002_S_0685	CTRL	Left	5	FASTSURF BLA - FASTSURF M12A	17.9626
005_S_1341	AD	Left	5	FASTSURF BLA - FASTSURF M12A	-2.99283
007_S_0070	CTRL	Left	5	FASTSURF BLA - FASTSURF M12A	-3.95155
009_S_0751	CTRL	Left	5	FASTSURF BLA - FASTSURF M12A	-3.30533
012_S_0720	AD	Left	5	FASTSURF BLA - FASTSURF M12A	1.71479
014_S_0519	CTRL	Left	5	FASTSURF BLA - FASTSURF M12A	1.96326
018_S_0286	AD	Left	5	FASTSURF BLA - FASTSURF M12A	1.77287
020_S_0097	CTRL	Left	5	FASTSURF BLA - FASTSURF M12A	-7.08443
020_S_0213	AD	Left	5	FASTSURF BLA - FASTSURF M12A	1.95781
022_S_0543	AD	Left	5	FASTSURF BLA - FASTSURF M12A	-2.28836
022_S_1097	MCI	Left	5	FASTSURF BLA - FASTSURF M12A	-4.85113
022_S_1351	MCI	Left	5	FASTSURF BLA - FASTSURF M12A	1.20142
023_S_0083	AD	Left	5	FASTSURF BLA - FASTSURF M12A	-4.25256
024_S_1171	AD	Left	5	FASTSURF BLA - FASTSURF M12A	4.10609
027_S_0120	CTRL	Left	5	FASTSURF BLA - FASTSURF M12A	-1.94657
029_S_0843	CTRL	Left	5	FASTSURF BLA - FASTSURF M12A	-5.18458
031_S_0618	CTRL	Left	5	FASTSURF BLA - FASTSURF M12A	-3.43877
033_S_0923	CTRL	Left	5	FASTSURF BLA - FASTSURF M12A	-0.18609
033_S_1281	AD	Left	5	FASTSURF BLA - FASTSURF M12A	-1.6319
033_S_1285	AD	Left	5	FASTSURF BLA - FASTSURF M12A	-1.43277
035_S_0341	AD	Left	5	FASTSURF BLA - FASTSURF M12A	-0.974818
036_S_0672	CTRL	Left	5	FASTSURF BLA - FASTSURF M12A	-1.48025
036_S_0748	MCI	Left	5	FASTSURF BLA - FASTSURF M12A	2.7619
037_S_0552	MCI	Left	5	FASTSURF BLA - FASTSURF M12A	-3.93828
041_S_0314	MCI	Left	5	FASTSURF BLA - FASTSURF M12A	-10.2283
041_S_0598	MCI	Left	5	FASTSURF BLA - FASTSURF M12A	0.0600021
041_S_1002	CTRL	Left	5	FASTSURF BLA - FASTSURF M12A	-2.17653
041_S_1010	MCI	Left	5	FASTSURF BLA - FASTSURF M12A	-2.98995
041_S_1260	MCI	Left	5	FASTSURF BLA - FASTSURF M12A	-1.55178
052_S_1352	MCI	Left	5	FASTSURF BLA - FASTSURF M12A	-1.49116
057_S_0474	AD	Left	5	FASTSURF BLA - FASTSURF M12A	-6.69173
057_S_0779	CTRL	Left	5	FASTSURF BLA - FASTSURF M12A	-6.98585
057_S_0941	MCI	Left	5	FASTSURF BLA - FASTSURF M12A	-10.7159
057_S_1217	MCI	Left	5	FASTSURF BLA - FASTSURF M12A	-0.660859
057_S_1269	MCI	Left	5	FASTSURF BLA - FASTSURF M12A	-7.61475
057_S_1371	AD	Left	5	FASTSURF BLA - FASTSURF M12A	-4.91748
062_S_0690	AD	Left	5	FASTSURF BLA - FASTSURF M12A	-13.1511
062_S_0768	CTRL	Left	5	FASTSURF BLA - FASTSURF M12A	-7.03562
067_S_0038	MCI	Left	5	FASTSURF BLA - FASTSURF M12A	-4.8957
067_S_0076	AD	Left	5	FASTSURF BLA - FASTSURF M12A	-9.72096
067_S_0176	MCI	Left	5	FASTSURF BLA - FASTSURF M12A	-10.0627
067_S_0243	MCI	Left	5	FASTSURF BLA - FASTSURF M12A	-3.82996
067_S_1253	AD	Left	5	FASTSURF BLA - FASTSURF M12A	-0.635845
073_S_0089	CTRL	Left	5	FASTSURF BLA - FASTSURF M12A	5.74875
073_S_0565	AD	Left	5	FASTSURF BLA - FASTSURF M12A	-15.3942
073_S_0746	MCI	Left	5	FASTSURF BLA - FASTSURF M12A	1.10978
094_S_0692	CTRL	Left	5	FASTSURF BLA - FASTSURF M12A	-11.5846
094_S_0921	MCI	Left	5	FASTSURF BLA - FASTSURF M12A	-1.88184
094_S_1090	AD	Left	5	FASTSURF BLA - FASTSURF M12A	-9.97711
094_S_1402	AD	Left	5	FASTSURF BLA - FASTSURF M12A	0.776533
098_S_0896	CTRL	Left	5	FASTSURF BLA - FASTSURF M12A	-7.28329
099_S_0291	MCI	Left	5	FASTSURF BLA - FASTSURF M12A	-10.3527
099_S_0352	CTRL	Left	5	FASTSURF BLA - FASTSURF M12A	-1.93367
099_S_0533	CTRL	Left	5	FASTSURF BLA - FASTSURF M12A	-11.09
099_S_0880	MCI	Left	5	FASTSURF BLA - FASTSURF M12A	-8.87184
099_S_1034	MCI	Left	5	FASTSURF BLA - FASTSURF M12A	-7.90253
114_S_0378	MCI	Left	5	FASTSURF BLA - FASTSURF M12A	-9.03163
114_S_0410	MCI	Left	5	FASTSURF BLA - FASTSURF M12A	-4.88881
116_S_0361	MCI	Left	5	FASTSURF BLA - FASTSURF M12A	-13.7308
127_S_0112	MCI	Left	5	FASTSURF BLA - FASTSURF M12A	-9.56696
127_S_0754	AD	Left	5	FASTSURF BLA - FASTSURF M12A	-13.2887
127_S_1140	MCI	Left	5	FASTSURF BLA - FASTSURF M12A	-11.0937
136_S_0107	MCI	Left	5	FASTSURF BLA - FASTSURF M12A	-4.06791
136_S_0186	CTRL	Left	5	FASTSURF BLA - FASTSURF M12A	0.0873996
137_S_0158	MCI	Left	5	FASTSURF BLA - FASTSURF M12A	-14.1236
137_S_0366	AD	Left	5	FASTSURF BLA - FASTSURF M12A	-6.62445
137_S_0973	MCI	Left	5	FASTSURF BLA - FASTSURF M12A	-6.55396
137_S_1414	MCI	Left	5	FASTSURF BLA - FASTSURF M12A	-3.04351
141_S_1052	MCI	Left	5	FASTSURF BLA - FASTSURF M12A	-7.58126
002_S_0559	CTRL	Left	6	FASTSURF BLA - FASTSURF M12A	5.74332
002_S_0685	CTRL	Left	6	FASTSURF BLA - FASTSURF M12A	0.983695
005_S_1341	AD	Left	6	FASTSURF BLA - FASTSURF M12A	-8.8106
007_S_0070	CTRL	Left	6	FASTSURF BLA - FASTSURF M12A	0.131716
009_S_0751	CTRL	Left	6	FASTSURF BLA - FASTSURF M12A	-3.62287
012_S_0720	AD	Left	6	FASTSURF BLA - FASTSURF M12A	-0.689079
014_S_0519	CTRL	Left	6	FASTSURF BLA - FASTSURF M12A	2.49196
018_S_0286	AD	Left	6	FASTSURF BLA - FASTSURF M12A	-2.45252
020_S_0097	CTRL	Left	6	FASTSURF BLA - FASTSURF M12A	-6.63265
020_S_0213	AD	Left	6	FASTSURF BLA - FASTSURF M12A	2.87119
022_S_0543	AD	Left	6	FASTSURF BLA - FASTSURF M12A	-12.3758
022_S_1097	MCI	Left	6	FASTSURF BLA - FASTSURF M12A	-2.58664
022_S_1351	MCI	Left	6	FASTSURF BLA - FASTSURF M12A	8.27437
023_S_0083	AD	Left	6	FASTSURF BLA - FASTSURF M12A	5.80543
024_S_1171	AD	Left	6	FASTSURF BLA - FASTSURF M12A	1.1383
027_S_0120	CTRL	Left	6	FASTSURF BLA - FASTSURF M12A	-3.09167
029_S_0843	CTRL	Left	6	FASTSURF BLA - FASTSURF M12A	-1.74954
031_S_0618	CTRL	Left	6	FASTSURF BLA - FASTSURF M12A	-2.10469
033_S_0923	CTRL	Left	6	FASTSURF BLA - FASTSURF M12A	-0.112758
033_S_1281	AD	Left	6	FASTSURF BLA - FASTSURF M12A	-1.52195
033_S_1285	AD	Left	6	FASTSURF BLA - FASTSURF M12A	-5.49435
035_S_0341	AD	Left	6	FASTSURF BLA - FASTSURF M12A	1.25039
036_S_0672	CTRL	Left	6	FASTSURF BLA - FASTSURF M12A	-0.820768
036_S_0748	MCI	Left	6	FASTSURF BLA - FASTSURF M12A	-10.7007
037_S_0552	MCI	Left	6	FASTSURF BLA - FASTSURF M12A	-4.94847
041_S_0314	MCI	Left	6	FASTSURF BLA - FASTSURF M12A	-5.9908
041_S_0598	MCI	Left	6	FASTSURF BLA - FASTSURF M12A	-0.707323
041_S_1002	CTRL	Left	6	FASTSURF BLA - FASTSURF M12A	-10.9874
041_S_1010	MCI	Left	6	FASTSURF BLA - FASTSURF M12A	3.02958
041_S_1260	MCI	Left	6	FASTSURF BLA - FASTSURF M12A	1.74873
052_S_1352	MCI	Left	6	FASTSURF BLA - FASTSURF M12A	1.47495
057_S_0474	AD	Left	6	FASTSURF BLA - FASTSURF M12A	-6.2356
057_S_0779	CTRL	Left	6	FASTSURF BLA - FASTSURF M12A	-2.76702
057_S_0941	MCI	Left	6	FASTSURF BLA - FASTSURF M12A	-8.43342
057_S_1217	MCI	Left	6	FASTSURF BLA - FASTSURF M12A	-2.96188
057_S_1269	MCI	Left	6	FASTSURF BLA - FASTSURF M12A	-4.13346
057_S_1371	AD	Left	6	FASTSURF BLA - FASTSURF M12A	-7.74528
062_S_0690	AD	Left	6	FASTSURF BLA - FASTSURF M12A	-7.94207
062_S_0768	CTRL	Left	6	FASTSURF BLA - FASTSURF M12A	-8.62887
067_S_0038	MCI	Left	6	FASTSURF BLA - FASTSURF M12A	-6.13607
067_S_0076	AD	Left	6	FASTSURF BLA - FASTSURF M12A	-14.0861
067_S_0176	MCI	Left	6	FASTSURF BLA - FASTSURF M12A	-2.15983
067_S_0243	MCI	Left	6	FASTSURF BLA - FASTSURF M12A	-10.4503
067_S_1253	AD	Left	6	FASTSURF BLA - FASTSURF M12A	-0.147057
073_S_0089	CTRL	Left	6	FASTSURF BLA - FASTSURF M12A	6.06931
073_S_0565	AD	Left	6	FASTSURF BLA - FASTSURF M12A	-10.2746
073_S_0746	MCI	Left	6	FASTSURF BLA - FASTSURF M12A	-2.06727
094_S_0692	CTRL	Left	6	FASTSURF BLA - FASTSURF M12A	-12.7043
094_S_0921	MCI	Left	6	FASTSURF BLA - FASTSURF M12A	-2.52544
094_S_1090	AD	Left	6	FASTSURF BLA - FASTSURF M12A	-11.1928
094_S_1402	AD	Left	6	FASTSURF BLA - FASTSURF M12A	-5.0528
098_S_0896	CTRL	Left	6	FASTSURF BLA - FASTSURF M12A	-0.810108
099_S_0291	MCI	Left	6	FASTSURF BLA - FASTSURF M12A	-14.8807
099_S_0352	CTRL	Left	6	FASTSURF BLA - FASTSURF M12A	-2.55939
099_S_0533	CTRL	Left	6	FASTSURF BLA - FASTSURF M12A	-10.7305
099_S_0880	MCI	Left	6	FASTSURF BLA - FASTSURF M12A	-7.49696
099_S_1034	MCI	Left	6	FASTSURF BLA - FASTSURF M12A	-4.75806
114_S_0378	MCI	Left	6	FASTSURF BLA - FASTSURF M12A	-9.27295
114_S_0410	MCI	Left	6	FASTSURF BLA - FASTSURF M12A	-3.40765
116_S_0361	MCI	Left	6	FASTSURF BLA - FASTSURF M12A	-9.40381
127_S_0112	MCI	Left	6	FASTSURF BLA - FASTSURF M12A	-11.1462
127_S_0754	AD	Left	6	FASTSURF BLA - FASTSURF M12A	-11.5923
127_S_1140	MCI	Left	6	FASTSURF BLA - FASTSURF M12A	-16.4541
136_S_0107	MCI	Left	6	FASTSURF BLA - FASTSURF M12A	-1.49051
136_S_0186	CTRL	Left	6	FASTSURF BLA - FASTSURF M12A	-0.580956
137_S_0158	MCI	Left	6	FASTSURF BLA - FASTSURF M12A	-10.352
137_S_0366	AD	Left	6	FASTSURF BLA - FASTSURF M12A	-8.01844
137_S_0973	MCI	Left	6	FASTSURF BLA - FASTSURF M12A	-7.98694
137_S_1414	MCI	Left	6	FASTSURF BLA - FASTSURF M12A	-0.769765
141_S_1052	MCI	Left	6	FASTSURF BLA - FASTSURF M12A	-5.08013
002_S_0559	CTRL	Left	7	FASTSURF BLA - FASTSURF M12A	2.8114
002_S_0685	CTRL	Left	7	FASTSURF BLA - FASTSURF M12A	7.05741
005_S_1341	AD	Left	7	FASTSURF BLA - FASTSURF M12A	-3.72158
007_S_0070	CTRL	Left	7	FASTSURF BLA - FASTSURF M12A	-3.47606
009_S_0751	CTRL	Left	7	FASTSURF BLA - FASTSURF M12A	-6.91583
012_S_0720	AD	Left	7	FASTSURF BLA - FASTSURF M12A	-0.0228011
014_S_0519	CTRL	Left	7	FASTSURF BLA - FASTSURF M12A	2.1176
018_S_0286	AD	Left	7	FASTSURF BLA - FASTSURF M12A	-2.97986
020_S_0097	CTRL	Left	7	FASTSURF BLA - FASTSURF M12A	-8.28174
020_S_0213	AD	Left	7	FASTSURF BLA - FASTSURF M12A	1.28998
022_S_0543	AD	Left	7	FASTSURF BLA - FASTSURF M12A	-3.90624
022_S_1097	MCI	Left	7	FASTSURF BLA - FASTSURF M12A	-2.02538
022_S_1351	MCI	Left	7	FASTSURF BLA - FASTSURF M12A	3.32034
023_S_0083	AD	Left	7	FASTSURF BLA - FASTSURF M12A	3.62932
024_S_1171	AD	Left	7	FASTSURF BLA - FASTSURF M12A	-1.0652
027_S_0120	CTRL	Left	7	FASTSURF BLA - FASTSURF M12A	-5.8827
029_S_0843	CTRL	Left	7	FASTSURF BLA - FASTSURF M12A	-6.04118
031_S_0618	CTRL	Left	7	FASTSURF BLA - FASTSURF M12A	-0.281351
033_S_0923	CTRL	Left	7	FASTSURF BLA - FASTSURF M12A	1.28224
033_S_1281	AD	Left	7	FASTSURF BLA - FASTSURF M12A	-0.178213
033_S_1285	AD	Left	7	FASTSURF BLA - FASTSURF M12A	-1.83957
035_S_0341	AD	Left	7	FASTSURF BLA - FASTSURF M12A	-0.45635
036_S_0672	CTRL	Left	7	FASTSURF BLA - FASTSURF M12A	-2.14285
036_S_0748	MCI	Left	7	FASTSURF BLA - FASTSURF M12A	3.30169
037_S_0552	MCI	Left	7	FASTSURF BLA - FASTSURF M12A	3.41791
041_S_0314	MCI	Left	7	FASTSURF BLA - FASTSURF M12A	-0.596574
041_S_0598	MCI	Left	7	FASTSURF BLA - FASTSURF M12A	-2.1023
041_S_1002	CTRL	Left	7	FASTSURF BLA - FASTSURF M12A	-5.31567
041_S_1010	MCI	Left	7	FASTSURF BLA - FASTSURF M12A	-2.29101
041_S_1260	MCI	Left	7	FASTSURF BLA - FASTSURF M12A	1.87338
052_S_1352	MCI	Left	7	FASTSURF BLA - FASTSURF M12A	2.55045
057_S_0474	AD	Left	7	FASTSURF BLA - FASTSURF M12A	-10.3029
057_S_0779	CTRL	Left	7	FASTSURF BLA - FASTSURF M12A	-7.45557
057_S_0941	MCI	Left	7	FASTSURF BLA - FASTSURF M12A	-6.83691
057_S_1217	MCI	Left	7	FASTSURF BLA - FASTSURF M12A	-5.64567
057_S_1269	MCI	Left	7	FASTSURF BLA - FASTSURF M12A	-9.50114
057_S_1371	AD	Left	7	FASTSURF BLA - FASTSURF M12A	-12.442
062_S_0690	AD	Left	7	FASTSURF BLA - FASTSURF M12A	-13.7641
062_S_0768	CTRL	Left	7	FASTSURF BLA - FASTSURF M12A	-7.73905
067_S_0038	MCI	Left	7	FASTSURF BLA - FASTSURF M12A	-2.60477
067_S_0076	AD	Left	7	FASTSURF BLA - FASTSURF M12A	-7.27563
067_S_0176	MCI	Left	7	FASTSURF BLA - FASTSURF M12A	-4.44309
067_S_0243	MCI	Left	7	FASTSURF BLA - FASTSURF M12A	-6.84513
067_S_1253	AD	Left	7	FASTSURF BLA - FASTSURF M12A	-0.253653
073_S_0089	CTRL	Left	7	FASTSURF BLA - FASTSURF M12A	9.69703
073_S_0565	AD	Left	7	FASTSURF BLA - FASTSURF M12A	-6.4319
073_S_0746	MCI	Left	7	FASTSURF BLA - FASTSURF M12A	-6.60025
094_S_0692	CTRL	Left	7	FASTSURF BLA - FASTSURF M12A	-10.3227
094_S_0921	MCI	Left	7	FASTSURF BLA - FASTSURF M12A	-5.47966
094_S_1090	AD	Left	7	FASTSURF BLA - FASTSURF M12A	-11.7888
094_S_1402	AD	Left	7	FASTSURF BLA - FASTSURF M12A	-3.73507
098_S_0896	CTRL	Left	7	FASTSURF BLA - FASTSURF M12A	-8.21711
099_S_0291	MCI	Left	7	FASTSURF BLA - FASTSURF M12A	-9.40591
099_S_0352	CTRL	Left	7	FASTSURF BLA - FASTSURF M12A	-1.89047
099_S_0533	CTRL	Left	7	FASTSURF BLA - FASTSURF M12A	-9.09439
099_S_0880	MCI	Left	7	FASTSURF BLA - FASTSURF M12A	-5.35424
099_S_1034	MCI	Left	7	FASTSURF BLA - FASTSURF M12A	2.29454
114_S_0378	MCI	Left	7	FASTSURF BLA - FASTSURF M12A	-5.29879
114_S_0410	MCI	Left	7	FASTSURF BLA - FASTSURF M12A	-5.07566
116_S_0361	MCI	Left	7	FASTSURF BLA - FASTSURF M12A	-10.5793
127_S_0112	MCI	Left	7	FASTSURF BLA - FASTSURF M12A	-10.0255
127_S_0754	AD	Left	7	FASTSURF BLA - FASTSURF M12A	-16.0113
127_S_1140	MCI	Left	7	FASTSURF BLA - FASTSURF M12A	-15.1166
136_S_0107	MCI	Left	7	FASTSURF BLA - FASTSURF M12A	-4.75906
136_S_0186	CTRL	Left	7	FASTSURF BLA - FASTSURF M12A	-1.34774
137_S_0158	MCI	Left	7	FASTSURF BLA - FASTSURF M12A	-9.90037
137_S_0366	AD	Left	7	FASTSURF BLA - FASTSURF M12A	-8.0864
137_S_0973	MCI	Left	7	FASTSURF BLA - FASTSURF M12A	-7.15697
137_S_1414	MCI	Left	7	FASTSURF BLA - FASTSURF M12A	-3.77403
141_S_1052	MCI	Left	7	FASTSURF BLA - FASTSURF M12A	-6.01525
002_S_0559	CTRL	Left	8	FASTSURF BLA - FASTSURF M12A	-4.79178
002_S_0685	CTRL	Left	8	FASTSURF BLA - FASTSURF M12A	5.43447
005_S_1341	AD	Left	8	FASTSURF BLA - FASTSURF M12A	-2.84804
007_S_0070	CTRL	Left	8	FASTSURF BLA - FASTSURF M12A	-3.23759
009_S_0751	CTRL	Left	8	FASTSURF BLA - FASTSURF M12A	-5.75277
012_S_0720	AD	Left	8	FASTSURF BLA - FASTSURF M12A	0.493307
014_S_0519	CTRL	Left	8	FASTSURF BLA - FASTSURF M12A	2.70162
018_S_0286	AD	Left	8	FASTSURF BLA - FASTSURF M12A	-4.54688
020_S_0097	CTRL	Left	8	FASTSURF BLA - FASTSURF M12A	-10.0007
020_S_0213	AD	Left	8	FASTSURF BLA - FASTSURF M12A	-0.318121
022_S_0543	AD	Left	8	FASTSURF BLA - FASTSURF M12A	-6.95705
022_S_1097	MCI	Left	8	FASTSURF BLA - FASTSURF M12A	-4.03573
022_S_1351	MCI	Left	8	FASTSURF BLA - FASTSURF M12A	2.39749
023_S_0083	AD	Left	8	FASTSURF BLA - FASTSURF M12A	2.17825
024_S_1171	AD	Left	8	FASTSURF BLA - FASTSURF M12A	-0.0143879
027_S_0120	CTRL	Left	8	FASTSURF BLA - FASTSURF M12A	-7.13669
029_S_0843	CTRL	Left	8	FASTSURF BLA - FASTSURF M12A	-7.00339
031_S_0618	CTRL	Left	8	FASTSURF BLA - FASTSURF M12A	-0.973505
033_S_0923	CTRL	Left	8	FASTSURF BLA - FASTSURF M12A	0.958239
033_S_1281	AD	Left	8	FASTSURF BLA - FASTSURF M12A	-6.50605
033_S_1285	AD	Left	8	FASTSURF BLA - FASTSURF M12A	-2.29825
035_S_0341	AD	Left	8	FASTSURF BLA - FASTSURF M12A	-2.58664
036_S_0672	CTRL	Left	8	FASTSURF BLA - FASTSURF M12A	-2.89896
036_S_0748	MCI	Left	8	FASTSURF BLA - FASTSURF M12A	-7.44905
037_S_0552	MCI	Left	8	FASTSURF BLA - FASTSURF M12A	-3.3024
041_S_0314	MCI	Left	8	FASTSURF BLA - FASTSURF M12A	1.03842
041_S_0598	MCI	Left	8	FASTSURF BLA - FASTSURF M12A	-0.847972
041_S_1002	CTRL	Left	8	FASTSURF BLA - FASTSURF M12A	-6.33329
041_S_1010	MCI	Left	8	FASTSURF BLA - FASTSURF M12A	2.03048
041_S_1260	MCI	Left	8	FASTSURF BLA - FASTSURF M12A	-0.416459
052_S_1352	MCI	Left	8	FASTSURF BLA - FASTSURF M12A	1.28847
057_S_0474	AD	Left	8	FASTSURF BLA - FASTSURF M12A	-10.5723
057_S_0779	CTRL	Left	8	FASTSURF BLA - FASTSURF M12A	-3.05212
057_S_0941	MCI	Left	8	FASTSURF BLA - FASTSURF M12A	-5.09325
057_S_1217	MCI	Left	8	FASTSURF BLA - FASTSURF M12A	-2.1066
057_S_1269	MCI	Left	8	FASTSURF BLA - FASTSURF M12A	-11.8092
057_S_1371	AD	Left	8	FASTSURF BLA - FASTSURF M12A	-12.8196
062_S_0690	AD	Left	8	FASTSURF BLA - FASTSURF M12A	-9.58019
062_S_0768	CTRL	Left	8	FASTSURF BLA - FASTSURF M12A	-7.5061
067_S_0038	MCI	Left	8	FASTSURF BLA - FASTSURF M12A	-4.36725
067_S_0076	AD	Left	8	FASTSURF BLA - FASTSURF M12A	-10.8891
067_S_0176	MCI	Left	8	FASTSURF BLA - FASTSURF M12A	-2.76939
067_S_0243	MCI	Left	8	FASTSURF BLA - FASTSURF M12A	-6.11448
067_S_1253	AD	Left	8	FASTSURF BLA - FASTSURF M12A	-2.55795
073_S_0089	CTRL	Left	8	FASTSURF BLA - FASTSURF M12A	2.07142
073_S_0565	AD	Left	8	FASTSURF BLA - FASTSURF M12A	-12.8155
073_S_0746	MCI	Left	8	FASTSURF BLA - FASTSURF M12A	-0.810737
094_S_0692	CTRL	Left	8	FASTSURF BLA - FASTSURF M12A	-12.0502
094_S_0921	MCI	Left	8	FASTSURF BLA - FASTSURF M12A	0.432851
094_S_1090	AD	Left	8	FASTSURF BLA - FASTSURF M12A	-11.5573
094_S_1402	AD	Left	8	FASTSURF BLA - FASTSURF M12A	-4.35857
098_S_0896	CTRL	Left	8	FASTSURF BLA - FASTSURF M12A	-6.98776
099_S_0291	MCI	Left	8	FASTSURF BLA - FASTSURF M12A	-6.97795
099_S_0352	CTRL	Left	8	FASTSURF BLA - FASTSURF M12A	-3.56674
099_S_0533	CTRL	Left	8	FASTSURF BLA - FASTSURF M12A	-8.73645
099_S_0880	MCI	Left	8	FASTSURF BLA - FASTSURF M12A	-7.43515
099_S_1034	MCI	Left	8	FASTSURF BLA - FASTSURF M12A	-5.03119
114_S_0378	MCI	Left	8	FASTSURF BLA - FASTSURF M12A	-4.90783
114_S_0410	MCI	Left	8	FASTSURF BLA - FASTSURF M12A	-6.55527
116_S_0361	MCI	Left	8	FASTSURF BLA - FASTSURF M12A	-12.209
127_S_0112	MCI	Left	8	FASTSURF BLA - FASTSURF M12A	-8.96541
127_S_0754	AD	Left	8	FASTSURF BLA - FASTSURF M12A	-9.16143
127_S_1140	MCI	Left	8	FASTSURF BLA - FASTSURF M12A	-16.296
136_S_0107	MCI	Left	8	FASTSURF BLA - FASTSURF M12A	-4.21409
136_S_0186	CTRL	Left	8	FASTSURF BLA - FASTSURF M12A	-3.12132
137_S_0158	MCI	Left	8	FASTSURF BLA - FASTSURF M12A	-8.9523
137_S_0366	AD	Left	8	FASTSURF BLA - FASTSURF M12A	-5.32123
137_S_0973	MCI	Left	8	FASTSURF BLA - FASTSURF M12A	-6.74482
137_S_1414	MCI	Left	8	FASTSURF BLA - FASTSURF M12A	-3.26443
141_S_1052	MCI	Left	8	FASTSURF BLA - FASTSURF M12A	-8.57842
002_S_0559	CTRL	Left	9	FASTSURF BLA - FASTSURF M12A	2.3409
002_S_0685	CTRL	Left	9	FASTSURF BLA - FASTSURF M12A	8.85186
005_S_1341	AD	Left	9	FASTSURF BLA - FASTSURF M12A	-7.67415
007_S_0070	CTRL	Left	9	FASTSURF BLA - FASTSURF M12A	-3.97262
009_S_0751	CTRL	Left	9	FASTSURF BLA - FASTSURF M12A	-3.47743
012_S_0720	AD	Left	9	FASTSURF BLA - FASTSURF M12A	-0.72625
014_S_0519	CTRL	Left	9	FASTSURF BLA - FASTSURF M12A	1.14831
018_S_0286	AD	Left	9	FASTSURF BLA - FASTSURF M12A	-1.5286
020_S_0097	CTRL	Left	9	FASTSURF BLA - FASTSURF M12A	-5.37824
020_S_0213	AD	Left	9	FASTSURF BLA - FASTSURF M12A	-0.38009
022_S_0543	AD	Left	9	FASTSURF BLA - FASTSURF M12A	-6.73132
022_S_1097	MCI	Left	9	FASTSURF BLA - FASTSURF M12A	-3.54498
022_S_1351	MCI	Left	9	FASTSURF BLA - FASTSURF M12A	2.97564
023_S_0083	AD	Left	9	FASTSURF BLA - FASTSURF M12A	-0.790424
024_S_1171	AD	Left	9	FASTSURF BLA - FASTSURF M12A	0.497024
027_S_0120	CTRL	Left	9	FASTSURF BLA - FASTSURF M12A	-6.72673
029_S_0843	CTRL	Left	9	FASTSURF BLA - FASTSURF M12A	-6.60861
031_S_0618	CTRL	Left	9	FASTSURF BLA - FASTSURF M12A	-0.857016
033_S_0923	CTRL	Left	9	FASTSURF BLA - FASTSURF M12A	-2.34398
033_S_1281	AD	Left	9	FASTSURF BLA - FASTSURF M12A	-7.00446
033_S_1285	AD	Left	9	FASTSURF BLA - FASTSURF M12A	-2.65204
035_S_0341	AD	Left	9	FASTSURF BLA - FASTSURF M12A	-4.17477
036_S_0672	CTRL	Left	9	FASTSURF BLA - FASTSURF M12A	-1.14434
036_S_0748	MCI	Left	9	FASTSURF BLA - FASTSURF M12A	-3.52832
037_S_0552	MCI	Left	9	FASTSURF BLA - FASTSURF M12A	-2.56113
041_S_0314	MCI	Left	9	FASTSURF BLA - FASTSURF M12A	-0.979129
041_S_0598	MCI	Left	9	FASTSURF BLA - FASTSURF M12A	-1.73481
041_S_1002	CTRL	Left	9	FASTSURF BLA - FASTSURF M12A	-6.14526
041_S_1010	MCI	Left	9	FASTSURF BLA - FASTSURF M12A	-2.86078
041_S_1260	MCI	Left	9	FASTSURF BLA - FASTSURF M12A	-1.48858
052_S_1352	MCI	Left	9	FASTSURF BLA - FASTSURF M12A	0.0759285
057_S_0474	AD	Left	9	FASTSURF BLA - FASTSURF M12A	-12.4456
057_S_0779	CTRL	Left	9	FASTSURF BLA - FASTSURF M12A	-4.53653
057_S_0941	MCI	Left	9	FASTSURF BLA - FASTSURF M12A	-8.97472
057_S_1217	MCI	Left	9	FASTSURF BLA - FASTSURF M12A	-3.44135
057_S_1269	MCI	Left	9	FASTSURF BLA - FASTSURF M12A	-9.10801
057_S_1371	AD	Left	9	FASTSURF BLA - FASTSURF M12A	-7.91715
062_S_0690	AD	Left	9	FASTSURF BLA - FASTSURF M12A	-4.9991
062_S_0768	CTRL	Left	9	FASTSURF BLA - FASTSURF M12A	-3.3825
067_S_0038	MCI	Left	9	FASTSURF BLA - FASTSURF M12A	-4.40168
067_S_0076	AD	Left	9	FASTSURF BLA - FASTSURF M12A	-11.2485
067_S_0176	MCI	Left	9	FASTSURF BLA - FASTSURF M12A	-6.92415
067_S_0243	MCI	Left	9	FASTSURF BLA - FASTSURF M12A	-7.49689
067_S_1253	AD	Left	9	FASTSURF BLA - FASTSURF M12A	-2.73017
073_S_0089	CTRL	Left	9	FASTSURF BLA - FASTSURF M12A	5.57877
073_S_0565	AD	Left	9	FASTSURF BLA - FASTSURF M12A	-15.2618
073_S_0746	MCI	Left	9	FASTSURF BLA - FASTSURF M12A	-2.10651
094_S_0692	CTRL	Left	9	FASTSURF BLA - FASTSURF M12A	-10.6928
094_S_0921	MCI	Left	9	FASTSURF BLA - FASTSURF M12A	1.13914
094_S_1090	AD	Left	9	FASTSURF BLA - FASTSURF M12A	-8.48628
094_S_1402	AD	Left	9	FASTSURF BLA - FASTSURF M12A	-1.78751
098_S_0896	CTRL	Left	9	FASTSURF BLA - FASTSURF M12A	-3.79585
099_S_0291	MCI	Left	9	FASTSURF BLA - FASTSURF M12A	-5.19407
099_S_0352	CTRL	Left	9	FASTSURF BLA - FASTSURF M12A	-4.41359
099_S_0533	CTRL	Left	9	FASTSURF BLA - FASTSURF M12A	-9.03978
099_S_0880	MCI	Left	9	FASTSURF BLA - FASTSURF M12A	-7.07943
099_S_1034	MCI	Left	9	FASTSURF BLA - FASTSURF M12A	-5.68334
114_S_0378	MCI	Left	9	FASTSURF BLA - FASTSURF M12A	-11.6452
114_S_0410	MCI	Left	9	FASTSURF BLA - FASTSURF M12A	-6.32245
116_S_0361	MCI	Left	9	FASTSURF BLA - FASTSURF M12A	-13.4463
127_S_0112	MCI	Left	9	FASTSURF BLA - FASTSURF M12A	-7.35508
127_S_0754	AD	Left	9	FASTSURF BLA - FASTSURF M12A	-12.7147
127_S_1140	MCI	Left	9	FASTSURF BLA - FASTSURF M12A	-15.3731
136_S_0107	MCI	Left	9	FASTSURF BLA - FASTSURF M12A	-5.74688
136_S_0186	CTRL	Left	9	FASTSURF BLA - FASTSURF M12A	0.0103751
137_S_0158	MCI	Left	9	FASTSURF BLA - FASTSURF M12A	-11.0103
137_S_0366	AD	Left	9	FASTSURF BLA - FASTSURF M12A	-5.51014
137_S_0973	MCI	Left	9	FASTSURF BLA - FASTSURF M12A	-2.64643
137_S_1414	MCI	Left	9	FASTSURF BLA - FASTSURF M12A	-5.43171
141_S_1052	MCI	Left	9	FASTSURF BLA - FASTSURF M12A	-3.94244
002_S_0559	CTRL	Left	10	FASTSURF BLA - FASTSURF M12A	1.31867
002_S_0685	CTRL	Left	10	FASTSURF BLA - FASTSURF M12A	9.89682
005_S_1341	AD	Left	10	FASTSURF BLA - FASTSURF M12A	-3.54828
007_S_0070	CTRL	Left	10	FASTSURF BLA - FASTSURF M12A	-5.13281
009_S_0751	CTRL	Left	10	FASTSURF BLA - FASTSURF M12A	-3.86554
012_S_0720	AD	Left	10	FASTSURF BLA - FASTSURF M12A	-0.589131
014_S_0519	CTRL	Left	10	FASTSURF BLA - FASTSURF M12A	2.09582
018_S_0286	AD	Left	10	FASTSURF BLA - FASTSURF M12A	-3.41383
020_S_0097	CTRL	Left	10	FASTSURF BLA - FASTSURF M12A	-7.1416
020_S_0213	AD	Left	10	FASTSURF BLA - FASTSURF M12A	-0.970155
022_S_0543	AD	Left	10	FASTSURF BLA - FASTSURF M12A	-1.55257
022_S_1097	MCI	Left	10	FASTSURF BLA - FASTSURF M12A	-2.97867
022_S_1351	MCI	Left	10	FASTSURF BLA - FASTSURF M12A	3.57134
023_S_0083	AD	Left	10	FASTSURF BLA - FASTSURF M12A	-0.511665
024_S_1171	AD	Left	10	FASTSURF BLA - FASTSURF M12A	-0.786568
027_S_0120	CTRL	Left	10	FASTSURF BLA - FASTSURF M12A	-6.65379
029_S_0843	CTRL	Left	10	FASTSURF BLA - FASTSURF M12A	-7.00307
031_S_0618	CTRL	Left	10	FASTSURF BLA - FASTSURF M12A	2.38128
033_S_0923	CTRL	Left	10	FASTSURF BLA - FASTSURF M12A	-0.491891
033_S_1281	AD	Left	10	FASTSURF BLA - FASTSURF M12A	-3.82755
033_S_1285	AD	Left	10	FASTSURF BLA - FASTSURF M12A	-4.54256
035_S_0341	AD	Left	10	FASTSURF BLA - FASTSURF M12A	-6.30755
036_S_0672	CTRL	Left	10	FASTSURF BLA - FASTSURF M12A	-1.76824
036_S_0748	MCI	Left	10	FASTSURF BLA - FASTSURF M12A	-6.82729
037_S_0552	MCI	Left	10	FASTSURF BLA - FASTSURF M12A	0.382674
041_S_0314	MCI	Left	10	FASTSURF BLA - FASTSURF M12A	-3.21604
041_S_0598	MCI	Left	10	FASTSURF BLA - FASTSURF M12A	-2.10334
041_S_1002	CTRL	Left	10	FASTSURF BLA - FASTSURF M12A	-10.4772
041_S_1010	MCI	Left	10	FASTSURF BLA - FASTSURF M12A	-2.81051
041_S_1260	MCI	Left	10	FASTSURF BLA - FASTSURF M12A	-2.41624
052_S_1352	MCI	Left	10	FASTSURF BLA - FASTSURF M12A	-0.568146
057_S_0474	AD	Left	10	FASTSURF BLA - FASTSURF M12A	-5.17312
057_S_0779	CTRL	Left	10	FASTSURF BLA - FASTSURF M12A	-0.477461
057_S_0941	MCI	Left	10	FASTSURF BLA - FASTSURF M12A	-5.47922
057_S_1217	MCI	Left	10	FASTSURF BLA - FASTSURF M12A	-4.82072
057_S_1269	MCI	Left	10	FASTSURF BLA - FASTSURF M12A	-11.7443
057_S_1371	AD	Left	10	FASTSURF BLA - FASTSURF M12A	-9.05926
062_S_0690	AD	Left	10	FASTSURF BLA - FASTSURF M12A	-13.1963
062_S_0768	CTRL	Left	10	FASTSURF BLA - FASTSURF M12A	-5.44151
067_S_0038	MCI	Left	10	FASTSURF BLA - FASTSURF M12A	-7.14528
067_S_0076	AD	Left	10	FASTSURF BLA - FASTSURF M12A	-9.02571
067_S_0176	MCI	Left	10	FASTSURF BLA - FASTSURF M12A	-0.372597
067_S_0243	MCI	Left	10	FASTSURF BLA - FASTSURF M12A	-6.37004
067_S_1253	AD	Left	10	FASTSURF BLA - FASTSURF M12A	-1.06151
073_S_0089	CTRL	Left	10	FASTSURF BLA - FASTSURF M12A	5.09781
073_S_0565	AD	Left	10	FASTSURF BLA - FASTSURF M12A	-12.5085
073_S_0746	MCI	Left	10	FASTSURF BLA - FASTSURF M12A	-2.04464
094_S_0692	CTRL	Left	10	FASTSURF BLA - FASTSURF M12A	-10.0441
094_S_0921	MCI	Left	10	FASTSURF BLA - FASTSURF M12A	2.26279
094_S_1090	AD	Left	10	FASTSURF BLA - FASTSURF M12A	-11.6325
094_S_1402	AD	Left	10	FASTSURF BLA - FASTSURF M12A	-4.78958
098_S_0896	CTRL	Left	10	FASTSURF BLA - FASTSURF M12A	-3.17084
099_S_0291	MCI	Left	10	FASTSURF BLA - FASTSURF M12A	-6.89801
099_S_0352	CTRL	Left	10	FASTSURF BLA - FASTSURF M12A	-4.41052
099_S_0533	CTRL	Left	10	FASTSURF BLA - FASTSURF M12A	-8.89907
099_S_0880	MCI	Left	10	FASTSURF BLA - FASTSURF M12A	-7.21396
099_S_1034	MCI	Left	10	FASTSURF BLA - FASTSURF M12A	-4.48556
114_S_0378	MCI	Left	10	FASTSURF BLA - FASTSURF M12A	-7.03246
114_S_0410	MCI	Left	10	FASTSURF BLA - FASTSURF M12A	-5.90238
116_S_0361	MCI	Left	10	FASTSURF BLA - FASTSURF M12A	-11.9046
127_S_0112	MCI	Left	10	FASTSURF BLA - FASTSURF M12A	-9.68357
127_S_0754	AD	Left	10	FASTSURF BLA - FASTSURF M12A	-15.5396
127_S_1140	MCI	Left	10	FASTSURF BLA - FASTSURF M12A	-15.0304
136_S_0107	MCI	Left	10	FASTSURF BLA - FASTSURF M12A	-5.20109
136_S_0186	CTRL	Left	10	FASTSURF BLA - FASTSURF M12A	-0.574598
137_S_0158	MCI	Left	10	FASTSURF BLA - FASTSURF M12A	-12.5761
137_S_0366	AD	Left	10	FASTSURF BLA - FASTSURF M12A	-6.6178
137_S_0973	MCI	Left	10	FASTSURF BLA - FASTSURF M12A	-1.0382
137_S_1414	MCI	Left	10	FASTSURF BLA - FASTSURF M12A	-3.26516
141_S_1052	MCI	Left	10	FASTSURF BLA - FASTSURF M12A	-6.75489
002_S_0559	CTRL	Right	4	FASTSURF BLA - FASTSURF M12A	-7.2074
002_S_0685	CTRL	Right	4	FASTSURF BLA - FASTSURF M12A	15.1524
005_S_1341	AD	Right	4	FASTSURF BLA - FASTSURF M12A	-8.53199
007_S_0070	CTRL	Right	4	FASTSURF BLA - FASTSURF M12A	-8.07057
009_S_0751	CTRL	Right	4	FASTSURF BLA - FASTSURF M12A	0.514884
012_S_0720	AD	Right	4	FASTSURF BLA - FASTSURF M12A	2.40275
014_S_0519	CTRL	Right	4	FASTSURF BLA - FASTSURF M12A	2.1732
018_S_0286	AD	Right	4	FASTSURF BLA - FASTSURF M12A	-1.17554
020_S_0097	CTRL	Right	4	FASTSURF BLA - FASTSURF M12A	-7.78551
020_S_0213	AD	Right	4	FASTSURF BLA - FASTSURF M12A	-4.32702
022_S_0543	AD	Right	4	FASTSURF BLA - FASTSURF M12A	-14.2291
022_S_1097	MCI	Right	4	FASTSURF BLA - FASTSURF M12A	0.897799
022_S_1351	MCI	Right	4	FASTSURF BLA - FASTSURF M12A	6.78304
023_S_0083	AD	Right	4	FASTSURF BLA - FASTSURF M12A	-9.86798
024_S_1171	AD	Right	4	FASTSURF BLA - FASTSURF M12A	3.24965
027_S_0120	CTRL	Right	4	FASTSURF BLA - FASTSURF M12A	-6.79958
029_S_0843	CTRL	Right	4	FASTSURF BLA - FASTSURF M12A	0.236986
031_S_0618	CTRL	Right	4	FASTSURF BLA - FASTSURF M12A	0.754715
033_S_0923	CTRL	Right	4	FASTSURF BLA - FASTSURF M12A	2.11291
033_S_1281	AD	Right	4	FASTSURF BLA - FASTSURF M12A	2.04239
033_S_1285	AD	Right	4	FASTSURF BLA - FASTSURF M12A	-1.94292
035_S_0341	AD	Right	4	FASTSURF BLA - FASTSURF M12A	6.83066
036_S_0672	CTRL	Right	4	FASTSURF BLA - FASTSURF M12A	-4.3996
036_S_0748	MCI	Right	4	FASTSURF BLA - FASTSURF M12A	-8.89458
037_S_0552	MCI	Right	4	FASTSURF BLA - FASTSURF M12A	-3.97287
041_S_0314	MCI	Right	4	FASTSURF BLA - FASTSURF M12A	-6.70634
041_S_0598	MCI	Right	4	FASTSURF BLA - FASTSURF M12A	3.03929
041_S_1002	CTRL	Right	4	FASTSURF BLA - FASTSURF M12A	-1.0845
041_S_1010	MCI	Right	4	FASTSURF BLA - FASTSURF M12A	-17.2365
041_S_1260	MCI	Right	4	FASTSURF BLA - FASTSURF M12A	-2.15061
052_S_1352	MCI	Right	4	FASTSURF BLA - FASTSURF M12A	1.83341
057_S_0474	AD	Right	4	FASTSURF BLA - FASTSURF M12A	-10.0404
057_S_0779	CTRL	Right	4	FASTSURF BLA - FASTSURF M12A	-9.56591
057_S_0941	MCI	Right	4	FASTSURF BLA - FASTSURF M12A	-1.5675
057_S_1217	MCI	Right	4	FASTSURF BLA - FASTSURF M12A	0.692358
057_S_1269	MCI	Right	4	FASTSURF BLA - FASTSURF M12A	-6.7609
057_S_1371	AD	Right	4	FASTSURF BLA - FASTSURF M12A	-1.13654
062_S_0690	AD	Right	4	FASTSURF BLA - FASTSURF M12A	-6.95768
062_S_0768	CTRL	Right	4	FASTSURF BLA - FASTSURF M12A	-7.72008
067_S_0038	MCI	Right	4	FASTSURF BLA - FASTSURF M12A	-10.3732
067_S_0076	AD	Right	4	FASTSURF BLA - FASTSURF M12A	-0.205676
067_S_0176	MCI	Right	4	FASTSURF BLA - FASTSURF M12A	-11.4135
067_S_0243	MCI	Right	4	FASTSURF BLA - FASTSURF M12A	-9.95315
067_S_1253	AD	Right	4	FASTSURF BLA - FASTSURF M12A	-7.83499
073_S_0089	CTRL	Right	4	FASTSURF BLA - FASTSURF M12A	1.8872
073_S_0565	AD	Right	4	FASTSURF BLA - FASTSURF M12A	-21.282
073_S_0746	MCI	Right	4	FASTSURF BLA - FASTSURF M12A	-0.0323289
094_S_0692	CTRL	Right	4	FASTSURF BLA - FASTSURF M12A	-17.9728
094_S_0921	MCI	Right	4	FASTSURF BLA - FASTSURF M12A	-11.1821
094_S_1090	AD	Right	4	FASTSURF BLA - FASTSURF M12A	-15.5641
094_S_1402	AD	Right	4	FASTSURF BLA - FASTSURF M12A	-9.1333
098_S_0896	CTRL	Right	4	FASTSURF BLA - FASTSURF M12A	-1.65074
099_S_0291	MCI	Right	4	FASTSURF BLA - FASTSURF M12A	-5.56006
099_S_0352	CTRL	Right	4	FASTSURF BLA - FASTSURF M12A	-12.7988
099_S_0533	CTRL	Right	4	FASTSURF BLA - FASTSURF M12A	-6.17119
099_S_0880	MCI	Right	4	FASTSURF BLA - FASTSURF M12A	-3.58104
099_S_1034	MCI	Right	4	FASTSURF BLA - FASTSURF M12A	-6.54563
114_S_0378	MCI	Right	4	FASTSURF BLA - FASTSURF M12A	-9.64052
114_S_0410	MCI	Right	4	FASTSURF BLA - FASTSURF M12A	-12.9544
116_S_0361	MCI	Right	4	FASTSURF BLA - FASTSURF M12A	-11.8898
127_S_0112	MCI	Right	4	FASTSURF BLA - FASTSURF M12A	-9.65581
127_S_0754	AD	Right	4	FASTSURF BLA - FASTSURF M12A	1.35002
127_S_1140	MCI	Right	4	FASTSURF BLA - FASTSURF M12A	-19.2857
136_S_0107	MCI	Right	4	FASTSURF BLA - FASTSURF M12A	2.32269
136_S_0186	CTRL	Right	4	FASTSURF BLA - FASTSURF M12A	0.198179
137_S_0158	MCI	Right	4	FASTSURF BLA - FASTSURF M12A	-1.77856
137_S_0366	AD	Right	4	FASTSURF BLA - FASTSURF M12A	-6.63657
137_S_0973	MCI	Right	4	FASTSURF BLA - FASTSURF M12A	-3.49864
137_S_1414	MCI	Right	4	FASTSURF BLA - FASTSURF M12A	-7.49216
141_S_1052	MCI	Right	4	FASTSURF BLA - FASTSURF M12A	-16.5827
002_S_0559	CTRL	Right	5	FASTSURF BLA - FASTSURF M12A	-3.78974
002_S_0685	CTRL	Right	5	FASTSURF BLA - FASTSURF M12A	2.28835
005_S_1341	AD	Right	5	FASTSURF BLA - FASTSURF M12A	0.441247
007_S_0070	CTRL	Right	5	FASTSURF BLA - FASTSURF M12A	-3.70336
009_S_0751	CTRL	Right	5	FASTSURF BLA - FASTSURF M12A	-0.90473
012_S_0720	AD	Right	5	FASTSURF BLA - FASTSURF M12A	-0.74402
014_S_0519	CTRL	Right	5	FASTSURF BLA - FASTSURF M12A	-2.25008
018_S_0286	AD	Right	5	FASTSURF BLA - FASTSURF M12A	2.59363
020_S_0097	CTRL	Right	5	FASTSURF BLA - FASTSURF M12A	-7.46094
020_S_0213	AD	Right	5	FASTSURF BLA - FASTSURF M12A	-2.64224
022_S_0543	AD	Right	5	FASTSURF BLA - FASTSURF M12A	-23.4226
022_S_1097	MCI	Right	5	FASTSURF BLA - FASTSURF M12A	0.877358
022_S_1351	MCI	Right	5	FASTSURF BLA - FASTSURF M12A	8.39732
023_S_0083	AD	Right	5	FASTSURF BLA - FASTSURF M12A	-5.26417
024_S_1171	AD	Right	5	FASTSURF BLA - FASTSURF M12A	9.0708
027_S_0120	CTRL	Right	5	FASTSURF BLA - FASTSURF M12A	-10.5636
029_S_0843	CTRL	Right	5	FASTSURF BLA - FASTSURF M12A	-1.17153
031_S_0618	CTRL	Right	5	FASTSURF BLA - FASTSURF M12A	-5.48905
033_S_0923	CTRL	Right	5	FASTSURF BLA - FASTSURF M12A	-1.90357
033_S_1281	AD	Right	5	FASTSURF BLA - FASTSURF M12A	-2.90052
033_S_1285	AD	Right	5	FASTSURF BLA - FASTSURF M12A	2.69946
035_S_0341	AD	Right	5	FASTSURF BLA - FASTSURF M12A	6.1005
036_S_0672	CTRL	Right	5	FASTSURF BLA - FASTSURF M12A	-3.18145
036_S_0748	MCI	Right	5	FASTSURF BLA - FASTSURF M12A	1.95724
037_S_0552	MCI	Right	5	FASTSURF BLA - FASTSURF M12A	-3.5646
041_S_0314	MCI	Right	5	FASTSURF BLA - FASTSURF M12A	-0.486022
041_S_0598	MCI	Right	5	FASTSURF BLA - FASTSURF M12A	-0.337581
041_S_1002	CTRL	Right	5	FASTSURF BLA - FASTSURF M12A	-6.15261
041_S_1010	MCI	Right	5	FASTSURF BLA - FASTSURF M12A	-9.2776
041_S_1260	MCI	Right	5	FASTSURF BLA - FASTSURF M12A	-4.03912
052_S_1352	MCI	Right	5	FASTSURF BLA - FASTSURF M12A	-1.38495
057_S_0474	AD	Right	5	FASTSURF BLA - FASTSURF M12A	-5.23619
057_S_0779	CTRL	Right	5	FASTSURF BLA - FASTSURF M12A	-4.01878
057_S_0941	MCI	Right	5	FASTSURF BLA - FASTSURF M12A	-8.11515
057_S_1217	MCI	Right	5	FASTSURF BLA - FASTSURF M12A	0.452469
057_S_1269	MCI	Right	5	FASTSURF BLA - FASTSURF M12A	-11.6736
057_S_1371	AD	Right	5	FASTSURF BLA - FASTSURF M12A	-0.152495
062_S_0690	AD	Right	5	FASTSURF BLA - FASTSURF M12A	-9.73758
062_S_0768	CTRL	Right	5	FASTSURF BLA - FASTSURF M12A	-3.84026
067_S_0038	MCI	Right	5	FASTSURF BLA - FASTSURF M12A	-10.9938
067_S_0076	AD	Right	5	FASTSURF BLA - FASTSURF M12A	-5.82401
067_S_0176	MCI	Right	5	FASTSURF BLA - FASTSURF M12A	-12.1657
067_S_0243	MCI	Right	5	FASTSURF BLA - FASTSURF M12A	-3.67799
067_S_1253	AD	Right	5	FASTSURF BLA - FASTSURF M12A	-8.74517
073_S_0089	CTRL	Right	5	FASTSURF BLA - FASTSURF M12A	2.09847
073_S_0565	AD	Right	5	FASTSURF BLA - FASTSURF M12A	-14.2667
073_S_0746	MCI	Right	5	FASTSURF BLA - FASTSURF M12A	1.61709
094_S_0692	CTRL	Right	5	FASTSURF BLA - FASTSURF M12A	-18.7829
094_S_0921	MCI	Right	5	FASTSURF BLA - FASTSURF M12A	-12.0372
094_S_1090	AD	Right	5	FASTSURF BLA - FASTSURF M12A	-11.3483
094_S_1402	AD	Right	5	FASTSURF BLA - FASTSURF M12A	-3.88019
098_S_0896	CTRL	Right	5	FASTSURF BLA - FASTSURF M12A	-6.15913
099_S_0291	MCI	Right	5	FASTSURF BLA - FASTSURF M12A	-8.33175
099_S_0352	CTRL	Right	5	FASTSURF BLA - FASTSURF M12A	-14.0973
099_S_0533	CTRL	Right	5	FASTSURF BLA - FASTSURF M12A	-3.10116
099_S_0880	MCI	Right	5	FASTSURF BLA - FASTSURF M12A	-1.99169
099_S_1034	MCI	Right	5	FASTSURF BLA - FASTSURF M12A	-8.70683
114_S_0378	MCI	Right	5	FASTSURF BLA - FASTSURF M12A	-5.31984
114_S_0410	MCI	Right	5	FASTSURF BLA - FASTSURF M12A	-13.4659
116_S_0361	MCI	Right	5	FASTSURF BLA - FASTSURF M12A	-9.04602
127_S_0112	MCI	Right	5	FASTSURF BLA - FASTSURF M12A	-7.25065
127_S_0754	AD	Right	5	FASTSURF BLA - FASTSURF M12A	-1.5676
127_S_1140	MCI	Right	5	FASTSURF BLA - FASTSURF M12A	-14.1878
136_S_0107	MCI	Right	5	FASTSURF BLA - FASTSURF M12A	-1.37458
136_S_0186	CTRL	Right	5	FASTSURF BLA - FASTSURF M12A	-2.3648
137_S_0158	MCI	Right	5	FASTSURF BLA - FASTSURF M12A	-6.89031
137_S_0366	AD	Right	5	FASTSURF BLA - FASTSURF M12A	-9.34212
137_S_0973	MCI	Right	5	FASTSURF BLA - FASTSURF M12A	-1.29004
137_S_1414	MCI	Right	5	FASTSURF BLA - FASTSURF M12A	-4.51944
141_S_1052	MCI	Right	5	FASTSURF BLA - FASTSURF M12A	-2.5004
002_S_0559	CTRL	Right	6	FASTSURF BLA - FASTSURF M12A	-5.73408
002_S_0685	CTRL	Right	6	FASTSURF BLA - FASTSURF M12A	9.02605
005_S_1341	AD	Right	6	FASTSURF BLA - FASTSURF M12A	-6.22377
007_S_0070	CTRL	Right	6	FASTSURF BLA - FASTSURF M12A	-6.51743
009_S_0751	CTRL	Right	6	FASTSURF BLA - FASTSURF M12A	-0.0649376
012_S_0720	AD	Right	6	FASTSURF BLA - FASTSURF M12A	-0.322735
014_S_0519	CTRL	Right	6	FASTSURF BLA - FASTSURF M12A	-5.2349
018_S_0286	AD	Right	6	FASTSURF BLA - FASTSURF M12A	-3.58581
020_S_0097	CTRL	Right	6	FASTSURF BLA - FASTSURF M12A	-6.80685
020_S_0213	AD	Right	6	FASTSURF BLA - FASTSURF M12A	0.940849
022_S_0543	AD	Right	6	FASTSURF BLA - FASTSURF M12A	-18.3557
022_S_1097	MCI	Right	6	FASTSURF BLA - FASTSURF M12A	3.77447
022_S_1351	MCI	Right	6	FASTSURF BLA - FASTSURF M12A	-0.816947
023_S_0083	AD	Right	6	FASTSURF BLA - FASTSURF M12A	-16.2212
024_S_1171	AD	Right	6	FASTSURF BLA - FASTSURF M12A	1.19437
027_S_0120	CTRL	Right	6	FASTSURF BLA - FASTSURF M12A	-6.47238
029_S_0843	CTRL	Right	6	FASTSURF BLA - FASTSURF M12A	-4.75997
031_S_0618	CTRL	Right	6	FASTSURF BLA - FASTSURF M12A	-3.19746
033_S_0923	CTRL	Right	6	FASTSURF BLA - FASTSURF M12A	-0.667361
033_S_1281	AD	Right	6	FASTSURF BLA - FASTSURF M12A	-4.40509
033_S_1285	AD	Right	6	FASTSURF BLA - FASTSURF M12A	-5.03166
035_S_0341	AD	Right	6	FASTSURF BLA - FASTSURF M12A	8.33009
036_S_0672	CTRL	Right	6	FASTSURF BLA - FASTSURF M12A	-2.24755
036_S_0748	MCI	Right	6	FASTSURF BLA - FASTSURF M12A	8.17568
037_S_0552	MCI	Right	6	FASTSURF BLA - FASTSURF M12A	1.12118
041_S_0314	MCI	Right	6	FASTSURF BLA - FASTSURF M12A	2.38406
041_S_0598	MCI	Right	6	FASTSURF BLA - FASTSURF M12A	-1.2873
041_S_1002	CTRL	Right	6	FASTSURF BLA - FASTSURF M12A	-7.03492
041_S_1010	MCI	Right	6	FASTSURF BLA - FASTSURF M12A	-16.4703
041_S_1260	MCI	Right	6	FASTSURF BLA - FASTSURF M12A	-0.842956
052_S_1352	MCI	Right	6	FASTSURF BLA - FASTSURF M12A	-2.03613
057_S_0474	AD	Right	6	FASTSURF BLA - FASTSURF M12A	-1.39136
057_S_0779	CTRL	Right	6	FASTSURF BLA - FASTSURF M12A	-2.36264
057_S_0941	MCI	Right	6	FASTSURF BLA - FASTSURF M12A	-2.64486
057_S_1217	MCI	Right	6	FASTSURF BLA - FASTSURF M12A	-1.07359
057_S_1269	MCI	Right	6	FASTSURF BLA - FASTSURF M12A	-6.29531
057_S_1371	AD	Right	6	FASTSURF BLA - FASTSURF M12A	-1.57402
062_S_0690	AD	Right	6	FASTSURF BLA - FASTSURF M12A	-7.99748
062_S_0768	CTRL	Right	6	FASTSURF BLA - FASTSURF M12A	-12.7079
067_S_0038	MCI	Right	6	FASTSURF BLA - FASTSURF M12A	-8.11319
067_S_0076	AD	Right	6	FASTSURF BLA - FASTSURF M12A	-4.66705
067_S_0176	MCI	Right	6	FASTSURF BLA - FASTSURF M12A	-7.86949
067_S_0243	MCI	Right	6	FASTSURF BLA - FASTSURF M12A	-2.17046
067_S_1253	AD	Right	6	FASTSURF BLA - FASTSURF M12A	-3.25727
073_S_0089	CTRL	Right	6	FASTSURF BLA - FASTSURF M12A	-1.02492
073_S_0565	AD	Right	6	FASTSURF BLA - FASTSURF M12A	-19.3409
073_S_0746	MCI	Right	6	FASTSURF BLA - FASTSURF M12A	3.45978
094_S_0692	CTRL	Right	6	FASTSURF BLA - FASTSURF M12A	-14.6901
094_S_0921	MCI	Right	6	FASTSURF BLA - FASTSURF M12A	-21.6174
094_S_1090	AD	Right	6	FASTSURF BLA - FASTSURF M12A	-12.7087
094_S_1402	AD	Right	6	FASTSURF BLA - FASTSURF M12A	1.44761
098_S_0896	CTRL	Right	6	FASTSURF BLA - FASTSURF M12A	-4.64408
099_S_0291	MCI	Right	6	FASTSURF BLA - FASTSURF M12A	-8.15274
099_S_0352	CTRL	Right	6	FASTSURF BLA - FASTSURF M12A	-11.3978
099_S_0533	CTRL	Right	6	FASTSURF BLA - FASTSURF M12A	-7.74214
099_S_0880	MCI	Right	6	FASTSURF BLA - FASTSURF M12A	0.635999
099_S_1034	MCI	Right	6	FASTSURF BLA - FASTSURF M12A	-5.39657
114_S_0378	MCI	Right	6	FASTSURF BLA - FASTSURF M12A	-14.7152
114_S_0410	MCI	Right	6	FASTSURF BLA - FASTSURF M12A	-12.1171
116_S_0361	MCI	Right	6	FASTSURF BLA - FASTSURF M12A	-4.67045
127_S_0112	MCI	Right	6	FASTSURF BLA - FASTSURF M12A	-9.47525
127_S_0754	AD	Right	6	FASTSURF BLA - FASTSURF M12A	-6.68174
127_S_1140	MCI	Right	6	FASTSURF BLA - FASTSURF M12A	-17.0335
136_S_0107	MCI	Right	6	FASTSURF BLA - FASTSURF M12A	-4.07751
136_S_0186	CTRL	Right	6	FASTSURF BLA - FASTSURF M12A	-3.10716
137_S_0158	MCI	Right	6	FASTSURF BLA - FASTSURF M12A	-8.20889
137_S_0366	AD	Right	6	FASTSURF BLA - FASTSURF M12A	-8.93164
137_S_0973	MCI	Right	6	FASTSURF BLA - FASTSURF M12A	-1.17297
137_S_1414	MCI	Right	6	FASTSURF BLA - FASTSURF M12A	-8.6749
141_S_1052	MCI	Right	6	FASTSURF BLA - FASTSURF M12A	-2.47463
002_S_0559	CTRL	Right	7	FASTSURF BLA - FASTSURF M12A	-5.18148
002_S_0685	CTRL	Right	7	FASTSURF BLA - FASTSURF M12A	8.21904
005_S_1341	AD	Right	7	FASTSURF BLA - FASTSURF M12A	-8.55563
007_S_0070	CTRL	Right	7	FASTSURF BLA - FASTSURF M12A	-7.31392
009_S_0751	CTRL	Right	7	FASTSURF BLA - FASTSURF M12A	-1.04021
012_S_0720	AD	Right	7	FASTSURF BLA - FASTSURF M12A	-7.92931
014_S_0519	CTRL	Right	7	FASTSURF BLA - FASTSURF M12A	3.62187
018_S_0286	AD	Right	7	FASTSURF BLA - FASTSURF M12A	1.62447
020_S_0097	CTRL	Right	7	FASTSURF BLA - FASTSURF M12A	-6.1174
020_S_0213	AD	Right	7	FASTSURF BLA - FASTSURF M12A	-4.10853
022_S_0543	AD	Right	7	FASTSURF BLA - FASTSURF M12A	-17.3709
022_S_1097	MCI	Right	7	FASTSURF BLA - FASTSURF M12A	2.88706
022_S_1351	MCI	Right	7	FASTSURF BLA - FASTSURF M12A	2.94613
023_S_0083	AD	Right	7	FASTSURF BLA - FASTSURF M12A	-3.52428
024_S_1171	AD	Right	7	FASTSURF BLA - FASTSURF M12A	0.61223
027_S_0120	CTRL	Right	7	FASTSURF BLA - FASTSURF M12A	-4.29453
029_S_0843	CTRL	Right	7	FASTSURF BLA - FASTSURF M12A	1.09207
031_S_0618	CTRL	Right	7	FASTSURF BLA - FASTSURF M12A	-7.1118
033_S_0923	CTRL	Right	7	FASTSURF BLA - FASTSURF M12A	-1.38814
033_S_1281	AD	Right	7	FASTSURF BLA - FASTSURF M12A	3.45081
033_S_1285	AD	Right	7	FASTSURF BLA - FASTSURF M12A	-6.20038
035_S_0341	AD	Right	7	FASTSURF BLA - FASTSURF M12A	3.28535
036_S_0672	CTRL	Right	7	FASTSURF BLA - FASTSURF M12A	-2.671
036_S_0748	MCI	Right	7	FASTSURF BLA - FASTSURF M12A	-4.03664
037_S_0552	MCI	Right	7	FASTSURF BLA - FASTSURF M12A	-1.67937
041_S_0314	MCI	Right	7	FASTSURF BLA - FASTSURF M12A	-1.92147
041_S_0598	MCI	Right	7	FASTSURF BLA - FASTSURF M12A	-6.28778
041_S_1002	CTRL	Right	7	FASTSURF BLA - FASTSURF M12A	0.0042469
041_S_1010	MCI	Right	7	FASTSURF BLA - FASTSURF M12A	-15.1614
041_S_1260	MCI	Right	7	FASTSURF BLA - FASTSURF M12A	-4.76984
052_S_1352	MCI	Right	7	FASTSURF BLA - FASTSURF M12A	-1.29645
057_S_0474	AD	Right	7	FASTSURF BLA - FASTSURF M12A	-5.84676
057_S_0779	CTRL	Right	7	FASTSURF BLA - FASTSURF M12A	-6.35445
057_S_0941	MCI	Right	7	FASTSURF BLA - FASTSURF M12A	-7.32885
057_S_1217	MCI	Right	7	FASTSURF BLA - FASTSURF M12A	1.17411
057_S_1269	MCI	Right	7	FASTSURF BLA - FASTSURF M12A	-7.86791
057_S_1371	AD	Right	7	FASTSURF BLA - FASTSURF M12A	2.82271
062_S_0690	AD	Right	7	FASTSURF BLA - FASTSURF M12A	-10.5012
062_S_0768	CTRL	Right	7	FASTSURF BLA - FASTSURF M12A	-6.79399
067_S_0038	MCI	Right	7	FASTSURF BLA - FASTSURF M12A	-3.61834
067_S_0076	AD	Right	7	FASTSURF BLA - FASTSURF M12A	-2.57168
067_S_0176	MCI	Right	7	FASTSURF BLA - FASTSURF M12A	-9.52516
067_S_0243	MCI	Right	7	FASTSURF BLA - FASTSURF M12A	-5.95406
067_S_1253	AD	Right	7	FASTSURF BLA - FASTSURF M12A	-7.58281
073_S_0089	CTRL	Right	7	FASTSURF BLA - FASTSURF M12A	-2.53606
073_S_0565	AD	Right	7	FASTSURF BLA - FASTSURF M12A	-20.5327
073_S_0746	MCI	Right	7	FASTSURF BLA - FASTSURF M12A	4.2055
094_S_0692	CTRL	Right	7	FASTSURF BLA - FASTSURF M12A	-17.286
094_S_0921	MCI	Right	7	FASTSURF BLA - FASTSURF M12A	-7.60397
094_S_1090	AD	Right	7	FASTSURF BLA - FASTSURF M12A	-11.1431
094_S_1402	AD	Right	7	FASTSURF BLA - FASTSURF M12A	-6.56742
098_S_0896	CTRL	Right	7	FASTSURF BLA - FASTSURF M12A	-4.69984
099_S_0291	MCI	Right	7	FASTSURF BLA - FASTSURF M12A	-7.92771
099_S_0352	CTRL	Right	7	FASTSURF BLA - FASTSURF M12A	-15.843
099_S_0533	CTRL	Right	7	FASTSURF BLA - FASTSURF M12A	-7.23382
099_S_0880	MCI	Right	7	FASTSURF BLA - FASTSURF M12A	-7.487
099_S_1034	MCI	Right	7	FASTSURF BLA - FASTSURF M12A	-9.92306
114_S_0378	MCI	Right	7	FASTSURF BLA - FASTSURF M12A	-6.29101
114_S_0410	MCI	Right	7	FASTSURF BLA - FASTSURF M12A	-9.66091
116_S_0361	MCI	Right	7	FASTSURF BLA - FASTSURF M12A	-12.8913
127_S_0112	MCI	Right	7	FASTSURF BLA - FASTSURF M12A	-9.57392
127_S_0754	AD	Right	7	FASTSURF BLA - FASTSURF M12A	-3.00505
127_S_1140	MCI	Right	7	FASTSURF BLA - FASTSURF M12A	-17.8057
136_S_0107	MCI	Right	7	FASTSURF BLA - FASTSURF M12A	-3.25508
136_S_0186	CTRL	Right	7	FASTSURF BLA - FASTSURF M12A	-1.28338
137_S_0158	MCI	Right	7	FASTSURF BLA - FASTSURF M12A	-7.8924
137_S_0366	AD	Right	7	FASTSURF BLA - FASTSURF M12A	-3.97681
137_S_0973	MCI	Right	7	FASTSURF BLA - FASTSURF M12A	-1.94092
137_S_1414	MCI	Right	7	FASTSURF BLA - FASTSURF M12A	-6.31131
141_S_1052	MCI	Right	7	FASTSURF BLA - FASTSURF M12A	-4.42066
002_S_0559	CTRL	Right	8	FASTSURF BLA - FASTSURF M12A	3.11093
002_S_0685	CTRL	Right	8	FASTSURF BLA - FASTSURF M12A	8.04461
005_S_1341	AD	Right	8	FASTSURF BLA - FASTSURF M12A	-11.0906
007_S_0070	CTRL	Right	8	FASTSURF BLA - FASTSURF M12A	-5.95625
009_S_0751	CTRL	Right	8	FASTSURF BLA - FASTSURF M12A	2.98871
012_S_0720	AD	Right	8	FASTSURF BLA - FASTSURF M12A	-0.676011
014_S_0519	CTRL	Right	8	FASTSURF BLA - FASTSURF M12A	-4.33291
018_S_0286	AD	Right	8	FASTSURF BLA - FASTSURF M12A	0.333184
020_S_0097	CTRL	Right	8	FASTSURF BLA - FASTSURF M12A	-3.20199
020_S_0213	AD	Right	8	FASTSURF BLA - FASTSURF M12A	-1.79358
022_S_0543	AD	Right	8	FASTSURF BLA - FASTSURF M12A	-14.7186
022_S_1097	MCI	Right	8	FASTSURF BLA - FASTSURF M12A	2.97594
022_S_1351	MCI	Right	8	FASTSURF BLA - FASTSURF M12A	-1.05555
023_S_0083	AD	Right	8	FASTSURF BLA - FASTSURF M12A	-3.84536
024_S_1171	AD	Right	8	FASTSURF BLA - FASTSURF M12A	2.80314
027_S_0120	CTRL	Right	8	FASTSURF BLA - FASTSURF M12A	-2.98145
029_S_0843	CTRL	Right	8	FASTSURF BLA - FASTSURF M12A	-2.82302
031_S_0618	CTRL	Right	8	FASTSURF BLA - FASTSURF M12A	-8.77591
033_S_0923	CTRL	Right	8	FASTSURF BLA - FASTSURF M12A	-0.684704
033_S_1281	AD	Right	8	FASTSURF BLA - FASTSURF M12A	-3.24217
033_S_1285	AD	Right	8	FASTSURF BLA - FASTSURF M12A	-6.66068
035_S_0341	AD	Right	8	FASTSURF BLA - FASTSURF M12A	-0.547518
036_S_0672	CTRL	Right	8	FASTSURF BLA - FASTSURF M12A	-0.62426
036_S_0748	MCI	Right	8	FASTSURF BLA - FASTSURF M12A	-1.03722
037_S_0552	MCI	Right	8	FASTSURF BLA - FASTSURF M12A	-3.18254
041_S_0314	MCI	Right	8	FASTSURF BLA - FASTSURF M12A	-6.79285
041_S_0598	MCI	Right	8	FASTSURF BLA - FASTSURF M12A	-6.78952
041_S_1002	CTRL	Right	8	FASTSURF BLA - FASTSURF M12A	-5.28645
041_S_1010	MCI	Right	8	FASTSURF BLA - FASTSURF M12A	-21.8534
041_S_1260	MCI	Right	8	FASTSURF BLA - FASTSURF M12A	-0.661674
052_S_1352	MCI	Right	8	FASTSURF BLA - FASTSURF M12A	-1.15377
057_S_0474	AD	Right	8	FASTSURF BLA - FASTSURF M12A	-4.57322
057_S_0779	CTRL	Right	8	FASTSURF BLA - FASTSURF M12A	-2.78349
057_S_0941	MCI	Right	8	FASTSURF BLA - FASTSURF M12A	-9.69442
057_S_1217	MCI	Right	8	FASTSURF BLA - FASTSURF M12A	-0.497728
057_S_1269	MCI	Right	8	FASTSURF BLA - FASTSURF M12A	-8.3489
057_S_1371	AD	Right	8	FASTSURF BLA - FASTSURF M12A	7.98771
062_S_0690	AD	Right	8	FASTSURF BLA - FASTSURF M12A	-7.60218
062_S_0768	CTRL	Right	8	FASTSURF BLA - FASTSURF M12A	-5.66848
067_S_0038	MCI	Right	8	FASTSURF BLA - FASTSURF M12A	-6.29343
067_S_0076	AD	Right	8	FASTSURF BLA - FASTSURF M12A	-3.03189
067_S_0176	MCI	Right	8	FASTSURF BLA - FASTSURF M12A	-8.37552
067_S_0243	MCI	Right	8	FASTSURF BLA - FASTSURF M12A	-5.9804
067_S_1253	AD	Right	8	FASTSURF BLA - FASTSURF M12A	-1.39081
073_S_0089	CTRL	Right	8	FASTSURF BLA - FASTSURF M12A	-0.682246
073_S_0565	AD	Right	8	FASTSURF BLA - FASTSURF M12A	-7.4425
073_S_0746	MCI	Right	8	FASTSURF BLA - FASTSURF M12A	-4.17601
094_S_0692	CTRL	Right	8	FASTSURF BLA - FASTSURF M12A	-14.4492
094_S_0921	MCI	Right	8	FASTSURF BLA - FASTSURF M12A	-6.27496
094_S_1090	AD	Right	8	FASTSURF BLA - FASTSURF M12A	-15.7394
094_S_1402	AD	Right	8	FASTSURF BLA - FASTSURF M12A	-2.58039
098_S_0896	CTRL	Right	8	FASTSURF BLA - FASTSURF M12A	5.33052
099_S_0291	MCI	Right	8	FASTSURF BLA - FASTSURF M12A	-4.96586
099_S_0352	CTRL	Right	8	FASTSURF BLA - FASTSURF M12A	-15.7043
099_S_0533	CTRL	Right	8	FASTSURF BLA - FASTSURF M12A	-5.45486
099_S_0880	MCI	Right	8	FASTSURF BLA - FASTSURF M12A	-8.31804
099_S_1034	MCI	Right	8	FASTSURF BLA - FASTSURF M12A	-9.01413
114_S_0378	MCI	Right	8	FASTSURF BLA - FASTSURF M12A	-1.81171
114_S_0410	MCI	Right	8	FASTSURF BLA - FASTSURF M12A	-12.8607
116_S_0361	MCI	Right	8	FASTSURF BLA - FASTSURF M12A	-3.08673
127_S_0112	MCI	Right	8	FASTSURF BLA - FASTSURF M12A	-8.21657
127_S_0754	AD	Right	8	FASTSURF BLA - FASTSURF M12A	-14.5217
127_S_1140	MCI	Right	8	FASTSURF BLA - FASTSURF M12A	-18.6067
136_S_0107	MCI	Right	8	FASTSURF BLA - FASTSURF M12A	-3.52942
136_S_0186	CTRL	Right	8	FASTSURF BLA - FASTSURF M12A	-3.08818
137_S_0158	MCI	Right	8	FASTSURF BLA - FASTSURF M12A	-8.65675
137_S_0366	AD	Right	8	FASTSURF BLA - FASTSURF M12A	-5.97113
137_S_0973	MCI	Right	8	FASTSURF BLA - FASTSURF M12A	-0.425759
137_S_1414	MCI	Right	8	FASTSURF BLA - FASTSURF M12A	-5.46339
141_S_1052	MCI	Right	8	FASTSURF BLA - FASTSURF M12A	-3.18367
002_S_0559	CTRL	Right	9	FASTSURF BLA - FASTSURF M12A	-3.48962
002_S_0685	CTRL	Right	9	FASTSURF BLA - FASTSURF M12A	7.17342
005_S_1341	AD	Right	9	FASTSURF BLA - FASTSURF M12A	-9.54531
007_S_0070	CTRL	Right	9	FASTSURF BLA - FASTSURF M12A	-5.76517
009_S_0751	CTRL	Right	9	FASTSURF BLA - FASTSURF M12A	0.654733
012_S_0720	AD	Right	9	FASTSURF BLA - FASTSURF M12A	-4.37984
014_S_0519	CTRL	Right	9	FASTSURF BLA - FASTSURF M12A	0.776322
018_S_0286	AD	Right	9	FASTSURF BLA - FASTSURF M12A	2.48123
020_S_0097	CTRL	Right	9	FASTSURF BLA - FASTSURF M12A	-3.73704
020_S_0213	AD	Right	9	FASTSURF BLA - FASTSURF M12A	0.699302
022_S_0543	AD	Right	9	FASTSURF BLA - FASTSURF M12A	-16.078
022_S_1097	MCI	Right	9	FASTSURF BLA - FASTSURF M12A	0.880864
022_S_1351	MCI	Right	9	FASTSURF BLA - FASTSURF M12A	2.34451
023_S_0083	AD	Right	9	FASTSURF BLA - FASTSURF M12A	-7.80381
024_S_1171	AD	Right	9	FASTSURF BLA - FASTSURF M12A	0.744471
027_S_0120	CTRL	Right	9	FASTSURF BLA - FASTSURF M12A	-4.38709
029_S_0843	CTRL	Right	9	FASTSURF BLA - FASTSURF M12A	-2.45081
031_S_0618	CTRL	Right	9	FASTSURF BLA - FASTSURF M12A	-4.73503
033_S_0923	CTRL	Right	9	FASTSURF BLA - FASTSURF M12A	-2.41535
033_S_1281	AD	Right	9	FASTSURF BLA - FASTSURF M12A	-5.88695
033_S_1285	AD	Right	9	FASTSURF BLA - FASTSURF M12A	-6.68614
035_S_0341	AD	Right	9	FASTSURF BLA - FASTSURF M12A	8.20135
036_S_0672	CTRL	Right	9	FASTSURF BLA - FASTSURF M12A	-2.3953
036_S_0748	MCI	Right	9	FASTSURF BLA - FASTSURF M12A	-0.629927
037_S_0552	MCI	Right	9	FASTSURF BLA - FASTSURF M12A	-2.57578
041_S_0314	MCI	Right	9	FASTSURF BLA - FASTSURF M12A	0.200953
041_S_0598	MCI	Right	9	FASTSURF BLA - FASTSURF M12A	-5.71101
041_S_1002	CTRL	Right	9	FASTSURF BLA - FASTSURF M12A	-4.39501
041_S_1010	MCI	Right	9	FASTSURF BLA - FASTSURF M12A	-13.605
041_S_1260	MCI	Right	9	FASTSURF BLA - FASTSURF M12A	-5.58818
052_S_1352	MCI	Right	9	FASTSURF BLA - FASTSURF M12A	-0.226828
057_S_0474	AD	Right	9	FASTSURF BLA - FASTSURF M12A	-5.10927
057_S_0779	CTRL	Right	9	FASTSURF BLA - FASTSURF M12A	-1.01828
057_S_0941	MCI	Right	9	FASTSURF BLA - FASTSURF M12A	-8.44808
057_S_1217	MCI	Right	9	FASTSURF BLA - FASTSURF M12A	0.528466
057_S_1269	MCI	Right	9	FASTSURF BLA - FASTSURF M12A	-9.72275
057_S_1371	AD	Right	9	FASTSURF BLA - FASTSURF M12A	2.85833
062_S_0690	AD	Right	9	FASTSURF BLA - FASTSURF M12A	-7.92841
062_S_0768	CTRL	Right	9	FASTSURF BLA - FASTSURF M12A	-5.42702
067_S_0038	MCI	Right	9	FASTSURF BLA - FASTSURF M12A	-6.23382
067_S_0076	AD	Right	9	FASTSURF BLA - FASTSURF M12A	-6.57858
067_S_0176	MCI	Right	9	FASTSURF BLA - FASTSURF M12A	-11.0557
067_S_0243	MCI	Right	9	FASTSURF BLA - FASTSURF M12A	-4.33537
067_S_1253	AD	Right	9	FASTSURF BLA - FASTSURF M12A	-4.21612
073_S_0089	CTRL	Right	9	FASTSURF BLA - FASTSURF M12A	0.998987
073_S_0565	AD	Right	9	FASTSURF BLA - FASTSURF M12A	-12.2866
073_S_0746	MCI	Right	9	FASTSURF BLA - FASTSURF M12A	-3.45719
094_S_0692	CTRL	Right	9	FASTSURF BLA - FASTSURF M12A	-16.6858
094_S_0921	MCI	Right	9	FASTSURF BLA - FASTSURF M12A	-8.52886
094_S_1090	AD	Right	9	FASTSURF BLA - FASTSURF M12A	-9.37976
094_S_1402	AD	Right	9	FASTSURF BLA - FASTSURF M12A	-0.282293
098_S_0896	CTRL	Right	9	FASTSURF BLA - FASTSURF M12A	-4.90782
099_S_0291	MCI	Right	9	FASTSURF BLA - FASTSURF M12A	-5.38878
099_S_0352	CTRL	Right	9	FASTSURF BLA - FASTSURF M12A	-15.5009
099_S_0533	CTRL	Right	9	FASTSURF BLA - FASTSURF M12A	-5.81526
099_S_0880	MCI	Right	9	FASTSURF BLA - FASTSURF M12A	-7.74711
099_S_1034	MCI	Right	9	FASTSURF BLA - FASTSURF M12A	-8.32269
114_S_0378	MCI	Right	9	FASTSURF BLA - FASTSURF M12A	-6.36386
114_S_0410	MCI	Right	9	FASTSURF BLA - FASTSURF M12A	-10.6477
116_S_0361	MCI	Right	9	FASTSURF BLA - FASTSURF M12A	-8.5979
127_S_0112	MCI	Right	9	FASTSURF BLA - FASTSURF M12A	-7.62624
127_S_0754	AD	Right	9	FASTSURF BLA - FASTSURF M12A	-2.46173
127_S_1140	MCI	Right	9	FASTSURF BLA - FASTSURF M12A	-17.1666
136_S_0107	MCI	Right	9	FASTSURF BLA - FASTSURF M12A	-3.33674
136_S_0186	CTRL	Right	9	FASTSURF BLA - FASTSURF M12A	-0.257796
137_S_0158	MCI	Right	9	FASTSURF BLA - FASTSURF M12A	-9.30852
137_S_0366	AD	Right	9	FASTSURF BLA - FASTSURF M12A	-5.44838
137_S_0973	MCI	Right	9	FASTSURF BLA - FASTSURF M12A	-2.56071
137_S_1414	MCI	Right	9	FASTSURF BLA - FASTSURF M12A	-2.22954
141_S_1052	MCI	Right	9	FASTSURF BLA - FASTSURF M12A	-3.62046
002_S_0559	CTRL	Right	10	FASTSURF BLA - FASTSURF M12A	0.805609
002_S_0685	CTRL	Right	10	FASTSURF BLA - FASTSURF M12A	10.4583
005_S_1341	AD	Right	10	FASTSURF BLA - FASTSURF M12A	-9.47686
007_S_0070	CTRL	Right	10	FASTSURF BLA - FASTSURF M12A	-6.58421
009_S_0751	CTRL	Right	10	FASTSURF BLA - FASTSURF M12A	1.2685
012_S_0720	AD	Right	10	FASTSURF BLA - FASTSURF M12A	0.834851
014_S_0519	CTRL	Right	10	FASTSURF BLA - FASTSURF M12A	-0.643581
018_S_0286	AD	Right	10	FASTSURF BLA - FASTSURF M12A	-0.633349
020_S_0097	CTRL	Right	10	FASTSURF BLA - FASTSURF M12A	-4.49986
020_S_0213	AD	Right	10	FASTSURF BLA - FASTSURF M12A	-1.41691
022_S_0543	AD	Right	10	FASTSURF BLA - FASTSURF M12A	-13.8485
022_S_1097	MCI	Right	10	FASTSURF BLA - FASTSURF M12A	1.82174
022_S_1351	MCI	Right	10	FASTSURF BLA - FASTSURF M12A	0.0441558
023_S_0083	AD	Right	10	FASTSURF BLA - FASTSURF M12A	-5.86236
024_S_1171	AD	Right	10	FASTSURF BLA - FASTSURF M12A	-1.10689
027_S_0120	CTRL	Right	10	FASTSURF BLA - FASTSURF M12A	-0.982985
029_S_0843	CTRL	Right	10	FASTSURF BLA - FASTSURF M12A	-2.78299
031_S_0618	CTRL	Right	10	FASTSURF BLA - FASTSURF M12A	-2.58263
033_S_0923	CTRL	Right	10	FASTSURF BLA - FASTSURF M12A	-0.915044
033_S_1281	AD	Right	10	FASTSURF BLA - FASTSURF M12A	-2.01111
033_S_1285	AD	Right	10	FASTSURF BLA - FASTSURF M12A	-4.99564
035_S_0341	AD	Right	10	FASTSURF BLA - FASTSURF M12A	0.319458
036_S_0672	CTRL	Right	10	FASTSURF BLA - FASTSURF M12A	2.18712
036_S_0748	MCI	Right	10	FASTSURF BLA - FASTSURF M12A	-3.229
037_S_0552	MCI	Right	10	FASTSURF BLA - FASTSURF M12A	-3.88033
041_S_0314	MCI	Right	10	FASTSURF BLA - FASTSURF M12A	-6.53233
041_S_0598	MCI	Right	10	FASTSURF BLA - FASTSURF M12A	-5.36391
041_S_1002	CTRL	Right	10	FASTSURF BLA - FASTSURF M12A	-1.52743
041_S_1010	MCI	Right	10	FASTSURF BLA - FASTSURF M12A	-18.6953
041_S_1260	MCI	Right	10	FASTSURF BLA - FASTSURF M12A	-2.38179
052_S_1352	MCI	Right	10	FASTSURF BLA - FASTSURF M12A	-0.0419956
057_S_0474	AD	Right	10	FASTSURF BLA - FASTSURF M12A	-6.17859
057_S_0779	CTRL	Right	10	FASTSURF BLA - FASTSURF M12A	-0.236151
057_S_0941	MCI	Right	10	FASTSURF BLA - FASTSURF M12A	-7.12736
057_S_1217	MCI	Right	10	FASTSURF BLA - FASTSURF M12A	-0.448679
057_S_1269	MCI	Right	10	FASTSURF BLA - FASTSURF M12A	-8.11091
057_S_1371	AD	Right	10	FASTSURF BLA - FASTSURF M12A	9.09713
062_S_0690	AD	Right	10	FASTSURF BLA - FASTSURF M12A	-7.56413
062_S_0768	CTRL	Right	10	FASTSURF BLA - FASTSURF M12A	-6.52575
067_S_0038	MCI	Right	10	FASTSURF BLA - FASTSURF M12A	-6.0902
067_S_0076	AD	Right	10	FASTSURF BLA - FASTSURF M12A	-1.64618
067_S_0176	MCI	Right	10	FASTSURF BLA - FASTSURF M12A	-10.3108
067_S_0243	MCI	Right	10	FASTSURF BLA - FASTSURF M12A	-6.37415
067_S_1253	AD	Right	10	FASTSURF BLA - FASTSURF M12A	-3.34865
073_S_0089	CTRL	Right	10	FASTSURF BLA - FASTSURF M12A	-1.27709
073_S_0565	AD	Right	10	FASTSURF BLA - FASTSURF M12A	-13.7638
073_S_0746	MCI	Right	10	FASTSURF BLA - FASTSURF M12A	-0.759086
094_S_0692	CTRL	Right	10	FASTSURF BLA - FASTSURF M12A	-15.2825
094_S_0921	MCI	Right	10	FASTSURF BLA - FASTSURF M12A	-5.31468
094_S_1090	AD	Right	10	FASTSURF BLA - FASTSURF M12A	-14.7634
094_S_1402	AD	Right	10	FASTSURF BLA - FASTSURF M12A	5.56025
098_S_0896	CTRL	Right	10	FASTSURF BLA - FASTSURF M12A	-4.61352
099_S_0291	MCI	Right	10	FASTSURF BLA - FASTSURF M12A	-9.40645
099_S_0352	CTRL	Right	10	FASTSURF BLA - FASTSURF M12A	-15.9222
099_S_0533	CTRL	Right	10	FASTSURF BLA - FASTSURF M12A	-5.3346
099_S_0880	MCI	Right	10	FASTSURF BLA - FASTSURF M12A	-8.1853
099_S_1034	MCI	Right	10	FASTSURF BLA - FASTSURF M12A	-8.20685
114_S_0378	MCI	Right	10	FASTSURF BLA - FASTSURF M12A	-6.19418
114_S_0410	MCI	Right	10	FASTSURF BLA - FASTSURF M12A	-13.0843
116_S_0361	MCI	Right	10	FASTSURF BLA - FASTSURF M12A	-8.1789
127_S_0112	MCI	Right	10	FASTSURF BLA - FASTSURF M12A	-9.48334
127_S_0754	AD	Right	10	FASTSURF BLA - FASTSURF M12A	-1.92635
127_S_1140	MCI	Right	10	FASTSURF BLA - FASTSURF M12A	-17.6542
136_S_0107	MCI	Right	10	FASTSURF BLA - FASTSURF M12A	-3.51532
136_S_0186	CTRL	Right	10	FASTSURF BLA - FASTSURF M12A	0.700941
137_S_0158	MCI	Right	10	FASTSURF BLA - FASTSURF M12A	-7.76873
137_S_0366	AD	Right	10	FASTSURF BLA - FASTSURF M12A	-4.93936
137_S_0973	MCI	Right	10	FASTSURF BLA - FASTSURF M12A	-2.96248
137_S_1414	MCI	Right	10	FASTSURF BLA - FASTSURF M12A	-5.16889
141_S_1052	MCI	Right	10	FASTSURF BLA - FASTSURF M12A	-12.1535
002_S_0559	CTRL	Left	4	FASTSURF BLB - FASTSURF M12B	2.08562
002_S_0685	CTRL	Left	4	FASTSURF BLB - FASTSURF M12B	-1.53567
005_S_1341	AD	Left	4	FASTSURF BLB - FASTSURF M12B	-4.01072
007_S_0070	CTRL	Left	4	FASTSURF BLB - FASTSURF M12B	-8.44596
009_S_0751	CTRL	Left	4	FASTSURF BLB - FASTSURF M12B	-3.35276
012_S_0720	AD	Left	4	FASTSURF BLB - FASTSURF M12B	-9.67388
014_S_0519	CTRL	Left	4	FASTSURF BLB - FASTSURF M12B	-0.561096
018_S_0286	AD	Left	4	FASTSURF BLB - FASTSURF M12B	2.11425
020_S_0097	CTRL	Left	4	FASTSURF BLB - FASTSURF M12B	-3.59621
020_S_0213	AD	Left	4	FASTSURF BLB - FASTSURF M12B	-9.04392
022_S_0543	AD	Left	4	FASTSURF BLB - FASTSURF M12B	-1.26723
022_S_1097	MCI	Left	4	FASTSURF BLB - FASTSURF M12B	-1.30112
022_S_1351	MCI	Left	4	FASTSURF BLB - FASTSURF M12B	-7.59454
023_S_0083	AD	Left	4	FASTSURF BLB - FASTSURF M12B	-5.13387
024_S_1171	AD	Left	4	FASTSURF BLB - FASTSURF M12B	-5.30935
027_S_0120	CTRL	Left	4	FASTSURF BLB - FASTSURF M12B	0.427091
029_S_0843	CTRL	Left	4	FASTSURF BLB - FASTSURF M12B	-8.15754
031_S_0618	CTRL	Left	4	FASTSURF BLB - FASTSURF M12B	-0.873264
033_S_0923	CTRL	Left	4	FASTSURF BLB - FASTSURF M12B	-4.78704
033_S_1281	AD	Left	4	FASTSURF BLB - FASTSURF M12B	-11.9403
033_S_1285	AD	Left	4	FASTSURF BLB - FASTSURF M12B	-4.88552
035_S_0341	AD	Left	4	FASTSURF BLB - FASTSURF M12B	1.94164
036_S_0672	CTRL	Left	4	FASTSURF BLB - FASTSURF M12B	6.30394
036_S_0748	MCI	Left	4	FASTSURF BLB - FASTSURF M12B	-1.46857
037_S_0552	MCI	Left	4	FASTSURF BLB - FASTSURF M12B	-2.98242
041_S_0314	MCI	Left	4	FASTSURF BLB - FASTSURF M12B	-6.30141
041_S_0598	MCI	Left	4	FASTSURF BLB - FASTSURF M12B	-5.21623
041_S_1002	CTRL	Left	4	FASTSURF BLB - FASTSURF M12B	-14.9293
041_S_1010	MCI	Left	4	FASTSURF BLB - FASTSURF M12B	-19.8114
041_S_1260	MCI	Left	4	FASTSURF BLB - FASTSURF M12B	-0.51799
052_S_1352	MCI	Left	4	FASTSURF BLB - FASTSURF M12B	2.65714
057_S_0474	AD	Left	4	FASTSURF BLB - FASTSURF M12B	-0.430285
057_S_0779	CTRL	Left	4	FASTSURF BLB - FASTSURF M12B	-1.71874
057_S_0941	MCI	Left	4	FASTSURF BLB - FASTSURF M12B	-8.00635
057_S_1217	MCI	Left	4	FASTSURF BLB - FASTSURF M12B	-4.17262
057_S_1269	MCI	Left	4	FASTSURF BLB - FASTSURF M12B	-4.17022
057_S_1371	AD	Left	4	FASTSURF BLB - FASTSURF M12B	-7.67557
062_S_0690	AD	Left	4	FASTSURF BLB - FASTSURF M12B	13.6545
062_S_0768	CTRL	Left	4	FASTSURF BLB - FASTSURF M12B	-4.98066
067_S_0038	MCI	Left	4	FASTSURF BLB - FASTSURF M12B	-4.69028
067_S_0076	AD	Left	4	FASTSURF BLB - FASTSURF M12B	-7.50954
067_S_0176	MCI	Left	4	FASTSURF BLB - FASTSURF M12B	-12.473
067_S_0243	MCI	Left	4	FASTSURF BLB - FASTSURF M12B	6.12322
067_S_1253	AD	Left	4	FASTSURF BLB - FASTSURF M12B	-4.24347
073_S_0089	CTRL	Left	4	FASTSURF BLB - FASTSURF M12B	0.544638
073_S_0565	AD	Left	4	FASTSURF BLB - FASTSURF M12B	-3.27148
073_S_0746	MCI	Left	4	FASTSURF BLB - FASTSURF M12B	-7.48521
094_S_0692	CTRL	Left	4	FASTSURF BLB - FASTSURF M12B	0.0231038
094_S_0921	MCI	Left	4	FASTSURF BLB - FASTSURF M12B	-3.37216
094_S_1090	AD	Left	4	FASTSURF BLB - FASTSURF M12B	0.411477
094_S_1402	AD	Left	4	FASTSURF BLB - FASTSURF M12B	-6.18993
098_S_0896	CTRL	Left	4	FASTSURF BLB - FASTSURF M12B	-1.38226
099_S_0291	MCI	Left	4	FASTSURF BLB - FASTSURF M12B	-5.68791
099_S_0352	CTRL	Left	4	FASTSURF BLB - FASTSURF M12B	-10.6526
099_S_0533	CTRL	Left	4	FASTSURF BLB - FASTSURF M12B	-1.29384
099_S_0880	MCI	Left	4	FASTSURF BLB - FASTSURF M12B	3.86448
099_S_1034	MCI	Left	4	FASTSURF BLB - FASTSURF M12B	0.3165
114_S_0378	MCI	Left	4	FASTSURF BLB - FASTSURF M12B	-3.00952
114_S_0410	MCI	Left	4	FASTSURF BLB - FASTSURF M12B	-5.0411
116_S_0361	MCI	Left	4	FASTSURF BLB - FASTSURF M12B	0.431665
127_S_0112	MCI	Left	4	FASTSURF BLB - FASTSURF M12B	-2.35045
127_S_0754	AD	Left	4	FASTSURF BLB - FASTSURF M12B	-0.599257
127_S_1140	MCI	Left	4	FASTSURF BLB - FASTSURF M12B	1.3451
136_S_0107	MCI	Left	4	FASTSURF BLB - FASTSURF M12B	1.49355
136_S_0186	CTRL	Left	4	FASTSURF BLB - FASTSURF M12B	2.77556
137_S_0158	MCI	Left	4	FASTSURF BLB - FASTSURF M12B	-4.85269
137_S_0366	AD	Left	4	FASTSURF BLB - FASTSURF M12B	3.86255
137_S_0973	MCI	Left	4	FASTSURF BLB - FASTSURF M12B	1.0582
137_S_1414	MCI	Left	4	FASTSURF BLB - FASTSURF M12B	1.90113
141_S_1052	MCI	Left	4	FASTSURF BLB - FASTSURF M12B	4.76266
002_S_0559	CTRL	Left	5	FASTSURF BLB - FASTSURF M12B	-0.0722842
002_S_0685	CTRL	Left	5	FASTSURF BLB - FASTSURF M12B	0.0864923
005_S_1341	AD	Left	5	FASTSURF BLB - FASTSURF M12B	0.161011
007_S_0070	CTRL	Left	5	FASTSURF BLB - FASTSURF M12B	-7.05041
009_S_0751	CTRL	Left	5	FASTSURF BLB - FASTSURF M12B	-7.38979
012_S_0720	AD	Left	5	FASTSURF BLB - FASTSURF M12B	-7.12321
014_S_0519	CTRL	Left	5	FASTSURF BLB - FASTSURF M12B	1.9514
018_S_0286	AD	Left	5	FASTSURF BLB - FASTSURF M12B	-3.05475
020_S_0097	CTRL	Left	5	FASTSURF BLB - FASTSURF M12B	-8.21784
020_S_0213	AD	Left	5	FASTSURF BLB - FASTSURF M12B	-3.58751
022_S_0543	AD	Left	5	FASTSURF BLB - FASTSURF M12B	-2.04037
022_S_1097	MCI	Left	5	FASTSURF BLB - FASTSURF M12B	-1.18574
022_S_1351	MCI	Left	5	FASTSURF BLB - FASTSURF M12B	1.07231
023_S_0083	AD	Left	5	FASTSURF BLB - FASTSURF M12B	-6.81853
024_S_1171	AD	Left	5	FASTSURF BLB - FASTSURF M12B	-3.01689
027_S_0120	CTRL	Left	5	FASTSURF BLB - FASTSURF M12B	-1.73751
029_S_0843	CTRL	Left	5	FASTSURF BLB - FASTSURF M12B	-7.88871
031_S_0618	CTRL	Left	5	FASTSURF BLB - FASTSURF M12B	-2.81286
033_S_0923	CTRL	Left	5	FASTSURF BLB - FASTSURF M12B	7.36157
033_S_1281	AD	Left	5	FASTSURF BLB - FASTSURF M12B	-1.72869
033_S_1285	AD	Left	5	FASTSURF BLB - FASTSURF M12B	-6.58332
035_S_0341	AD	Left	5	FASTSURF BLB - FASTSURF M12B	-8.05504
036_S_0672	CTRL	Left	5	FASTSURF BLB - FASTSURF M12B	2.21431
036_S_0748	MCI	Left	5	FASTSURF BLB - FASTSURF M12B	-4.19672
037_S_0552	MCI	Left	5	FASTSURF BLB - FASTSURF M12B	-5.69614
041_S_0314	MCI	Left	5	FASTSURF BLB - FASTSURF M12B	-7.74975
041_S_0598	MCI	Left	5	FASTSURF BLB - FASTSURF M12B	1.7264
041_S_1002	CTRL	Left	5	FASTSURF BLB - FASTSURF M12B	-8.78579
041_S_1010	MCI	Left	5	FASTSURF BLB - FASTSURF M12B	-8.13744
041_S_1260	MCI	Left	5	FASTSURF BLB - FASTSURF M12B	-8.96937
052_S_1352	MCI	Left	5	FASTSURF BLB - FASTSURF M12B	-0.405251
057_S_0474	AD	Left	5	FASTSURF BLB - FASTSURF M12B	-3.74826
057_S_0779	CTRL	Left	5	FASTSURF BLB - FASTSURF M12B	-2.29483
057_S_0941	MCI	Left	5	FASTSURF BLB - FASTSURF M12B	-4.75878
057_S_1217	MCI	Left	5	FASTSURF BLB - FASTSURF M12B	-6.83365
057_S_1269	MCI	Left	5	FASTSURF BLB - FASTSURF M12B	-10.0201
057_S_1371	AD	Left	5	FASTSURF BLB - FASTSURF M12B	-0.191732
062_S_0690	AD	Left	5	FASTSURF BLB - FASTSURF M12B	-11.0968
062_S_0768	CTRL	Left	5	FASTSURF BLB - FASTSURF M12B	-0.941704
067_S_0038	MCI	Left	5	FASTSURF BLB - FASTSURF M12B	-7.12624
067_S_0076	AD	Left	5	FASTSURF BLB - FASTSURF M12B	-8.40715
067_S_0176	MCI	Left	5	FASTSURF BLB - FASTSURF M12B	-0.861138
067_S_0243	MCI	Left	5	FASTSURF BLB - FASTSURF M12B	-8.41912
067_S_1253	AD	Left	5	FASTSURF BLB - FASTSURF M12B	-10.7038
073_S_0089	CTRL	Left	5	FASTSURF BLB - FASTSURF M12B	0.121498
073_S_0565	AD	Left	5	FASTSURF BLB - FASTSURF M12B	-3.46548
073_S_0746	MCI	Left	5	FASTSURF BLB - FASTSURF M12B	1.44327
094_S_0692	CTRL	Left	5	FASTSURF BLB - FASTSURF M12B	-3.20673
094_S_0921	MCI	Left	5	FASTSURF BLB - FASTSURF M12B	-2.18574
094_S_1090	AD	Left	5	FASTSURF BLB - FASTSURF M12B	-3.10258
094_S_1402	AD	Left	5	FASTSURF BLB - FASTSURF M12B	-0.0200887
098_S_0896	CTRL	Left	5	FASTSURF BLB - FASTSURF M12B	-3.27584
099_S_0291	MCI	Left	5	FASTSURF BLB - FASTSURF M12B	-7.70522
099_S_0352	CTRL	Left	5	FASTSURF BLB - FASTSURF M12B	-5.6744
099_S_0533	CTRL	Left	5	FASTSURF BLB - FASTSURF M12B	-4.53403
099_S_0880	MCI	Left	5	FASTSURF BLB - FASTSURF M12B	3.92231
099_S_1034	MCI	Left	5	FASTSURF BLB - FASTSURF M12B	-0.601388
114_S_0378	MCI	Left	5	FASTSURF BLB - FASTSURF M12B	-10.7867
114_S_0410	MCI	Left	5	FASTSURF BLB - FASTSURF M12B	-3.0414
116_S_0361	MCI	Left	5	FASTSURF BLB - FASTSURF M12B	-2.73013
127_S_0112	MCI	Left	5	FASTSURF BLB - FASTSURF M12B	-3.72396
127_S_0754	AD	Left	5	FASTSURF BLB - FASTSURF M12B	3.81987
127_S_1140	MCI	Left	5	FASTSURF BLB - FASTSURF M12B	-4.97856
136_S_0107	MCI	Left	5	FASTSURF BLB - FASTSURF M12B	5.30822
136_S_0186	CTRL	Left	5	FASTSURF BLB - FASTSURF M12B	-0.260856
137_S_0158	MCI	Left	5	FASTSURF BLB - FASTSURF M12B	-0.282035
137_S_0366	AD	Left	5	FASTSURF BLB - FASTSURF M12B	-2.01571
137_S_0973	MCI	Left	5	FASTSURF BLB - FASTSURF M12B	-4.57503
137_S_1414	MCI	Left	5	FASTSURF BLB - FASTSURF M12B	-0.418252
141_S_1052	MCI	Left	5	FASTSURF BLB - FASTSURF M12B	-1.39394
002_S_0559	CTRL	Left	6	FASTSURF BLB - FASTSURF M12B	0.640248
002_S_0685	CTRL	Left	6	FASTSURF BLB - FASTSURF M12B	-0.879167
005_S_1341	AD	Left	6	FASTSURF BLB - FASTSURF M12B	-7.12496
007_S_0070	CTRL	Left	6	FASTSURF BLB - FASTSURF M12B	-11.184
009_S_0751	CTRL	Left	6	FASTSURF BLB - FASTSURF M12B	-15.8352
012_S_0720	AD	Left	6	FASTSURF BLB - FASTSURF M12B	-15.1862
014_S_0519	CTRL	Left	6	FASTSURF BLB - FASTSURF M12B	0.0147597
018_S_0286	AD	Left	6	FASTSURF BLB - FASTSURF M12B	-0.406901
020_S_0097	CTRL	Left	6	FASTSURF BLB - FASTSURF M12B	-5.30313
020_S_0213	AD	Left	6	FASTSURF BLB - FASTSURF M12B	-2.74162
022_S_0543	AD	Left	6	FASTSURF BLB - FASTSURF M12B	-8.54702
022_S_1097	MCI	Left	6	FASTSURF BLB - FASTSURF M12B	-3.33575
022_S_1351	MCI	Left	6	FASTSURF BLB - FASTSURF M12B	-1.86412
023_S_0083	AD	Left	6	FASTSURF BLB - FASTSURF M12B	-4.06166
024_S_1171	AD	Left	6	FASTSURF BLB - FASTSURF M12B	-4.7269
027_S_0120	CTRL	Left	6	FASTSURF BLB - FASTSURF M12B	-4.79013
029_S_0843	CTRL	Left	6	FASTSURF BLB - FASTSURF M12B	-4.96958
031_S_0618	CTRL	Left	6	FASTSURF BLB - FASTSURF M12B	-4.66726
033_S_0923	CTRL	Left	6	FASTSURF BLB - FASTSURF M12B	-5.54776
033_S_1281	AD	Left	6	FASTSURF BLB - FASTSURF M12B	-3.25276
033_S_1285	AD	Left	6	FASTSURF BLB - FASTSURF M12B	-1.28186
035_S_0341	AD	Left	6	FASTSURF BLB - FASTSURF M12B	-7.16278
036_S_0672	CTRL	Left	6	FASTSURF BLB - FASTSURF M12B	-0.0607867
036_S_0748	MCI	Left	6	FASTSURF BLB - FASTSURF M12B	-7.25695
037_S_0552	MCI	Left	6	FASTSURF BLB - FASTSURF M12B	-6.35843
041_S_0314	MCI	Left	6	FASTSURF BLB - FASTSURF M12B	-10.9878
041_S_0598	MCI	Left	6	FASTSURF BLB - FASTSURF M12B	-2.32691
041_S_1002	CTRL	Left	6	FASTSURF BLB - FASTSURF M12B	-11.3599
041_S_1010	MCI	Left	6	FASTSURF BLB - FASTSURF M12B	-14.3053
041_S_1260	MCI	Left	6	FASTSURF BLB - FASTSURF M12B	-0.644535
052_S_1352	MCI	Left	6	FASTSURF BLB - FASTSURF M12B	-2.40039
057_S_0474	AD	Left	6	FASTSURF BLB - FASTSURF M12B	-6.11976
057_S_0779	CTRL	Left	6	FASTSURF BLB - FASTSURF M12B	-4.73172
057_S_0941	MCI	Left	6	FASTSURF BLB - FASTSURF M12B	-8.14955
057_S_1217	MCI	Left	6	FASTSURF BLB - FASTSURF M12B	-0.539816
057_S_1269	MCI	Left	6	FASTSURF BLB - FASTSURF M12B	-7.62389
057_S_1371	AD	Left	6	FASTSURF BLB - FASTSURF M12B	-4.0527
062_S_0690	AD	Left	6	FASTSURF BLB - FASTSURF M12B	-6.43379
062_S_0768	CTRL	Left	6	FASTSURF BLB - FASTSURF M12B	4.79419
[truncated: 801 more rows]
